# Supplementary material for: RNA-Sequencing in Resistant (QL3) and Susceptible (Theis) Sorghum Cultivars Inoculated With Johnsongrass Isolates of Colletotrichum sublineola
Source: Front Genet. 2021 Aug 11;12:722519. doi: 10.3389/fgene.2021.722519 (PMC8385561; doi:10.3389/fgene.2021.722519)
Supplement: Supplementary file 2 [file Table_1.XLSX]

## Sheet: Sheet1
Supplementary Table 1. DEGs UP/Down Regulated in resistant genotype QL3_24h treatment compare to the control
TAG	Gene	Entrez GeneID	Annotation	Arabidopsis Homolog	baseMean	log2FoldChange	lfcSE	stat	pvalue	padj
UP	LOC110430279	110430279	lichenase-2 precursor	AT4G16260.1	6754.67	10.8438	0.454947	23.8353	1.43821e-125	2.90273e-121
UP	LOC8055009	8055009	TPD1 protein homolog 1 isoform X1	AT4G32110.1	765.598	8.74162	1.05128	8.31522	9.15851e-17	4.96899e-15
UP	LOC8079922	8079922	photosystem II 10 kDa polypeptide, chloroplastic	---NA---	1011.09	8.2735	0.752485	10.9949	4.04346e-28	6.97515e-26
UP	LOC8086360	8086360	glutaredoxin-C1	AT3G21460.1	27.2169	7.98351	1.65274	4.83047	1.36211e-06	1.45921e-05
UP	LOC8064774	8064774	DNA (cytosine-5)-methyltransferase 1-like	AT4G23160.1	19.3796	7.49344	1.67149	4.4831	7.35677e-06	6.38631e-05
UP	LOC8056752	8056752	uncharacterized protein LOC8056752	AT2G32020.1	15.5221	7.1735	1.64339	4.36507	1.27083e-05	0.00010435
UP	LOC110431695	110431695	uncharacterized protein LOC110431695	---NA---	11.5953	6.75156	2.74384	2.46062	0.0138696	0.0398056
UP	LOC8071420	8071420	amino-acid permease BAT1 homolog	AT2G01170.2	60.7359	6.70597	1.23251	5.44092	5.30047e-08	7.84882e-07
UP	LOC110431768	110431768	5-pentadecatrienyl resorcinol O-methyltransferase-like	AT4G35160.1	61.0125	6.68804	0.968511	6.90549	5.00303e-12	1.49373e-10
UP	LOC8082233	8082233	protein DMP3	AT4G24310.1	10.0768	6.5503	1.57827	4.15031	3.32019e-05	0.000240962
UP	LOC8064888	8064888	glycine-rich cell wall structural protein 2	---NA---	18.8475	6.47471	1.49476	4.33161	1.48025e-05	0.000118932
UP	LOC8060812	8060812	lecithin-cholesterol acyltransferase-like 1	AT1G27480.1	434.666	6.4106	0.789789	8.11685	4.78439e-16	2.39611e-14
UP	LOC8069518	8069518	glutaredoxin-C10	AT4G15700.1	9.09398	6.40215	1.8368	3.4855	0.000491223	0.00244076
UP	LOC8083139	8083139	alpha-humulene synthase isoform X2	AT5G23960.2	7.83326	6.18702	2.01859	3.06502	0.00217656	0.00862718
UP	LOC110430523	110430523	uncharacterized protein LOC110430523	---NA---	7.52875	6.12918	2.45342	2.49822	0.012482	0.0365584
UP	LOC8075318	8075318	uncharacterized protein LOC8075318	---NA---	7.13228	6.05225	1.4398	4.20354	2.62775e-05	0.000196139
UP	LOC8063193	8063193	21 kDa protein-like	---NA---	6.9653	6.01829	1.53348	3.9246	8.68725e-05	0.000551021
UP	LOC8067575	8067575	asparagine synthetase [glutamine-hydrolyzing]	AT3G47340.1	633.838	5.98935	0.706775	8.47419	2.36712e-17	1.38882e-15
UP	LOC8079582	8079582	uncharacterized LOC100303807	---NA---	123.707	5.8171	0.677836	8.58188	9.33383e-18	5.88702e-16
UP	LOC8071734	8071734	E3 ubiquitin-protein ligase ATL23	AT3G10910.1	22.2015	5.78845	1.79295	3.22844	0.00124466	0.00536314
UP	LOC8065780	8065780	basic blue protein	AT5G26330.1	21.6653	5.78074	1.34067	4.31183	1.61906e-05	0.00012869
UP	LOC8076097	8076097	dihydroflavonol 4-reductase	AT5G42800.1	72.8534	5.68555	0.937198	6.06654	1.30692e-09	2.68885e-08
UP	LOC110434920	110434920	uncharacterized protein LOC110434920	---NA---	90.3725	5.67511	0.711737	7.97361	1.5411e-15	7.21671e-14
UP	LOC8078419	8078419	sugar transport protein 8	AT5G26250.1	5.40814	5.65118	1.85	3.05469	0.00225295	0.00888112
UP	LOC8059447	8059447	glycine-rich cell wall structural protein 2	---NA---	5.22294	5.60145	1.54299	3.63026	0.000283138	0.00152186
UP	LOC8075859	8075859	uncharacterized protein LOC8075859	AT3G05390.1	18.8196	5.55293	1.3333	4.1648	3.11621e-05	0.000227713
UP	LOC8079583	8079583	uncharacterized LOC100303807	---NA---	18.3858	5.54114	1.35487	4.08979	4.31762e-05	0.000303105
UP	LOC8083339	8083339	probable serine/threonine-protein kinase PBL19	AT5G47070.1	8.89337	5.37839	1.79932	2.98913	0.00279771	0.0106721
UP	LOC8069212	8069212	thiosulfate sulfurtransferase 16, chloroplastic	---NA---	8.88432	5.37834	1.58929	3.38411	0.000714089	0.0033572
UP	LOC8077689	8077689	3-ketoacyl-CoA synthase 5	AT1G68530.1	98.1927	5.3626	0.627452	8.54664	1.26726e-17	7.77419e-16
UP	LOC8081383	8081383	putative cyclin-dependent kinase F-2	AT5G63370.3	4.35181	5.33883	1.59942	3.33799	0.000843875	0.00386299
UP	LOC8079636	8079636	probable sarcosine oxidase	AT2G24580.1	8.623	5.33253	1.50277	3.54846	0.000387485	0.00199607
UP	LOC8068593	8068593	protein RICE SALT SENSITIVE 3-like	AT1G60060.1	71.2418	5.3045	0.81346	6.52092	6.98797e-11	1.76298e-09
UP	LOC110432567	110432567	haloacid dehalogenase-like hydrolase domain-containing protein 3	AT2G41250.1	3252.07	5.25182	0.732719	7.16757	7.63379e-13	2.54666e-11
UP	LOC8058914	8058914	laccase-6-like isoform X1	AT2G38080.1	28.2569	5.13001	0.969616	5.29077	1.21803e-07	1.6815e-06
UP	LOC110430894	110430894	GDSL esterase/lipase At5g55050-like isoform X2	AT5G55050.1	3.75521	5.12762	1.72961	2.96462	0.00303061	0.0113926
UP	LOC8055530	8055530	hydroquinone glucosyltransferase	AT1G01420.1	1385.26	5.10836	0.908499	5.62286	1.87826e-08	3.09966e-07
UP	LOC8071157	8071157	cytochrome P450 71A1-like	AT3G48310.1	7.35333	5.09773	1.51916	3.35563	0.000791858	0.0036589
UP	LOC8082077	8082077	putative disease resistance RPP13-like protein 3	AT1G58602.2	13.5952	5.09064	1.65329	3.0791	0.00207626	0.00828657
UP	LOC8074187	8074187	protein PLASTID MOVEMENT IMPAIRED 1	AT1G42550.1	188.405	5.07885	0.504269	10.0717	7.36856e-24	9.01331e-22
UP	LOC8072490	8072490	long-chain-alcohol oxidase FAO2	AT3G23410.1	32.0013	5.05759	1.3487	3.74998	0.000176851	0.00101231
UP	LOC8073272	8073272	indole-2-monooxygenase	AT2G45570.1	3.49868	5.02457	1.93537	2.59618	0.0094267	0.0291228
UP	LOC8057890	8057890	probable transcription factor GLK1	AT2G20570.2	128.795	5.02247	0.525357	9.56011	1.1763e-21	1.20514e-19
UP	LOC8059703	8059703	4-coumarate--CoA ligase-like 3	---NA---	25.4323	4.99962	1.21478	4.11566	3.86068e-05	0.00027456
UP	LOC8155718	8155718	WAT1-related protein At4g08290 isoform X2	AT1G21890.1	247.465	4.96681	0.504277	9.84938	6.89707e-23	7.60675e-21
UP	LOC8056838	8056838	probable protein kinase At2g41970	AT2G41970.1	31.4862	4.94989	1.01527	4.87544	1.08564e-06	1.1967e-05
UP	LOC8077361	8077361	cytochrome P450 94A1	AT3G56630.1	65.4894	4.89933	0.625386	7.8341	4.72217e-15	2.09537e-13
UP	LOC110433669	110433669	hydroxycinnamoyltransferase 4-like	AT5G48930.1	40.5167	4.85837	0.81439	5.96565	2.43657e-09	4.76986e-08
UP	LOC8058701	8058701	beta-glucosidase 12	AT1G26560.1	11.5363	4.81929	1.77782	2.71078	0.00671257	0.0220918
UP	LOC8064536	8064536	ent-cassadiene C2-hydroxylase	AT4G36220.1	33.2144	4.80418	1.0064	4.77362	1.80947e-06	1.87477e-05
UP	LOC8085598	8085598	probable E3 ubiquitin-protein ligase ATL45	AT5G06490.1	5.86814	4.76084	1.50987	3.15315	0.00161521	0.00671745
UP	LOC8074413	8074413	GDSL esterase/lipase At2g23540	AT2G23540.1	16.3312	4.75099	1.84565	2.57415	0.0100486	0.030701
UP	LOC8075725	8075725	nucleobase-ascorbate transporter 6-like	AT1G49960.1	5.77795	4.74028	1.83776	2.57938	0.00989767	0.0303271
UP	LOC8071770	8071770	aspartyl protease family protein At5g10770	AT5G10770.1	1270.62	4.71553	1.80447	2.61326	0.00896841	0.0280116
UP	LOC8079884	8079884	probable fucosyltransferase 8	AT2G03220.1	266.07	4.70294	0.834309	5.63693	1.73107e-08	2.87321e-07
UP	LOC8062297	8062297	glucan endo-1,3-beta-glucosidase, acidic isoform	AT3G57240.1	2400.12	4.68132	1.02188	4.58108	4.62585e-06	4.26513e-05
UP	LOC8081182	8081182	protein lingerer	AT2G25690.2	102.93	4.68119	0.489617	9.56093	1.16702e-21	1.20173e-19
UP	LOC8084128	8084128	indole-3-acetaldehyde oxidase	AT2G27150.2	51.8498	4.65591	1.07798	4.3191	1.56665e-05	0.000125177
UP	LOC8081362	8081362	cytochrome P450 71A1	AT3G48290.2	349.95	4.59953	1.00556	4.57412	4.78219e-06	4.38722e-05
UP	LOC8063819	8063819	choline monooxygenase, chloroplastic	AT4G29890.1	593.064	4.57989	0.381985	11.9897	4.02265e-33	1.17666e-30
UP	LOC110434506	110434506	transcription factor bHLH94-like	AT1G72210.1	146.64	4.57456	1.02854	4.44765	8.68155e-06	7.412e-05
UP	LOC8068221	8068221	catalase isozyme 3	AT1G20630.1	28137.1	4.55826	0.684584	6.65843	2.76762e-11	7.47776e-10
UP	LOC8076043	8076043	aluminum-activated malate transporter 10	AT4G00910.1	14.1046	4.55179	1.19659	3.80396	0.000142401	0.000840375
UP	LOC8062991	8062991	ent-cassadiene C2-hydroxylase	AT1G13080.2	93.0203	4.51515	1.01405	4.45257	8.48482e-06	7.2594e-05
UP	LOC8083313	8083313	salutaridine reductase	AT1G01800.1	9.30898	4.50721	1.2817	3.51658	0.000437143	0.00220617
UP	LOC110437146	110437146	uncharacterized protein LOC110437146 isoform X1	---NA---	22.6963	4.49755	0.814151	5.52422	3.30957e-08	5.12641e-07
UP	LOC8073354	8073354	Bowman-Birk type wound-induced proteinase inhibitor WIP1	---NA---	32.0028	4.49705	0.951364	4.72694	2.27924e-06	2.30355e-05
UP	LOC8082078	8082078	platelet glycoprotein Ib alpha chain	---NA---	4.8192	4.46597	1.6811	2.65657	0.00789406	0.0252417
UP	LOC8064170	8064170	non-specific lipid transfer protein GPI-anchored 2	AT3G22600.1	4.76504	4.45439	1.46418	3.04224	0.00234826	0.00919755
UP	LOC8065053	8065053	F-box/kelch-repeat protein At1g80440-like	AT1G80440.1	4671.38	4.41652	0.265922	16.6084	6.06381e-62	1.1126e-58
UP	LOC8062305	8062305	amino-acid permease BAT1 homolog	AT2G01170.1	21.907	4.40453	1.1665	3.77586	0.000159456	0.000924266
UP	LOC8060845	8060845	probable WRKY transcription factor 35 isoform X1	AT1G30650.1	42.1806	4.36844	0.657278	6.64625	3.00651e-11	8.00533e-10
UP	LOC8063818	8063818	uncharacterized protein LOC8063818	AT2G24550.1	850.919	4.35013	0.416851	10.4357	1.70344e-25	2.42117e-23
UP	LOC8084067	8084067	protein ACCELERATED CELL DEATH 6-like	AT4G03460.1	20.2738	4.3047	0.90455	4.75894	1.94612e-06	2.00503e-05
UP	LOC8079635	8079635	probable sarcosine oxidase	AT2G24580.1	7.85426	4.29203	1.37743	3.11597	0.00183342	0.00748008
UP	LOC8084963	8084963	probable E3 ubiquitin-protein ligase XERICO	AT1G15100.1	73.8333	4.29163	0.80599	5.32467	1.01137e-07	1.41068e-06
UP	LOC8074962	8074962	3-ketoacyl-CoA synthase 5	AT1G68530.1	526.223	4.27692	0.546672	7.82357	5.13461e-15	2.25286e-13
UP	LOC8073324	8073324	cytochrome P450 89A2	AT1G64950.1	35.624	4.27649	0.912037	4.68894	2.74624e-06	2.70773e-05
UP	LOC8074029	8074029	uncharacterized protein LOC8074029 isoform X2	---NA---	7.70037	4.27454	1.58652	2.69429	0.00705396	0.0230149
UP	LOC110429792	110429792	NAC domain-containing protein 21/22-like	AT1G56010.1	425.843	4.25314	0.870379	4.88654	1.02625e-06	1.13744e-05
UP	LOC8083799	8083799	serine/threonine-protein kinase STY8	AT3G01490.1	176.975	4.25005	0.810331	5.24483	1.56429e-07	2.1048e-06
UP	LOC8081124	8081124	myb-related protein Zm38-like	AT5G56110.1	19.0573	4.23629	1.02974	4.11395	3.88951e-05	0.000276318
UP	LOC8062312	8062312	glucan endo-1,3-beta-glucosidase GV	AT4G16260.1	11.4814	4.22682	1.62703	2.59787	0.00938042	0.0290287
UP	LOC8060183	8060183	protein NRT1/ PTR FAMILY 4.6	AT1G59740.1	307.946	4.19641	0.283364	14.8092	1.2766e-49	1.22693e-46
UP	LOC8084240	8084240	peroxidase 51 isoform X3	AT4G37530.2	131.309	4.18458	0.777039	5.38529	7.23298e-08	1.04573e-06
UP	LOC8078551	8078551	peroxidase 70	AT5G05340.1	7.54056	4.18026	1.59546	2.62009	0.00879062	0.0275713
UP	LOC8085878	8085878	stem-specific protein TSJT1	AT4G27450.1	2879.82	4.17162	0.370561	11.2576	2.12508e-29	4.33237e-27
UP	LOC8063194	8063194	F-box protein At5g07610	AT5G07610.1	3.8396	4.12594	1.58694	2.59994	0.00932398	0.0288806
UP	LOC8071286	8071286	nuclear envelope-associated protein 2	AT5G26770.1	10.722	4.10551	1.03039	3.98443	6.76421e-05	0.000444697
UP	LOC8063712	8063712	probable carboxylesterase 12	AT1G47480.1	68.9157	4.06599	0.555899	7.31427	2.58783e-13	9.24428e-12
UP	LOC8064171	8064171	SNF1-related protein kinase regulatory subunit beta-1 isoform X2	AT5G21170.1	985.426	4.0659	0.313305	12.9774	1.64268e-38	7.05407e-36
UP	LOC8067394	8067394	uncharacterized protein LOC109766200	AT4G29090.1	10.2286	4.05927	1.01917	3.9829	6.80789e-05	0.000446933
UP	LOC8083288	8083288	probable beta-1,3-galactosyltransferase 2	AT1G05170.2	6.9906	4.05823	1.54532	2.62613	0.00863607	0.0271625
UP	LOC8067482	8067482	protein SULFUR DEFICIENCY-INDUCED 1	AT1G04770.1	285.713	4.04966	0.689111	5.87663	4.18691e-09	7.8028e-08
UP	LOC8066864	8066864	monocopper oxidase-like protein SKU5	AT4G12420.2	16.9388	4.04763	0.838178	4.82908	1.37166e-06	1.46866e-05
UP	LOC8084373	8084373	uncharacterized protein LOC8084373	AT1G27000.1	117.752	4.04377	0.988979	4.08883	4.33558e-05	0.000304048
UP	LOC8068466	8068466	gibberellin 20 oxidase 2	AT2G30830.1	20.3964	4.0158	1.11017	3.61729	0.000297706	0.00159042
UP	LOC8066255	8066255	zinc finger CCCH domain-containing protein 18	---NA---	149.504	4.01132	1.01474	3.95307	7.71558e-05	0.000498315
UP	LOC8084694	8084694	5-pentadecatrienyl resorcinol O-methyltransferase-like	AT4G35160.1	6.38861	3.9831	1.49353	2.66691	0.00765529	0.0245991
UP	LOC8058038	8058038	uncharacterized protein LOC8058038	AT4G34940.1	9.67434	3.97421	1.02567	3.87474	0.000106739	0.000657
UP	LOC8070717	8070717	probable receptor-like protein kinase At5g20050	AT5G20050.1	6.50372	3.9491	1.4083	2.80416	0.00504478	0.0174008
UP	LOC8062262	8062262	probable 2-oxoglutarate-dependent dioxygenase At5g05600	AT3G19010.1	6.3358	3.94023	1.32044	2.98402	0.00284492	0.0108256
UP	LOC8060518	8060518	uncharacterized protein LOC8060518	---NA---	38.6261	3.93523	0.657058	5.98917	2.1092e-09	4.18173e-08
UP	LOC8075934	8075934	phosphoenolpyruvate carboxylase kinase 2	AT3G04530.1	9.39481	3.93337	1.1775	3.34043	0.000836496	0.00383095
UP	LOC8067440	8067440	protein NRT1/ PTR FAMILY 5.2-like isoform X2	AT5G46050.1	60.5488	3.93185	0.771952	5.09338	3.51732e-07	4.36593e-06
UP	LOC8069820	8069820	subtilisin-like protease SBT5.6	AT5G45650.1	126.56	3.92193	0.823155	4.7645	1.89321e-06	1.95352e-05
UP	LOC8054905	8054905	S-type anion channel SLAH2 isoform X2	AT5G24030.1	21.8957	3.89286	1.27745	3.04738	0.00230848	0.0090635
UP	LOC8059666	8059666	wall-associated receptor kinase 5	AT1G21240.1	6.21393	3.886	1.29572	2.99911	0.0027077	0.0103798
UP	LOC8069213	8069213	thiosulfate sulfurtransferase 16, chloroplastic	AT4G35770.1	1395.13	3.88373	0.248782	15.611	6.12822e-55	6.87144e-52
UP	LOC8054543	8054543	uncharacterized protein LOC8054543	AT1G09310.1	6.16531	3.87167	1.53733	2.51843	0.0117878	0.0349625
UP	LOC8085239	8085239	peroxidase N	AT5G19890.1	21.1738	3.85373	0.782646	4.92398	8.48013e-07	9.56704e-06
UP	LOC8057145	8057145	F-box/kelch-repeat protein At2g44130	AT2G44130.1	2032.2	3.84792	0.300754	12.7943	1.76509e-37	7.42185e-35
UP	LOC8062143	8062143	UDP-glycosyltransferase 88A1	AT3G16520.3	38.6495	3.81937	1.11205	3.43453	0.000593585	0.00286542
UP	LOC8059942	8059942	uncharacterized protein LOC8059942	---NA---	11.7585	3.7996	1.02825	3.6952	0.000219717	0.00122467
UP	LOC8072089	8072089	uncharacterized protein LOC8072089	AT3G25270.1	11.5177	3.79708	0.971303	3.90926	9.25785e-05	0.000581547
UP	LOC8068183	8068183	transcription factor MYB2	AT1G48000.1	3.10174	3.7963	1.60238	2.36916	0.0178284	0.0487312
UP	LOC8086361	8086361	glutaredoxin-C1	AT3G21460.1	66.32	3.77585	0.979942	3.85314	0.000116612	0.000708698
UP	LOC8072395	8072395	proteinase inhibitor PSI-1.2	AT1G72060.1	17.191	3.76706	0.942596	3.99647	6.42943e-05	0.00042546
UP	LOC8076300	8076300	phytosulfokine receptor 1	AT2G02220.1	54.111	3.76538	0.919603	4.09457	4.22951e-05	0.000297728
UP	LOC8064748	8064748	WRKY transcription factor 22	AT4G01250.1	28.1265	3.74206	0.597728	6.26048	3.83794e-10	8.49354e-09
UP	LOC8067805	8067805	basic blue protein	AT2G32300.1	14.1806	3.74121	1.22699	3.04909	0.00229532	0.00902514
UP	LOC8083074	8083074	protein ZINC INDUCED FACILITATOR-LIKE 1	AT5G13750.3	42.3277	3.73815	0.656113	5.69741	1.21643e-08	2.07709e-07
UP	LOC110431810	110431810	zinc finger CCCH domain-containing protein 54-like isoform X4	AT2G05160.1	83.9418	3.73654	0.542175	6.89177	5.51021e-12	1.63308e-10
UP	LOC8066173	8066173	uncharacterized protein LOC8066173	AT2G28400.1	32.4878	3.72209	1.13803	3.27065	0.001073	0.00473157
UP	LOC8060548	8060548	probable 6-phosphogluconolactonase 3, chloroplastic	AT5G24400.1	172.13	3.72022	0.660663	5.63104	1.79128e-08	2.964e-07
UP	LOC8081558	8081558	S-norcoclaurine synthase 1 isoform X1	AT1G17010.1	325.044	3.70811	0.845303	4.38673	1.1507e-05	9.5574e-05
UP	LOC8067653	8067653	uncharacterized protein LOC8067653	---NA---	511.884	3.70768	1.02699	3.61024	0.000305915	0.00162653
UP	LOC8067165	8067165	root phototropism protein 2-like	AT2G30520.3	500.438	3.70706	0.338068	10.9654	5.60321e-28	9.50332e-26
UP	LOC8075528	8075528	amino acid permease 3	AT1G77380.1	987.947	3.70699	0.853484	4.34336	1.40321e-05	0.000113602
UP	LOC8071988	8071988	pathogenesis-related protein PR-4	AT3G04720.1	752.674	3.69949	1.15571	3.20104	0.00136932	0.00580244
UP	LOC8079525	8079525	uncharacterized protein LOC8079525	AT5G46220.1	41.9644	3.64325	1.04645	3.48153	0.000498564	0.00246872
UP	LOC8081142	8081142	uncharacterized protein LOC8081142 isoform X1	---NA---	46.9597	3.63447	0.694309	5.23466	1.6529e-07	2.21665e-06
UP	LOC8074103	8074103	putative disease resistance protein At3g15700	AT1G12290.2	15.994	3.63323	1.46025	2.48809	0.0128431	0.0374097
UP	LOC8085830	8085830	protein PHYTOCHROME KINASE SUBSTRATE 4	AT5G04190.1	5.14968	3.62908	1.47977	2.45247	0.0141881	0.0405377
UP	LOC110433327	110433327	protein NRT1/ PTR FAMILY 8.1-like	AT5G01180.1	839.516	3.61247	0.933431	3.8701	0.000108792	0.000668619
UP	LOC8085626	8085626	probable calcium-transporting ATPase 9, plasma membrane-type	AT3G57330.1	1330.96	3.60722	0.494111	7.30043	2.86857e-13	1.01751e-11
UP	LOC110436679	110436679	uncharacterized protein LOC110436679	AT4G15020.2	82.4709	3.60608	1.25006	2.88474	0.00391741	0.0141012
UP	LOC8085362	8085362	probable aquaporin TIP2-2	AT3G16240.1	442.994	3.60323	0.545966	6.59973	4.11906e-11	1.07548e-09
UP	LOC8072458	8072458	adenine phosphoribosyltransferase 4	AT1G27450.2	32.6209	3.60238	0.908219	3.96643	7.29578e-05	0.000474543
UP	LOC110429845	110429845	uncharacterized protein LOC110437286	AT4G04650.1	5.1264	3.59254	1.28753	2.79026	0.0052665	0.0180404
UP	LOC110435370	110435370	uncharacterized protein LOC110435370	---NA---	46.427	3.5908	1.51576	2.36898	0.0178373	0.0487422
UP	LOC8061429	8061429	uncharacterized protein LOC8061429	AT2G17580.1	33.1138	3.58512	0.750342	4.77799	1.77056e-06	1.84202e-05
UP	LOC8061059	8061059	probable choline kinase 2	AT1G74320.1	67.3193	3.58142	0.626542	5.71617	1.08952e-08	1.87626e-07
UP	LOC8082693	8082693	uncharacterized protein LOC8082693	AT3G18180.1	15.0298	3.56755	1.32872	2.68496	0.00725391	0.0235682
UP	LOC8078856	8078856	chaperone protein dnaJ 11, chloroplastic	AT2G17880.1	37.9104	3.56662	0.829281	4.30086	1.70133e-05	0.000134342
UP	LOC110430844	110430844	oryzain alpha chain	---NA---	43.1556	3.55305	1.43278	2.47983	0.0131446	0.0381119
UP	LOC8067602	8067602	formin-like protein 3	---NA---	7.44755	3.54083	1.08376	3.26717	0.0010863	0.00478183
UP	LOC8076022	8076022	uncharacterized protein LOC8076022	AT5G56550.1	197.156	3.51304	0.479925	7.31996	2.48041e-13	8.87625e-12
UP	LOC8072366	8072366	NAC transcription factor 29-like	AT3G04070.2	301.189	3.50918	0.909709	3.85748	0.000114564	0.000697719
UP	LOC8059534	8059534	flavin-containing monooxygenase FMO GS-OX-like 4	AT1G62600.1	16.8184	3.50328	1.02439	3.41988	0.000626488	0.00299843
UP	LOC8071669	8071669	F-box/kelch-repeat protein At1g80440	AT1G80440.1	14.4362	3.49746	1.1114	3.1469	0.00165011	0.00684286
UP	LOC8059105	8059105	galactoside 2-alpha-L-fucosyltransferase	AT2G03220.1	155.262	3.49304	0.863824	4.04369	5.26155e-05	0.000360101
UP	LOC8077427	8077427	beta-fructofuranosidase, insoluble isoenzyme 4	AT3G13790.2	163.068	3.4868	0.487057	7.15891	8.1323e-13	2.69958e-11
UP	LOC8082295	8082295	probable serine/threonine-protein kinase At1g54610	AT1G53050.1	59.8958	3.45707	0.675889	5.11485	3.13996e-07	3.93626e-06
UP	LOC8072456	8072456	BTB/POZ domain-containing protein At2g24240	AT2G24240.1	231.051	3.45237	0.845781	4.08187	4.46747e-05	0.000312212
UP	LOC8068438	8068438	G-type lectin S-receptor-like serine/threonine-protein kinase At1g11410	AT4G21390.1	205.114	3.44891	0.654963	5.26581	1.3957e-07	1.90334e-06
UP	LOC8069635	8069635	protein LOL1 isoform X2	AT1G32540.3	368.714	3.44791	0.687347	5.01626	5.26864e-07	6.26617e-06
UP	LOC8064504	8064504	LOB domain-containing protein 38	AT4G37540.1	32.0459	3.43669	0.539205	6.37362	1.8462e-10	4.34287e-09
UP	LOC110430511	110430511	uncharacterized protein LOC110430511	---NA---	144.43	3.42056	0.481152	7.10911	1.16792e-12	3.78365e-11
UP	LOC8069153	8069153	uncharacterized protein LOC8069153	AT1G09310.1	41.4605	3.41312	0.937128	3.64211	0.000270414	0.00146125
UP	LOC8066215	8066215	7-deoxyloganetin glucosyltransferase	AT1G22400.1	33.8791	3.40713	0.869612	3.91799	8.92896e-05	0.000562831
UP	LOC8077078	8077078	sucrose synthase 2	AT5G20830.2	1507.98	3.40647	0.698638	4.87587	1.0833e-06	1.19477e-05
UP	LOC8060777	8060777	hydroxycinnamoyltransferase 4 isoform X1	AT5G48930.1	58.4183	3.39975	0.573123	5.93198	2.99305e-09	5.78074e-08
UP	LOC8080750	8080750	3-ketoacyl-CoA synthase 12	AT2G28630.1	341.042	3.39522	0.617373	5.49947	3.80945e-08	5.80273e-07
UP	LOC8082672	8082672	S-norcoclaurine synthase	---NA---	230.327	3.39466	0.680056	4.99174	5.98376e-07	7.01744e-06
UP	LOC8060417	8060417	xyloglucan galactosyltransferase XLT2	AT5G62220.1	21.5222	3.39423	1.0497	3.23352	0.00122273	0.00527881
UP	LOC110429751	110429751	stem-specific protein TSJT1-like	AT5G19140.2	2599.83	3.38924	0.344497	9.83822	7.7059e-23	8.40692e-21
UP	LOC8082798	8082798	amino acid permease 6	AT5G49630.1	30.8314	3.38741	0.728967	4.64686	3.3703e-06	3.23218e-05
UP	LOC8054535	8054535	probable N-acetyltransferase HLS1	AT4G37580.1	6.66936	3.38453	1.09276	3.09723	0.00195337	0.00788812
UP	LOC8081106	8081106	pathogenesis-related protein 1	---NA---	17.9128	3.38406	0.842178	4.01822	5.86402e-05	0.000394775
UP	LOC110430114	110430114	endonuclease 8-like 3	---NA---	4.41031	3.38144	1.31566	2.57014	0.0101656	0.0310022
UP	LOC8081745	8081745	---NA---	---NA---	444.633	3.3707	0.381112	8.84438	9.20362e-19	6.42757e-17
UP	LOC8055443	8055443	protein MARD1	---NA---	761.117	3.364	0.240191	14.0055	1.44239e-44	1.00385e-41
UP	LOC8058795	8058795	L-type lectin-domain containing receptor kinase S.4	AT3G53810.1	162.993	3.36088	0.792413	4.24132	2.22208e-05	0.000169559
UP	LOC8060620	8060620	zinc finger protein 7	AT1G24625.1	4.33288	3.34874	1.30278	2.57046	0.0101564	0.0309788
UP	LOC8077287	8077287	cytochrome P450 709B2	AT2G46950.1	11.0608	3.3442	1.27662	2.61957	0.00880405	0.0276005
UP	LOC8083551	8083551	probable carboxylesterase 2	AT1G47480.1	164.758	3.33409	0.287834	11.5834	5.00259e-31	1.29445e-28
UP	LOC8080214	8080214	uncharacterized protein LOC8080214	---NA---	247.618	3.32989	0.874731	3.80676	0.0001408	0.000832872
UP	LOC8082101	8082101	MDIS1-interacting receptor like kinase 2-like	AT1G35710.1	16.9221	3.32357	0.856513	3.88035	0.000104307	0.000644787
UP	LOC8083660	8083660	CBL-interacting protein kinase 10	AT5G58380.1	958.422	3.32083	0.621636	5.34209	9.18827e-08	1.29592e-06
UP	LOC8065521	8065521	transcription factor TCP14	AT1G69690.1	194.493	3.31629	0.479141	6.92133	4.47409e-12	1.33779e-10
UP	LOC8073673	8073673	anthocyanidin 3-O-glucosyltransferase 2	AT3G16520.3	72.909	3.29465	1.12611	2.92569	0.00343693	0.0126675
UP	LOC8081399	8081399	CTP synthase-like	AT3G12670.1	12.54	3.28956	1.05757	3.11048	0.00186781	0.00760195
UP	LOC8084071	8084071	aspartic proteinase nepenthesin-1-like	AT2G03200.1	14.6503	3.27377	0.904573	3.61914	0.000295588	0.00158036
UP	LOC8080791	8080791	universal stress protein PHOS34	AT3G62550.1	2458.06	3.26764	0.38881	8.40419	4.30832e-17	2.42214e-15
UP	LOC8055000	8055000	auxin-responsive protein SAUR36	AT5G27780.1	8.28971	3.25885	1.29408	2.51827	0.0117933	0.0349625
UP	LOC8072371	8072371	charged multivesicular body protein 5	AT3G10640.1	30.5765	3.25832	0.989402	3.29322	0.000990459	0.00442854
UP	LOC8055939	8055939	cyclin-P4-1	AT2G44740.1	18.1954	3.25255	1.18715	2.73979	0.00614791	0.0205674
UP	LOC8066622	8066622	protein PHYTOCHROME KINASE SUBSTRATE 4	---NA---	10.2312	3.24456	0.860182	3.77194	0.000161983	0.00093703
UP	LOC8065140	8065140	sugar carrier protein C	AT1G11260.1	365.95	3.21848	0.493796	6.51783	7.13302e-11	1.79285e-09
UP	LOC8075939	8075939	heavy metal-associated isoprenylated plant protein 34	AT2G28400.1	97.7868	3.18606	0.875225	3.64028	0.00027234	0.00146969
UP	LOC8080076	8080076	uncharacterized protein LOC8080076	AT4G27390.1	1778.15	3.1714	0.177542	17.8628	2.29839e-71	6.62691e-68
UP	LOC8073592	8073592	cytochrome P450 71A9	AT3G48270.1	7.78224	3.16724	1.11186	2.84858	0.00439148	0.0155333
UP	LOC8070182	8070182	F-box/LRR-repeat protein 3	AT5G27920.1	66.8989	3.15857	1.17398	2.69047	0.00713504	0.0232269
UP	LOC8055891	8055891	probable sarcosine oxidase	AT2G24580.1	66.6361	3.15535	1.19111	2.64909	0.00807095	0.0257177
UP	LOC8055957	8055957	ethylene-responsive transcription factor ERF105	AT5G47230.1	123.855	3.14422	0.477044	6.59105	4.36728e-11	1.13151e-09
UP	LOC8070276	8070276	U3 small nucleolar ribonucleoprotein protein IMP3	AT5G15750.1	12.8405	3.12839	1.08489	2.88361	0.00393143	0.014144
UP	LOC110434098	110434098	arabinogalactan peptide 22-like	---NA---	147.202	3.10704	1.26635	2.45354	0.014146	0.0404509
UP	LOC8054998	8054998	cation/H(+) antiporter 15	AT1G79400.1	9.42664	3.10524	1.27596	2.43366	0.0149472	0.0422164
UP	LOC8057066	8057066	amino acid transporter ANT1	AT3G11900.1	539.993	3.10497	0.3406	9.11615	7.78375e-20	6.38615e-18
UP	LOC8072377	8072377	chaperone protein dnaJ 20, chloroplastic	AT4G13830.1	529.233	3.08875	0.300722	10.2711	9.51001e-25	1.2969e-22
UP	LOC8073431	8073431	vacuolar amino acid transporter 1	AT3G28960.1	81.4543	3.08818	0.370262	8.34054	7.39509e-17	4.04485e-15
UP	LOC8062682	8062682	defence-related protein precursor	AT3G04720.1	188.97	3.07167	0.475782	6.45606	1.07466e-10	2.6007e-09
UP	LOC8057215	8057215	ankyrin repeat domain-containing protein 65	AT2G03430.1	66.4603	3.06275	0.696679	4.3962	1.1016e-05	9.17608e-05
UP	LOC110429695	110429695	uncharacterized protein LOC110429695	---NA---	12.5008	3.05483	0.970425	3.14793	0.00164429	0.00682012
UP	LOC8057384	8057384	CASP-like protein 4B3	AT2G38480.1	71.0043	3.0523	0.646432	4.72176	2.33808e-06	2.35477e-05
UP	LOC8060341	8060341	RING-H2 finger protein ATL3	AT3G62690.1	16.3195	3.05068	0.676179	4.51164	6.43279e-06	5.65721e-05
UP	LOC8083976	8083976	probable N-acetyltransferase HLS1	AT2G23060.2	24.2997	3.03697	1.19588	2.53952	0.0111005	0.0333381
UP	LOC8074465	8074465	myb-related protein 1	AT3G04030.2	103.886	3.03149	0.922771	3.2852	0.00101909	0.00453145
UP	LOC8076933	8076933	cytochrome P450 734A1	AT1G75130.1	23.0178	3.02082	0.706953	4.27301	1.92853e-05	0.000149763
UP	LOC8074471	8074471	(+)-neomenthol dehydrogenase	AT3G61220.1	203.085	3.02026	0.519959	5.80866	6.29764e-09	1.13588e-07
UP	LOC8075555	8075555	uncharacterized protein LOC8075555	---NA---	24.7327	3.0182	0.691276	4.36614	1.26464e-05	0.000103926
UP	LOC8068938	8068938	ETHYLENE INSENSITIVE 3-like 5 protein	AT5G10120.1	55.4429	3.01272	0.786675	3.82968	0.000128308	0.000770496
UP	LOC8055461	8055461	vacuolar iron transporter homolog 5	AT1G21140.1	91.6088	3.01095	0.819748	3.67302	0.000239705	0.00132076
UP	LOC8062354	8062354	transcription factor LG2 isoform X1	AT1G08320.2	69.7161	3.00604	0.778367	3.86198	0.00011247	0.000686835
UP	LOC8068884	8068884	two-component response regulator ORR2	AT2G41310.1	38.556	2.99841	0.923056	3.24835	0.00116077	0.00505999
UP	LOC8066575	8066575	histone deacetylase HDT2	AT3G44750.2	17.4628	2.9905	0.720841	4.14863	3.34476e-05	0.00024257
UP	LOC8063365	8063365	protein NRT1/ PTR FAMILY 8.3	AT2G02040.1	33.0065	2.98608	0.488234	6.11608	9.59064e-10	2.01005e-08
UP	LOC8068870	8068870	uncharacterized protein LOC8068870	AT1G22030.1	56.5481	2.98516	0.750555	3.97727	6.97112e-05	0.000456368
UP	LOC8082008	8082008	ethylene-responsive transcription factor ERF073	AT1G72360.2	30.8546	2.97743	0.674649	4.41331	1.01802e-05	8.55752e-05
UP	LOC8073735	8073735	uncharacterized protein LOC8073735	AT1G09310.1	38.4857	2.96789	0.880419	3.371	0.000748972	0.00349353
UP	LOC8054599	8054599	cytochrome P450 71A1	AT3G26230.1	795.847	2.95284	0.651095	4.53519	5.75511e-06	5.14645e-05
UP	LOC8084336	8084336	probable RNA-dependent RNA polymerase 3	AT2G19930.1	401.56	2.95006	0.305897	9.64395	5.21425e-22	5.5099e-20
UP	LOC8062076	8062076	cytochrome P450 71A1	AT3G48310.1	130.394	2.94507	0.966299	3.04779	0.00230535	0.00905406
UP	LOC8076189	8076189	codeine O-demethylase-like	AT5G20400.1	285.464	2.94219	0.307964	9.55369	1.25157e-21	1.27577e-19
UP	LOC8078627	8078627	putative transcription factor bHLH041	AT5G56960.1	261.529	2.94196	0.786065	3.74264	0.000182099	0.00103705
UP	LOC8054678	8054678	protein LNK3 isoform X1	---NA---	43.3082	2.93738	0.54623	5.37754	7.55087e-08	1.0848e-06
UP	LOC8058981	8058981	acyltransferase-like protein At1g54570, chloroplastic	AT5G41120.1	335.668	2.93705	0.994923	2.95204	0.00315679	0.0117964
UP	LOC8071399	8071399	putative disease resistance RPP13-like protein 3 isoform X1	AT3G46530.1	13.2281	2.92387	0.826849	3.53616	0.000405987	0.00207339
UP	LOC8081418	8081418	GDSL esterase/lipase At5g45920	AT5G45920.1	468.3	2.92223	0.312258	9.35837	8.09754e-21	7.74562e-19
UP	LOC110437484	110437484	serine carboxypeptidase 1	AT4G12910.1	511.526	2.916	0.726232	4.01524	5.93848e-05	0.000399122
UP	LOC8063567	8063567	uncharacterized protein LOC8063567	AT4G13400.1	617.901	2.91229	0.639826	4.55169	5.32169e-06	4.79481e-05
UP	LOC8073881	8073881	pentatricopeptide repeat-containing protein At1g31920	AT1G31920.1	231.447	2.91123	0.379021	7.68091	1.57958e-14	6.61426e-13
UP	LOC8074749	8074749	F-box/FBD/LRR-repeat protein At1g13570	---NA---	51.1333	2.9046	0.429178	6.76783	1.30731e-11	3.67486e-10
UP	LOC8076918	8076918	glutathione S-transferase zeta class-like	AT2G02380.1	209.308	2.90288	0.421037	6.89461	5.40127e-12	1.60551e-10
UP	LOC8058917	8058917	steroid 5-alpha-reductase DET2	AT2G38050.1	61.9431	2.88391	0.868581	3.32025	0.000899369	0.00407634
UP	LOC8075898	8075898	adenine phosphoribosyltransferase 2	AT1G27450.2	268.611	2.87827	0.561877	5.12259	3.01363e-07	3.78967e-06
UP	LOC8057909	8057909	CASP-like protein 1D1	AT4G15610.1	490.436	2.87542	1.06671	2.6956	0.00702626	0.0229468
UP	LOC8055486	8055486	probable phytol kinase 2, chloroplastic	AT5G58560.1	74.9082	2.87515	0.559619	5.1377	2.78127e-07	3.52824e-06
UP	LOC8075863	8075863	scarecrow-like protein 33	AT1G07530.1	38.7208	2.87063	0.451071	6.36402	1.96534e-10	4.60169e-09
UP	LOC8063316	8063316	protein NUCLEAR FUSION DEFECTIVE 4	AT4G34950.1	567.201	2.86757	0.531665	5.39357	6.90698e-08	1.00218e-06
UP	LOC8081872	8081872	putative glycosyl hydrolase family 10 protein precursor	AT4G33840.1	9.74278	2.86283	0.889125	3.21983	0.00128269	0.00549533
UP	LOC8056328	8056328	vesicle-associated protein 4-2-like	AT4G21450.3	296.166	2.86183	0.860185	3.32699	0.000877881	0.0039933
UP	LOC8077394	8077394	probable sarcosine oxidase	AT2G24580.1	633.43	2.86153	0.512659	5.58174	2.3812e-08	3.83252e-07
UP	LOC8056814	8056814	probable BOI-related E3 ubiquitin-protein ligase 2	AT4G19700.1	6.44137	2.85518	1.15208	2.47827	0.0132022	0.0382239
UP	LOC8060589	8060589	UPF0481 protein At3g47200	AT3G50170.1	6.37355	2.85099	1.08179	2.63544	0.00840276	0.026557
UP	LOC8065607	8065607	formin-like protein 3	AT1G23270.1	97.5538	2.84417	0.77805	3.65551	0.000256674	0.00139861
UP	LOC8067164	8067164	uncharacterized protein LOC8067164	AT3G08600.1	31.5495	2.84415	0.915634	3.1062	0.00189506	0.00770005
UP	LOC8066792	8066792	B3 domain-containing protein Os06g0194400	AT3G19184.1	9.4916	2.84302	1.07789	2.63759	0.00834972	0.0264266
UP	LOC8057846	8057846	myb-related protein Zm38	AT2G16720.1	418.393	2.84042	0.36637	7.75286	8.98432e-15	3.86632e-13
UP	LOC110431685	110431685	heavy metal-associated isoprenylated plant protein 6-like	AT1G23000.1	2485.85	2.83242	0.7325	3.86678	0.00011028	0.000675711
UP	LOC8078342	8078342	uncharacterized protein LOC8078342 isoform X1	AT5G57230.1	38.8839	2.82654	0.544723	5.18894	2.11495e-07	2.74332e-06
UP	LOC8055190	8055190	calcium-binding protein PBP1	AT5G54490.1	4.66365	2.82641	1.1816	2.39202	0.0167557	0.0463135
UP	LOC8085274	8085274	BTB/POZ domain-containing protein At2g24240-like	AT4G30940.1	107.43	2.82524	0.481538	5.86713	4.43411e-09	8.22552e-08
UP	LOC8074745	8074745	cyclin-dependent protein kinase	AT3G63120.1	25.2617	2.82193	0.581113	4.85607	1.19736e-06	1.30277e-05
UP	LOC110434359	110434359	uncharacterized protein LOC103627205 isoform X1	---NA---	66.4381	2.82079	0.765959	3.68269	0.000230787	0.00127686
UP	LOC8079234	8079234	uncharacterized protein LOC8079234	---NA---	9.35904	2.81849	1.08585	2.59565	0.00944133	0.0291635
UP	LOC8058481	8058481	peroxidase 2	AT5G06730.1	41.5152	2.81561	0.794286	3.54483	0.000392873	0.00201765
UP	LOC8060537	8060537	uncharacterized protein LOC8060537 isoform X1	AT3G12210.2	50.3823	2.81203	0.486575	5.77924	7.50404e-09	1.33793e-07
UP	LOC8083737	8083737	cytosolic endo-beta-N-acetylglucosaminidase 1	AT3G11040.1	195.887	2.80939	0.603281	4.65685	3.21085e-06	3.09921e-05
UP	LOC8076629	8076629	uncharacterized protein LOC8076629	AT2G16050.1	58.8523	2.8033	1.0454	2.68157	0.00732779	0.0237738
UP	LOC8085674	8085674	probable acyl-activating enzyme 1, peroxisomal	AT1G20560.1	194.867	2.79987	0.474084	5.90586	3.50822e-09	6.66727e-08
UP	LOC8068535	8068535	alcohol dehydrogenase	AT5G63620.1	195.896	2.79622	0.370272	7.5518	4.29292e-14	1.6989e-12
UP	LOC8071075	8071075	uncharacterized protein LOC8071075	---NA---	269.125	2.7903	0.506898	5.50466	3.69872e-08	5.6554e-07
UP	LOC110429576	110429576	protein trichome birefringence-like 34	AT2G38320.1	7.65647	2.78682	1.11009	2.51045	0.0120578	0.0355516
UP	LOC8071318	8071318	cysteine synthase	AT2G43750.2	410.746	2.77769	0.589241	4.71401	2.42887e-06	2.43526e-05
UP	LOC8066380	8066380	receptor kinase-like protein Xa21	AT5G20480.1	7.65175	2.77693	0.896193	3.09858	0.00194449	0.00785542
UP	LOC110436866	110436866	probable purine permease 11	AT1G44750.2	87.9628	2.77284	0.772403	3.58989	0.000330818	0.00174514
UP	LOC110433293	110433293	mannose-6-phosphate isomerase 1-like isoform X3	AT1G67070.1	195.158	2.77193	0.659987	4.19998	2.66935e-05	0.000198729
UP	LOC8061040	8061040	ethylene-responsive transcription factor ABR1	AT1G72360.1	18.6937	2.77143	1.08702	2.54958	0.0107853	0.0325235
UP	LOC8085694	8085694	RING-H2 finger protein ATL8	AT1G20823.1	42.1002	2.77108	0.71914	3.85333	0.000116521	0.000708359
UP	LOC8054688	8054688	germin-like protein 1-1	AT1G09560.1	1273.96	2.76773	0.501644	5.51732	3.44209e-08	5.29914e-07
UP	LOC8057530	8057530	uncharacterized protein LOC8057530	---NA---	57.1297	2.76371	0.585653	4.71903	2.36973e-06	2.38307e-05
UP	LOC8056085	8056085	acetolactate synthase 1, chloroplastic	AT3G48560.1	1308.46	2.76096	0.531026	5.19929	2.00047e-07	2.61499e-06
UP	LOC8069810	8069810	hexokinase-2 isoform X1	AT2G19860.2	39.5947	2.76052	0.63708	4.33309	1.47034e-05	0.000118278
UP	LOC8071113	8071113	cinnamoyl-CoA reductase 1	AT2G33590.1	374.47	2.75946	0.493377	5.593	2.23186e-08	3.61231e-07
UP	LOC8083782	8083782	ketol-acid reductoisomerase, chloroplastic	AT3G58610.3	1167.81	2.75629	0.505191	5.45593	4.87171e-08	7.26187e-07
UP	LOC110432297	110432297	transcription factor TGA2-like isoform X1	AT5G06839.1	6.02661	2.7542	1.1302	2.43691	0.0148133	0.041938
UP	LOC8056206	8056206	alpha-amylase type A isozyme	AT4G25000.1	575.305	2.7517	0.808249	3.40452	0.000662813	0.0031447
UP	LOC8077490	8077490	ribosomal RNA small subunit methyltransferase, mitochondrial	AT5G66360.2	33.0656	2.74835	0.625158	4.39624	1.10142e-05	9.17608e-05
UP	LOC8065776	8065776	probable acyl-activating enzyme 6	AT5G16370.1	28.4177	2.74586	0.528031	5.2002	1.99078e-07	2.6057e-06
UP	LOC8057694	8057694	uncharacterized protein LOC8057694	AT5G56550.1	113.736	2.7347	0.495733	5.51649	3.45846e-08	5.32028e-07
UP	LOC8072649	8072649	RING-H2 finger protein ATL80	AT4G40070.1	37.4063	2.73338	0.925818	2.95239	0.00315322	0.0117876
UP	LOC8059606	8059606	probable BOI-related E3 ubiquitin-protein ligase 2 isoform X2	AT1G79110.1	45.1241	2.72738	1.07946	2.52663	0.0115164	0.0343308
UP	LOC8069228	8069228	U-box domain-containing protein 15	AT5G42340.1	8.77067	2.72583	0.967276	2.81805	0.00483165	0.0168055
UP	LOC110430794	110430794	chitinase 1	AT3G12500.1	367.631	2.72317	0.650665	4.18521	2.84897e-05	0.000210472
UP	LOC8059264	8059264	putative Ser/Thr protein phosphatase family protein isoform X1	AT4G23160.1	615.92	2.72162	0.919629	2.95947	0.00308167	0.0115565
UP	LOC8079199	8079199	polcalcin Phl p 7 isoform X2	AT5G37770.1	203.093	2.71813	0.484595	5.60908	2.0341e-08	3.32962e-07
UP	LOC8073783	8073783	probable protein phosphatase 2C 12	AT5G36250.1	5373.46	2.70836	0.306454	8.83774	9.76786e-19	6.79809e-17
UP	LOC8062345	8062345	protein O-linked-mannose beta-1,4-N-acetylglucosaminyltransferase 2	AT2G41640.1	188.598	2.70816	0.923534	2.93239	0.0033636	0.0124336
UP	LOC8065868	8065868	21 kDa protein	AT5G62360.1	489.809	2.70399	0.467281	5.78665	7.18049e-09	1.28251e-07
UP	LOC8084855	8084855	probable WRKY transcription factor 27	AT4G01250.1	81.3407	2.70319	0.645416	4.1883	2.81054e-05	0.000207937
UP	LOC8066228	8066228	cysteine proteinase inhibitor 8	AT5G47550.1	13.1998	2.70159	0.871088	3.1014	0.00192609	0.00779355
UP	LOC8076284	8076284	uncharacterized protein LOC8076284	---NA---	10.13	2.69936	0.924509	2.91978	0.00350282	0.0128822
UP	LOC110436943	110436943	achilleol B synthase-like isoform X2	AT3G45130.1	86.2275	2.69754	0.481069	5.60738	2.05408e-08	3.35688e-07
UP	LOC8069869	8069869	auxin-induced in root cultures protein 12	AT3G07390.1	16.0342	2.69328	0.835096	3.22511	0.00125924	0.00541788
UP	LOC8068456	8068456	stress enhanced protein 2, chloroplastic	AT2G21970.1	807.381	2.68984	0.517932	5.19343	2.06456e-07	2.68486e-06
UP	LOC8061808	8061808	uncharacterized protein LOC110437286	AT5G52920.1	511.183	2.68772	0.30131	8.92012	4.6577e-19	3.3694e-17
UP	LOC8056598	8056598	prolyl endopeptidase	AT1G76140.2	11192.4	2.68587	0.994309	2.70124	0.00690816	0.0226192
UP	LOC110434014	110434014	ethylene-responsive transcription factor 1-like	AT1G72360.1	310.166	2.68323	0.586227	4.57712	4.71426e-06	4.33871e-05
UP	LOC8067369	8067369	cation/calcium exchanger 1	AT5G17860.1	83.59	2.67438	0.8826	3.03011	0.00244462	0.00951403
UP	LOC8079493	8079493	jasmonic acid-amido synthetase JAR2	AT2G46370.4	222.566	2.66862	0.577959	4.61732	3.88728e-06	3.65086e-05
UP	LOC8061535	8061535	probable acyl-activating enzyme 5, peroxisomal	AT5G16370.1	2203.33	2.66671	0.485839	5.48888	4.04498e-08	6.13373e-07
UP	LOC8061940	8061940	berberine bridge enzyme-like 18	AT4G20860.1	31.5122	2.66549	0.984567	2.70727	0.00678398	0.0222946
UP	LOC8082938	8082938	UDP-glycosyltransferase 73E1	AT2G36800.1	116.942	2.66478	0.30657	8.69225	3.55317e-18	2.35127e-16
UP	LOC8155361	8155361	sugar transport protein MST3	AT3G19940.1	682.669	2.66209	0.633945	4.19924	2.67812e-05	0.000199235
UP	LOC8084970	8084970	uncharacterized protein LOC8084970	---NA---	5.69571	2.65674	1.12208	2.36769	0.0178994	0.048859
UP	LOC8061523	8061523	uncharacterized protein LOC8061523 isoform X2	AT1G18270.3	319.338	2.65427	0.33971	7.81333	5.5697e-15	2.43846e-13
UP	LOC8079011	8079011	protein NRT1/ PTR FAMILY 8.3 isoform X2	AT2G02040.1	328.865	2.65301	0.42828	6.19456	5.84474e-10	1.26436e-08
UP	LOC8058938	8058938	nucleobase-ascorbate transporter 12	AT2G27810.1	200.975	2.65284	0.456183	5.81529	6.05283e-09	1.09466e-07
UP	LOC8072763	8072763	uncharacterized protein LOC8072763	---NA---	23.8364	2.65135	0.628978	4.21533	2.49408e-05	0.0001872
UP	LOC8085094	8085094	uncharacterized protein LOC8085094	AT5G19190.1	202.406	2.64989	0.461507	5.74183	9.36567e-09	1.63893e-07
UP	LOC110434693	110434693	uncharacterized protein LOC4331153	---NA---	3733.25	2.64721	0.430468	6.14962	7.76689e-10	1.65532e-08
UP	LOC8058179	8058179	protein NRT1/ PTR FAMILY 4.3	AT1G59740.1	72.7006	2.64577	0.889208	2.97542	0.00292586	0.0110876
UP	LOC8082404	8082404	EID1-like F-box protein 3	AT3G63060.1	51.4341	2.64249	0.637698	4.1438	3.41604e-05	0.000246852
UP	LOC8077634	8077634	uncharacterized protein LOC8077634	---NA---	258.393	2.64118	0.701267	3.76629	0.000165692	0.000954384
UP	LOC8068380	8068380	probable aldo-keto reductase 2	AT1G60710.1	131.451	2.62866	0.512006	5.13404	2.8358e-07	3.58615e-06
UP	LOC8063772	8063772	uncharacterized protein LOC8063772	AT4G09890.1	507.992	2.62498	0.623363	4.211	2.54246e-05	0.000190336
UP	LOC8068399	8068399	probable LRR receptor-like serine/threonine-protein kinase At1g34110	AT5G51560.1	31.9072	2.62463	0.63619	4.12555	3.69855e-05	0.000264521
UP	LOC8069114	8069114	acetylserotonin O-methyltransferase 3 isoform X3	AT4G35160.1	15.0014	2.62265	0.981942	2.67089	0.00756512	0.0243753
UP	LOC8082139	8082139	beta-galactosidase 5	AT4G36360.1	39.9387	2.617	0.469169	5.57795	2.43376e-08	3.89537e-07
UP	LOC8071185	8071185	uncharacterized protein LOC8071185	---NA---	6.92517	2.61632	1.05343	2.48362	0.0130056	0.0378019
UP	LOC8075336	8075336	poly [ADP-ribose] polymerase 2	AT4G02390.1	106.029	2.61631	0.526583	4.96846	6.7485e-07	7.82787e-06
UP	LOC8072734	8072734	putative disease resistance RPP13-like protein 1	AT3G14470.1	15.3703	2.61549	0.635191	4.11764	3.82773e-05	0.000272504
UP	LOC8067974	8067974	wall-associated receptor kinase-like 20	AT5G02070.1	61.3875	2.61539	0.419811	6.22992	4.66683e-10	1.01938e-08
UP	LOC110430744	110430744	uncharacterized protein LOC110430744 isoform X2	---NA---	16.6653	2.61448	0.818814	3.19302	0.00140796	0.00594991
UP	LOC8071224	8071224	class E basic helix-loop-helix protein 22	AT5G01790.1	114.482	2.61428	0.763776	3.42283	0.000619727	0.0029696
UP	LOC8061669	8061669	probable UDP-3-O-acylglucosamine N-acyltransferase 2, mitochondrial isoform X1	AT4G21220.1	174.929	2.61409	0.412418	6.33845	2.32089e-10	5.34121e-09
UP	LOC8082136	8082136	protein SULFUR DEFICIENCY-INDUCED 2-like	AT5G48850.1	52.6588	2.61119	1.08921	2.39732	0.0165156	0.0457939
UP	LOC8067621	8067621	methylesterase 17	AT5G58310.1	6.94588	2.60091	1.07295	2.42406	0.0153481	0.0431074
UP	LOC110434907	110434907	U6 snRNA-associated Sm-like protein LSm6	AT3G59810.1	49.5352	2.59578	0.651411	3.98485	6.75231e-05	0.00044406
UP	LOC8069516	8069516	high-affinity nitrate transporter 2.3	AT1G12940.1	103.629	2.59262	0.899601	2.88197	0.00395199	0.0142054
UP	LOC8074104	8074104	uncharacterized protein LOC8074104	---NA---	20.3643	2.59086	0.602179	4.30247	1.68904e-05	0.00013352
UP	LOC8059523	8059523	uncharacterized protein LOC8059523	AT4G11450.1	22.9483	2.58968	0.658286	3.93397	8.35535e-05	0.000532311
UP	LOC8069711	8069711	serine/threonine-protein kinase SAPK9	AT4G33950.1	667.734	2.58257	0.494755	5.21991	1.79012e-07	2.37541e-06
UP	LOC8055494	8055494	protein NUCLEAR FUSION DEFECTIVE 4	AT4G19450.1	60.0183	2.58177	0.610703	4.22755	2.36253e-05	0.000178454
UP	LOC8069148	8069148	S-norcoclaurine synthase 1-like	AT4G25310.1	230.212	2.58173	0.604056	4.27399	1.92008e-05	0.00014928
UP	LOC8076588	8076588	uncharacterized protein LOC8076588	AT1G12230.1	307.94	2.57929	0.381296	6.76454	1.33734e-11	3.75404e-10
UP	LOC110437127	110437127	uncharacterized protein LOC110437127	---NA---	356.616	2.57697	0.515499	4.99899	5.76309e-07	6.79022e-06
UP	LOC8083793	8083793	protein CHUP1, chloroplastic	AT3G25690.3	1044.14	2.57089	0.398557	6.45049	1.11492e-10	2.68846e-09
UP	LOC8057831	8057831	probable rhamnogalacturonate lyase B isoform X1	AT1G09890.1	182.58	2.57065	0.408531	6.29244	3.12523e-10	7.01629e-09
UP	LOC8070856	8070856	nudix hydrolase 13, mitochondrial	AT3G26690.2	14.7323	2.57	0.678605	3.78718	0.000152368	0.000889571
UP	LOC8057796	8057796	heparan-alpha-glucosaminide N-acetyltransferase-like	AT5G27730.1	714.438	2.56984	0.409263	6.27919	3.40336e-10	7.58167e-09
UP	LOC8063175	8063175	probable glutathione S-transferase GSTU6	AT1G10360.1	81.8551	2.56902	0.954602	2.69119	0.00711972	0.0231882
UP	LOC8082557	8082557	beta-fructofuranosidase, insoluble isoenzyme 6	AT3G13790.1	8.09809	2.56274	0.943502	2.7162	0.00660368	0.021795
UP	LOC8073388	8073388	zinc finger BED domain-containing protein RICESLEEPER 2-like	AT3G42170.1	17.7418	2.56163	0.912281	2.80794	0.00498599	0.0172493
UP	LOC8081051	8081051	tuliposide A-converting enzyme b1, amyloplastic	AT1G47480.1	18.808	2.55808	0.782709	3.26824	0.0010822	0.00476797
UP	LOC8068184	8068184	nitrogen regulatory protein P-II homolog isoform X1	AT4G01900.1	308.546	2.55539	0.430082	5.94163	2.82202e-09	5.47136e-08
UP	LOC8061911	8061911	E3 ubiquitin-protein ligase EL5	AT1G53820.1	62.5957	2.554	0.647555	3.94407	8.01105e-05	0.000513945
UP	LOC8058462	8058462	NAC domain-containing protein 35	AT2G02450.1	87.7467	2.55387	0.512141	4.98666	6.14321e-07	7.1919e-06
UP	LOC8077325	8077325	omega-amidase, chloroplastic	AT5G12040.2	14.68	2.54884	0.764747	3.33292	0.000859406	0.00392086
UP	LOC8075745	8075745	MACPF domain-containing protein At1g14780	AT1G14780.1	10.748	2.5434	0.770229	3.30213	0.000959525	0.00430932
UP	LOC8062249	8062249	uncharacterized protein LOC8062249	AT2G30630.1	687.989	2.53737	0.432336	5.86898	4.38487e-09	8.14916e-08
UP	LOC8070591	8070591	serine/threonine-protein kinase HT1	AT5G40540.1	46.0803	2.53442	0.645188	3.92818	8.55903e-05	0.000543742
UP	LOC8077858	8077858	probable LRR receptor-like serine/threonine-protein kinase At2g23950	AT5G16000.1	56.3287	2.53341	0.615529	4.11583	3.85792e-05	0.000274461
UP	LOC8078721	8078721	uncharacterized protein LOC8078721	AT3G07350.1	92.0227	2.5323	0.903041	2.80419	0.0050443	0.0174008
UP	LOC8076396	8076396	uncharacterized protein LOC8076396	AT1G09310.1	17.4766	2.53199	1.04909	2.41352	0.0157994	0.0441539
UP	LOC8054527	8054527	4-coumarate--CoA ligase-like 7	AT5G63380.1	66.2088	2.53109	0.675966	3.74441	0.000180818	0.00103089
UP	LOC8058885	8058885	heavy metal-associated isoprenylated plant protein 29	AT1G06330.1	5.23367	2.52948	1.036	2.44158	0.0146233	0.0414759
UP	LOC8062699	8062699	peroxidase 21	AT2G37130.1	65.1501	2.52698	0.582029	4.34167	1.41405e-05	0.000114296
UP	LOC8062298	8062298	probable inactive purple acid phosphatase 16	AT3G10150.1	26.5413	2.52265	0.933555	2.7022	0.00688824	0.0225691
UP	LOC8057142	8057142	chitinase 2	---NA---	723.619	2.52246	0.704003	3.58302	0.000339644	0.0017847
UP	LOC8057655	8057655	putative dihydroflavonol-4-reductase	AT4G33360.1	1183.09	2.52143	0.466715	5.40249	6.57208e-08	9.58412e-07
UP	LOC8057221	8057221	protein PNS1	AT3G04440.1	63.6014	2.52014	0.726957	3.4667	0.000526891	0.00258993
UP	LOC8071161	8071161	probable LRR receptor-like serine/threonine-protein kinase At1g56130	AT1G56130.1	222.739	2.51822	0.487964	5.16067	2.46073e-07	3.15934e-06
UP	LOC8054490	8054490	myosin-11-like isoform X1	AT3G20350.1	20.5782	2.5145	0.679718	3.69933	0.000216173	0.00120792
UP	LOC8060788	8060788	probable LRR receptor-like serine/threonine-protein kinase At3g47570	AT5G20480.1	88.2993	2.51441	0.412802	6.09107	1.12156e-09	2.32407e-08
UP	LOC8056086	8056086	heavy metal-associated isoprenylated plant protein 7	AT5G63530.2	97.8452	2.51189	0.432147	5.81257	6.15194e-09	1.11159e-07
UP	LOC8085025	8085025	NAC domain-containing protein 21/22	AT1G56010.1	146.002	2.50441	0.780195	3.20998	0.00132746	0.00564996
UP	LOC8057977	8057977	dihydroxy-acid dehydratase, chloroplastic	AT3G23940.2	405.289	2.5012	0.571343	4.37776	1.19906e-05	9.91422e-05
UP	LOC110432341	110432341	probable LRR receptor-like serine/threonine-protein kinase At1g67720	AT3G19230.1	463.862	2.50038	0.503115	4.9698	6.70203e-07	7.77844e-06
UP	LOC110434417	110434417	uncharacterized protein LOC110434417	---NA---	5469.13	2.4988	0.190619	13.1089	2.92725e-39	1.37397e-36
UP	LOC8062855	8062855	EC protein homolog	AT2G23240.2	84.564	2.49604	0.425954	5.85989	4.63187e-09	8.56091e-08
UP	LOC8063805	8063805	uncharacterized protein LOC8063805	---NA---	186.419	2.49314	0.641844	3.88434	0.000102609	0.000635652
UP	LOC110430998	110430998	FBD-associated F-box protein At2g26860-like	AT1G16930.1	47.9694	2.48994	0.623664	3.99244	6.53969e-05	0.000431765
UP	LOC8072964	8072964	catalytic/ hydrolase isoform X2	AT2G36290.1	42.3584	2.48819	0.844643	2.94584	0.00322076	0.0119679
UP	LOC110432447	110432447	putative polyol transporter 1	AT3G18830.1	16.6729	2.48772	0.759005	3.27761	0.0010469	0.00463469
UP	LOC8057680	8057680	MADS-box transcription factor 6-like	AT2G45650.1	7.7026	2.48153	0.975261	2.54448	0.0109442	0.032924
UP	LOC110430921	110430921	uncharacterized protein LOC110430921 isoform X2	---NA---	20.3165	2.47701	0.808572	3.06344	0.00218811	0.00865933
UP	LOC8064783	8064783	putative receptor-like protein kinase At3g47110	AT3G47570.1	11.7648	2.47484	1.01162	2.44641	0.0144287	0.0410797
UP	LOC8081156	8081156	probable carboxylesterase 15	AT5G06570.2	234.553	2.47086	0.588519	4.19844	2.68757e-05	0.000199791
UP	LOC8059170	8059170	receptor-like serine/threonine-protein kinase ALE2 isoform X2	AT5G56890.1	680.696	2.47034	0.602376	4.101	4.11362e-05	0.000290603
UP	LOC8064861	8064861	protein PIN-LIKES 3 isoform X1	AT1G20925.1	251.035	2.46805	0.650893	3.79179	0.000149567	0.000876261
UP	LOC8060937	8060937	NAC domain-containing protein 18	AT1G77450.1	2759.83	2.46502	0.565683	4.35761	1.31491e-05	0.000107228
UP	LOC8083550	8083550	putative anthocyanidin reductase	AT4G27250.1	67.0825	2.46486	0.351935	7.00373	2.49236e-12	7.66818e-11
UP	LOC110432000	110432000	uncharacterized protein LOC110432000	---NA---	95.7924	2.46414	0.498315	4.94494	7.61679e-07	8.69583e-06
UP	LOC8085518	8085518	protein NRT1/ PTR FAMILY 5.2	AT5G46050.1	1602.95	2.4606	0.493984	4.98113	6.32144e-07	7.3877e-06
UP	LOC8086255	8086255	probable NAD(P)H-dependent oxidoreductase 1	AT1G59960.1	113.16	2.45943	0.882133	2.78805	0.00530263	0.0181487
UP	LOC8059615	8059615	suppressor protein SRP40	AT5G49100.1	7.54219	2.45561	1.00387	2.44614	0.0144397	0.0410994
UP	LOC8085697	8085697	pentatricopeptide repeat-containing protein At3g62890	AT4G02750.1	100.536	2.44622	0.527965	4.6333	3.59882e-06	3.40849e-05
UP	LOC8083383	8083383	putative glycerol-3-phosphate transporter 1	AT3G47420.1	85.3353	2.44238	0.388911	6.28005	3.38455e-10	7.54811e-09
UP	LOC8056513	8056513	transcription repressor OFP14	AT1G79960.1	44.9194	2.44044	0.428413	5.69646	1.2232e-08	2.08336e-07
UP	LOC8070110	8070110	light-inducible protein CPRF2 isoform X2	AT5G24800.1	1430.22	2.43336	0.710499	3.42486	0.000615116	0.00295101
UP	LOC8063814	8063814	probable xyloglucan endotransglucosylase/hydrolase protein 23	AT4G25810.1	326.395	2.4331	0.504812	4.81981	1.43691e-06	1.53203e-05
UP	LOC8054253	8054253	uncharacterized protein LOC8054253	---NA---	25.9514	2.43157	0.818887	2.96936	0.00298418	0.0112649
UP	LOC8076051	8076051	protein GDAP2 homolog	AT4G35750.1	28.491	2.4293	0.452872	5.3642	8.13066e-08	1.15727e-06
UP	LOC8066483	8066483	zinc finger with UFM1-specific peptidase domain protein	AT5G24680.1	86.8133	2.42923	0.381285	6.37115	1.8761e-10	4.40807e-09
UP	LOC110436483	110436483	vegetative cell wall protein gp1-like	---NA---	169.041	2.42723	0.379035	6.40371	1.51643e-10	3.60073e-09
UP	LOC8076162	8076162	fanconi-associated nuclease 1 homolog	AT1G48360.2	303.146	2.42694	0.294344	8.24525	1.64821e-16	8.73119e-15
UP	LOC8071234	8071234	F-box/FBD/LRR-repeat protein At4g00160 isoform X2	AT3G28410.1	87.6656	2.42652	0.562767	4.31177	1.61954e-05	0.00012869
UP	LOC8056473	8056473	uncharacterized protein LOC112872327	AT5G31412.1	150.101	2.42574	0.263014	9.22283	2.89369e-20	2.57283e-18
UP	LOC8067622	8067622	mannan endo-1,4-beta-mannosidase 8	AT5G01930.1	105.953	2.42498	0.46617	5.20194	1.97223e-07	2.5874e-06
UP	LOC8054981	8054981	uncharacterized protein LOC8054981	AT5G66090.1	498.919	2.42186	0.49105	4.93202	8.13854e-07	9.24367e-06
UP	LOC8082559	8082559	beta-fructofuranosidase, insoluble isoenzyme 7	AT1G55120.2	157.38	2.41958	0.61553	3.93088	8.46357e-05	0.000538186
UP	LOC8086018	8086018	uncharacterized protein LOC8086018	---NA---	6.2064	2.41682	0.94342	2.56176	0.0104143	0.0316315
UP	LOC8058341	8058341	peroxisomal membrane protein 11-4	AT3G47430.1	18.4856	2.41561	0.649622	3.71849	0.000200416	0.00112989
UP	LOC8057189	8057189	uncharacterized protein LOC8057189	AT2G32030.1	74.0523	2.40958	0.725883	3.31952	0.000901729	0.00408289
UP	LOC8078208	8078208	NDR1/HIN1-like protein 13	AT1G17620.1	120.885	2.40854	0.542014	4.44369	8.8429e-06	7.537e-05
UP	LOC8075622	8075622	uncharacterized protein LOC8075622	AT1G60010.1	45.2161	2.40769	0.424908	5.66638	1.45844e-08	2.45913e-07
UP	LOC8063209	8063209	uncharacterized protein LOC8063209	AT4G02860.1	51.0122	2.40406	0.616456	3.89981	9.62678e-05	0.000602286
UP	LOC8064663	8064663	glucose-1-phosphate adenylyltransferase small subunit, chloroplastic/amyloplastic	AT5G48300.1	146.07	2.40234	0.750652	3.20034	0.00137264	0.00581284
UP	LOC8061071	8061071	probable ADP,ATP carrier protein At5g56450	AT5G56450.1	587.218	2.40032	0.231499	10.3686	3.44662e-25	4.79746e-23
UP	LOC8076597	8076597	meiotic recombination protein SPO11-2	AT1G63990.1	18.257	2.39444	0.85554	2.79875	0.00513006	0.0176629
UP	LOC8083016	8083016	root phototropism protein 2	AT2G30520.3	524.429	2.38542	0.487484	4.89333	9.91438e-07	1.10249e-05
UP	LOC8057144	8057144	3-oxo-Delta(4,5)-steroid 5-beta-reductase-like	AT4G24220.1	38.988	2.38324	0.660254	3.60958	0.000306693	0.0016298
UP	LOC8082390	8082390	3-hydroxybutyryl-CoA dehydrogenase	AT3G15290.1	634.215	2.38266	0.211981	11.24	2.59456e-29	5.2366e-27
UP	LOC8076911	8076911	F-box/kelch-repeat protein At2g44130	AT2G44130.1	3415.59	2.37881	0.323009	7.36455	1.77751e-13	6.48743e-12
UP	LOC8059359	8059359	protein XRI1 isoform X2	AT5G48720.1	22.747	2.37854	0.54179	4.39015	1.13273e-05	9.41981e-05
UP	LOC8078011	8078011	WD repeat-containing protein 6 isoform X2	AT4G01860.2	117.572	2.37809	0.491913	4.83437	1.33567e-06	1.43469e-05
UP	LOC8073305	8073305	uncharacterized protein LOC100381749 isoform X5	AT2G39690.2	9.79001	2.37545	0.85466	2.77941	0.00544576	0.0185474
UP	LOC8064154	8064154	probable leucine-rich repeat receptor-like protein kinase At5g49770	AT1G79620.1	301.699	2.37386	0.218621	10.8584	1.81989e-27	2.96216e-25
UP	LOC8054128	8054128	uncharacterized protein LOC8054128	AT3G57500.1	89.9826	2.37297	0.629073	3.77217	0.000161835	0.000936714
UP	LOC8064921	8064921	GABA transporter 1-like	AT1G08230.2	15.6935	2.37257	0.933935	2.5404	0.0110726	0.0332775
UP	LOC8080223	8080223	DIMBOA UDP-glucosyltransferase BX8-like	AT5G05900.1	245.866	2.37004	0.279018	8.49423	1.99257e-17	1.18982e-15
UP	LOC8082606	8082606	AAA-ATPase At3g28580	AT5G40010.1	1317.95	2.36983	0.488219	4.85404	1.20971e-06	1.31479e-05
UP	LOC8058870	8058870	dolichyl-phosphate beta-glucosyltransferase	AT2G39630.2	13.1012	2.36578	0.702233	3.36894	0.000754569	0.0035172
UP	LOC110433950	110433950	rRNA biogenesis protein RRP5	---NA---	70.067	2.36169	0.609001	3.87797	0.000105334	0.000649939
UP	LOC8075136	8075136	probable carboxylesterase 15	AT5G06570.2	17.4331	2.35602	0.904869	2.60371	0.00922202	0.0286351
UP	LOC8084834	8084834	probable aldo-keto reductase 1	AT1G60690.1	333.948	2.35529	0.27637	8.52223	1.56513e-17	9.51475e-16
UP	LOC110437145	110437145	uncharacterized protein LOC110437145	---NA---	12.0599	2.35193	0.834366	2.81882	0.00481999	0.0167698
UP	LOC8062212	8062212	uncharacterized protein LOC8062212	---NA---	19.9903	2.3444	0.662162	3.54052	0.000399336	0.00204562
UP	LOC8060209	8060209	probable folate-biopterin transporter 2	AT5G25050.1	29.0975	2.34364	0.603997	3.88022	0.000104364	0.000644938
UP	LOC8061393	8061393	DDB1- and CUL4-associated factor 13	AT4G28450.1	182.184	2.34209	0.417924	5.60411	2.09328e-08	3.40991e-07
UP	LOC8073595	8073595	probable galactinol--sucrose galactosyltransferase 2	AT1G55740.1	531.577	2.33887	0.582056	4.01828	5.86238e-05	0.000394775
UP	LOC8069954	8069954	L-arabinokinase	AT4G16130.1	653.693	2.33762	0.349393	6.69051	2.22391e-11	6.09852e-10
UP	LOC8077194	8077194	proliferating cell nuclear antigen	AT2G29570.1	106.269	2.33708	0.630888	3.70443	0.000211868	0.00118617
UP	LOC8059092	8059092	D-amino-acid transaminase, chloroplastic isoform X1	AT5G57850.1	99.7079	2.33228	0.486489	4.79411	1.63395e-06	1.71314e-05
UP	LOC110431692	110431692	branched-chain-amino-acid aminotransferase 2, chloroplastic isoform X1	AT5G65780.1	809.097	2.32934	0.448517	5.19344	2.06445e-07	2.68486e-06
UP	LOC8066240	8066240	uncharacterized protein LOC8066240	AT1G59590.1	13.092	2.32537	0.73802	3.15082	0.0016281	0.0067655
UP	LOC8079017	8079017	uncharacterized protein LOC18046468 isoform X1	AT4G23160.1	40.6796	2.32506	0.94673	2.45588	0.014054	0.0402172
UP	LOC8054718	8054718	frataxin isoform X1	AT4G03240.1	188.068	2.32022	0.360773	6.43124	1.26571e-10	3.04116e-09
UP	LOC110436275	110436275	CBS domain-containing protein CBSX3, mitochondrial	AT5G10860.1	4433.2	2.31376	0.487059	4.75047	2.02946e-06	2.08133e-05
UP	LOC8081263	8081263	leucine-rich repeat extensin-like protein 6	AT3G22800.1	8.14207	2.31156	0.826259	2.79762	0.00514814	0.017707
UP	LOC8079562	8079562	microtubule-associated protein RP/EB family member 1A	AT5G62500.1	6.9995	2.30527	0.936149	2.4625	0.0137973	0.0396399
UP	LOC8077418	8077418	DNA-directed RNA polymerase V subunit 1	AT2G40030.1	85.7646	2.30345	0.418922	5.49852	3.82997e-08	5.82958e-07
UP	LOC8081152	8081152	probable carboxylesterase 15	AT5G06570.2	745.971	2.30324	0.280505	8.21105	2.1926e-16	1.1318e-14
UP	LOC8069339	8069339	protein POLAR LOCALIZATION DURING ASYMMETRIC DIVISION AND REDISTRIBUTION	---NA---	453.235	2.30118	0.361274	6.36963	1.89491e-10	4.44708e-09
UP	LOC8080208	8080208	mucin-5AC	AT1G09460.1	9.16143	2.2944	0.937044	2.44855	0.0143434	0.0408772
UP	LOC8070932	8070932	uncharacterized protein LOC8070932	AT3G11590.1	27.1679	2.28746	0.609269	3.75444	0.000173733	0.000996433
UP	LOC110433361	110433361	E3 ubiquitin-protein ligase EL5-like	AT2G01150.1	440.804	2.28239	0.304873	7.48636	7.0808e-14	2.69641e-12
UP	LOC110433518	110433518	dormancy-associated protein 1	AT2G33830.1	26717.3	2.28214	0.419398	5.44147	5.28437e-08	7.83072e-07
UP	LOC8054216	8054216	cp protein	AT2G03350.1	63.5515	2.28092	0.43622	5.22882	1.70597e-07	2.27422e-06
UP	LOC8068862	8068862	diaminopimelate epimerase chloroplastic isoform X1	AT3G53580.1	97.8217	2.28014	0.511276	4.45969	8.20769e-06	7.0402e-05
UP	LOC8067475	8067475	cyclic nucleotide-gated ion channel 4	AT5G54250.2	175.568	2.27991	0.360349	6.32694	2.50078e-10	5.71611e-09
UP	LOC8058915	8058915	reticulon-like protein B12	AT3G54120.1	15.775	2.27483	0.618076	3.68051	0.000232771	0.00128642
UP	LOC8069620	8069620	G-type lectin S-receptor-like serine/threonine-protein kinase At2g19130	AT2G19130.1	21.8025	2.27431	0.705563	3.2234	0.00126679	0.00544223
UP	LOC8059181	8059181	mitochondrial outer membrane protein porin 4	AT3G01280.1	205.137	2.27037	0.534568	4.24712	2.1654e-05	0.000165546
UP	LOC8066857	8066857	homogentisate 1,2-dioxygenase isoform X1	AT5G54080.2	1243.49	2.26911	0.332848	6.81726	9.27913e-12	2.67544e-10
UP	LOC8086438	8086438	probable carboxylesterase 15	AT5G06570.2	67.604	2.26714	0.646367	3.50751	0.000452328	0.00227012
UP	LOC8084216	8084216	probable glutathione S-transferase GSTF1	AT3G62760.1	169.779	2.26708	0.643068	3.52541	0.000422828	0.00214313
UP	LOC110432906	110432906	2-oxoisovalerate dehydrogenase subunit beta 1, mitochondrial	AT3G13450.1	1511.78	2.26682	0.384933	5.88887	3.88844e-09	7.32778e-08
UP	LOC110436938	110436938	zinc finger BED domain-containing protein RICESLEEPER 1-like isoform X1	AT3G42170.1	130.857	2.26363	0.389673	5.80906	6.28259e-09	1.13418e-07
UP	LOC110434013	110434013	protein trichome birefringence-like 38 isoform X1	AT2G34070.1	772.113	2.26227	0.608672	3.71673	0.00020182	0.00113685
UP	LOC8065538	8065538	heterogeneous nuclear ribonucleoprotein A1, A2/B1 homolog	AT5G62865.1	188.338	2.25662	0.483845	4.66394	3.10213e-06	3.00433e-05
UP	LOC8063569	8063569	protein N-lysine methyltransferase METTL21A	AT1G73320.1	51.4437	2.25648	0.600432	3.75809	0.000171216	0.000982834
UP	LOC8075721	8075721	DCN1-like protein 2	AT3G12760.1	136.022	2.25104	0.319611	7.04308	1.88034e-12	5.87476e-11
UP	LOC8070136	8070136	retrovirus-related Pol polyprotein from transposon TNT 1-94	AT4G23160.1	14.4775	2.25052	0.875316	2.5711	0.0101376	0.0309309
UP	LOC8082436	8082436	aspartyl protease family protein At5g10770	AT5G10770.1	208.801	2.24948	0.891139	2.52427	0.0115939	0.0345285
UP	LOC8080324	8080324	glycolipid transfer protein 3	AT3G21260.3	388.375	2.24817	0.451505	4.97928	6.38211e-07	7.44998e-06
UP	LOC8077440	8077440	spindle and kinetochore-associated protein 1 homolog isoform X1	AT3G60660.1	39.6294	2.24191	0.801233	2.79807	0.00514089	0.0176912
UP	LOC8063423	8063423	uncharacterized protein LOC109940263	AT4G23160.1	201.006	2.23823	0.430063	5.20443	1.94596e-07	2.56032e-06
UP	LOC8054881	8054881	UDP-glucose 4-epimerase 3	AT1G63180.1	269.007	2.23721	0.232612	9.61779	6.72602e-22	6.99748e-20
UP	LOC8070193	8070193	uncharacterized protein LOC8070193	AT1G52360.2	42.8027	2.23713	0.869333	2.57338	0.0100709	0.0307553
UP	LOC8062215	8062215	cationic amino acid transporter 1	AT4G21120.1	392.697	2.23655	0.5906	3.78691	0.00015253	0.000890261
UP	LOC110432018	110432018	transcription factor HHO5-like	AT2G03500.1	2183.08	2.23626	0.483628	4.62392	3.76556e-06	3.54976e-05
UP	LOC8074071	8074071	UDP-glycosyltransferase 73D1	AT3G53150.1	122.377	2.23445	0.497651	4.49	7.12235e-06	6.20684e-05
UP	LOC8082605	8082605	probable mediator of RNA polymerase II transcription subunit 26b isoform X1	---NA---	92.9254	2.22786	0.443725	5.02082	5.14524e-07	6.13025e-06
UP	LOC8066955	8066955	AT-hook motif nuclear-localized protein 7	AT4G00200.1	42.6112	2.22717	0.9323	2.3889	0.016899	0.0466215
UP	LOC8079973	8079973	uncharacterized protein LOC107279689	AT4G04570.2	103.777	2.22549	0.603472	3.68781	0.000226195	0.00125627
UP	LOC8068692	8068692	transcription factor MYB48	AT3G46130.4	5495.05	2.22389	0.536896	4.14213	3.44095e-05	0.000248297
UP	LOC8075542	8075542	harpin-induced protein	AT2G46150.1	97.2723	2.21923	0.848971	2.61403	0.00894819	0.0279733
UP	LOC8067700	8067700	premnaspirodiene oxygenase	AT1G13080.2	51.3394	2.21631	0.653336	3.39229	0.000693107	0.00327002
UP	LOC8059610	8059610	COPII coat assembly protein SEC16	AT1G24577.1	599.783	2.21622	0.380115	5.83038	5.53001e-09	1.0119e-07
UP	LOC8081754	8081754	uncharacterized protein LOC8081754	AT5G54300.1	128.257	2.21583	0.610305	3.6307	0.000282657	0.00152008
UP	LOC110436755	110436755	dormancy-associated protein homolog 3-like	AT1G56220.4	1615.28	2.21458	0.35722	6.19948	5.66501e-10	1.23075e-08
UP	LOC8067316	8067316	uncharacterized protein LOC8067316	AT5G02160.1	547.089	2.2118	0.4041	5.4734	4.41483e-08	6.63473e-07
UP	LOC8080462	8080462	WAT1-related protein At3g45870 isoform X1	AT3G45870.2	188.83	2.21133	0.302948	7.29939	2.89082e-13	1.02181e-11
UP	LOC8085745	8085745	uncharacterized protein LOC8085745	AT1G20225.1	198.372	2.21119	0.839838	2.63288	0.00846653	0.026713
UP	LOC8066409	8066409	probable trehalose-phosphate phosphatase 4	AT5G51460.1	14.1253	2.21042	0.78892	2.80182	0.00508145	0.0175195
UP	LOC8054480	8054480	DNA-directed RNA polymerases II, IV and V subunit 11	AT3G52090.1	84.2022	2.20973	0.397853	5.55413	2.78994e-08	4.39573e-07
UP	LOC8083543	8083543	probable carboxylesterase 12	AT1G47480.1	189.664	2.20716	0.477632	4.62103	3.81834e-06	3.59251e-05
UP	LOC8063516	8063516	probable mannan synthase 7 isoform X2	AT5G03760.1	198.532	2.20635	0.340891	6.4723	9.65252e-11	2.35684e-09
UP	LOC8062778	8062778	serine/threonine-protein kinase RIPK isoform X2	AT2G05940.1	265.473	2.20059	0.462735	4.75561	1.97847e-06	2.03213e-05
UP	LOC8059782	8059782	delta(14)-sterol reductase isoform X2	AT3G52940.2	115.916	2.19987	0.473366	4.64729	3.36331e-06	3.22785e-05
UP	LOC8062228	8062228	transcription factor PIF1 isoform X1	AT1G09530.2	578.272	2.19951	0.498897	4.40874	1.03973e-05	8.71828e-05
UP	LOC8085841	8085841	E3 ubiquitin-protein ligase EL5	AT4G40070.1	69.6123	2.19907	0.48336	4.54954	5.37639e-06	4.83348e-05
UP	LOC8083263	8083263	homeobox-leucine zipper protein HOX4	AT4G40060.1	1026.75	2.19806	0.501825	4.38013	1.18607e-05	9.81487e-05
UP	LOC8072541	8072541	flavonoid 3'-monooxygenase	AT5G07990.1	28.7993	2.19763	0.88616	2.47995	0.0131402	0.0381048
UP	LOC8074630	8074630	uncharacterized protein LOC8074630	AT1G51560.1	148.643	2.19539	0.293318	7.48466	7.17318e-14	2.72136e-12
UP	LOC8063534	8063534	pyruvate dehydrogenase (acetyl-transferring) kinase, mitochondrial	AT3G06483.1	2243.81	2.1951	0.68095	3.22358	0.00126598	0.0054419
UP	LOC8083012	8083012	methylesterase 17	AT3G10870.1	17.2418	2.194	0.625782	3.50601	0.000454875	0.00228036
UP	LOC110435557	110435557	acyl-coenzyme A oxidase 2, peroxisomal	AT5G65110.1	307.553	2.19367	0.34182	6.4176	1.38437e-10	3.3066e-09
UP	LOC8059918	8059918	L-type lectin-domain containing receptor kinase IV.1	AT2G37710.1	128.993	2.19088	0.34948	6.26896	3.63467e-10	8.07025e-09
UP	LOC8054224	8054224	BTB/POZ domain-containing protein At5g67385 isoform X1	AT5G67385.1	437.508	2.18994	0.397379	5.51096	3.56887e-08	5.4776e-07
UP	LOC8055639	8055639	ethylene-responsive transcription factor ERF104	AT5G51190.1	331.155	2.18963	0.385901	5.67408	1.39437e-08	2.36095e-07
UP	LOC8060808	8060808	serum response factor homolog A isoform X3	AT2G45660.1	220.025	2.18391	0.704375	3.10049	0.00193202	0.00781441
UP	LOC8069947	8069947	serine/threonine-protein kinase RIPK	AT4G04510.1	162.735	2.17821	0.30647	7.10741	1.1824e-12	3.81829e-11
UP	LOC8063962	8063962	UDP-N-acetylglucosamine diphosphorylase 1	AT2G35020.1	422.03	2.17622	0.498688	4.36389	1.27768e-05	0.000104742
UP	LOC8081502	8081502	dof zinc finger protein DOF3.6 isoform X1	AT3G55370.1	113.364	2.17486	0.390417	5.5706	2.5386e-08	4.04393e-07
UP	LOC8059991	8059991	phytochrome a	AT1G09570.1	30081.8	2.17293	0.189536	11.4644	1.9902e-30	4.72568e-28
UP	LOC8065537	8065537	urea-proton symporter DUR3	AT5G45380.1	568.873	2.17241	0.4587	4.73602	2.17954e-06	2.21164e-05
UP	LOC8079681	8079681	galactokinase	AT3G06580.1	594.183	2.17152	0.182573	11.894	1.27192e-32	3.51659e-30
UP	LOC8062310	8062310	amino-acid permease BAT1 homolog	AT2G01170.1	852.27	2.1704	0.478052	4.54009	5.62313e-06	5.04183e-05
UP	LOC8077281	8077281	serine/threonine-protein kinase STY17	AT4G38470.1	313.098	2.16887	0.34244	6.33358	2.3954e-10	5.49391e-09
UP	LOC8083925	8083925	protein arv1 homolog isoform X2	AT1G01020.2	108.257	2.1653	0.413776	5.23303	1.66751e-07	2.23475e-06
UP	LOC8064911	8064911	uncharacterized protein LOC8064911	AT2G38820.2	811.941	2.1605	0.360122	5.99936	1.98094e-09	3.94682e-08
UP	LOC8078076	8078076	probable transcription factor GLK2 isoform X1	AT2G20570.2	686.977	2.15912	0.243734	8.85849	8.11022e-19	5.72338e-17
UP	LOC8074569	8074569	O-acyltransferase WSD1	AT3G49210.1	450.245	2.15879	0.554481	3.89336	9.88657e-05	0.000616247
UP	LOC8055769	8055769	probable alpha,alpha-trehalose-phosphate synthase [UDP-forming] 9	AT1G23870.1	2096.47	2.15774	0.433429	4.97831	6.41433e-07	7.48326e-06
UP	LOC8071525	8071525	uncharacterized protein LOC8071525	AT3G17450.1	11.7473	2.15755	0.64923	3.32325	0.000889752	0.00404274
UP	LOC8067448	8067448	cytokinin riboside 5'-monophosphate phosphoribohydrolase LOG1 isoform X1	AT3G53450.1	3249.9	2.1507	0.261026	8.23941	1.73059e-16	9.1197e-15
UP	LOC8059857	8059857	uncharacterized protein LOC8059857	AT3G22530.1	265.137	2.14582	0.522802	4.10447	4.05251e-05	0.000286687
UP	LOC8076388	8076388	H/ACA ribonucleoprotein complex subunit 2-like protein	AT5G08180.2	244.709	2.14306	0.466795	4.59102	4.41091e-06	4.07999e-05
UP	LOC8079405	8079405	la-related protein 6A isoform X2	---NA---	1079.1	2.13978	0.298562	7.16696	7.66838e-13	2.55397e-11
UP	LOC8074514	8074514	serine/threonine-protein kinase-like protein At5g23170	AT3G51990.1	51.4559	2.13906	0.543511	3.93563	8.29775e-05	0.00052915
UP	LOC8059894	8059894	uncharacterized protein LOC8059894	---NA---	17.0432	2.13631	0.750871	2.84511	0.00443954	0.0156649
UP	LOC8084158	8084158	inosine-5'-monophosphate dehydrogenase	AT1G16350.1	611.472	2.13456	0.418175	5.10447	3.3173e-07	4.14058e-06
UP	LOC8076707	8076707	40S ribosomal protein S24-1	AT5G28060.1	94.9239	2.13294	0.526385	4.05206	5.07691e-05	0.00034936
UP	LOC8073566	8073566	uncharacterized protein LOC8073566	---NA---	237.826	2.13205	0.681645	3.12781	0.00176116	0.00722468
UP	LOC8071071	8071071	uncharacterized protein LOC8071071	AT4G17670.1	20.7966	2.1314	0.540868	3.9407	8.12443e-05	0.000520061
UP	LOC8077358	8077358	uridine 5'-monophosphate synthase	AT3G54470.1	330.281	2.12912	0.284409	7.48612	7.09406e-14	2.69641e-12
UP	LOC8066379	8066379	probable U3 small nucleolar RNA-associated protein 7 isoform X2	AT3G10530.1	77.4387	2.12882	0.62844	3.38747	0.000705413	0.00332338
UP	LOC8082491	8082491	F-box/FBD/LRR-repeat protein At1g13570	AT5G44950.1	20.9366	2.12132	0.53277	3.98167	6.84326e-05	0.000448871
UP	LOC8064462	8064462	uncharacterized protein LOC8064462	AT3G04300.1	71.58	2.11947	0.334754	6.33141	2.42929e-10	5.56531e-09
UP	LOC8056390	8056390	DNA replication licensing factor MCM5	AT2G07690.2	11.449	2.11887	0.68318	3.10149	0.00192552	0.00779355
UP	LOC8065265	8065265	G-type lectin S-receptor-like serine/threonine-protein kinase At5g35370	AT5G35370.1	23.7141	2.11483	0.554702	3.81256	0.000137538	0.000816447
UP	LOC8059245	8059245	uncharacterized protein LOC8059245	AT5G51670.1	13.3484	2.11431	0.75235	2.81027	0.00494995	0.0171452
UP	LOC8077236	8077236	RING-H2 finger protein ATL80-like	AT1G20823.1	177.337	2.11365	0.637392	3.31609	0.00091287	0.00412272
UP	LOC110430878	110430878	uncharacterized protein LOC110430878 isoform X1	---NA---	18.74	2.11306	0.628871	3.36009	0.000779179	0.0036094
UP	LOC8073249	8073249	orf490 (mitochondrion)	AT4G23160.1	1256.44	2.11167	0.638034	3.30965	0.000934135	0.0042084
UP	LOC8086189	8086189	CCG-binding protein 1	AT2G15890.1	9527.61	2.10981	0.272634	7.73861	1.00508e-14	4.30691e-13
UP	LOC8077966	8077966	nucleolin 2	AT3G55340.1	41.2384	2.10924	0.554572	3.80336	0.000142746	0.000841919
UP	LOC8061087	8061087	probable polygalacturonase At1g80170	AT1G80170.1	187.013	2.1086	0.635897	3.31595	0.000913333	0.00412389
UP	LOC8055996	8055996	queuine tRNA-ribosyltransferase catalytic subunit isoform X2	---NA---	101.306	2.10611	0.536984	3.92212	8.77736e-05	0.000555514
UP	LOC8081117	8081117	abscisic acid receptor PYL4	AT2G38310.1	383.828	2.10453	0.881732	2.38681	0.0169952	0.0468342
UP	LOC110431753	110431753	tubulin--tyrosine ligase-like protein 12	AT1G77550.1	264.027	2.10162	0.488201	4.30482	1.67118e-05	0.000132376
UP	LOC8083152	8083152	alpha-mannosidase At3g26720	AT3G26720.1	938.007	2.09887	0.378544	5.5446	2.94631e-08	4.61477e-07
UP	LOC8054692	8054692	auxin-responsive protein IAA4 isoform X1	AT5G43700.1	90.8541	2.09705	0.614003	3.41538	0.000636939	0.00304196
UP	LOC8075695	8075695	probable beta-D-xylosidase 7	AT1G78060.1	77.0485	2.09579	0.833404	2.51473	0.0119122	0.0352493
UP	LOC8073430	8073430	ATPase ASNA1 homolog	AT3G10350.1	46.4638	2.09393	0.652898	3.20712	0.00134069	0.00569546
UP	LOC8072895	8072895	blue-light receptor phototropin 1	AT3G45780.2	2946.28	2.09225	0.278655	7.50838	5.9864e-14	2.3014e-12
UP	LOC110430516	110430516	uncharacterized protein LOC110430516	---NA---	26.7196	2.08873	0.692532	3.01608	0.00256068	0.00988943
UP	LOC8084151	8084151	transcription factor PIF5 isoform X1	AT3G59060.1	3653.29	2.08732	0.466395	4.47544	7.62551e-06	6.59407e-05
UP	LOC8068439	8068439	uncharacterized LOC100277143	---NA---	322.961	2.08354	0.377038	5.52608	3.27472e-08	5.08022e-07
UP	LOC8057638	8057638	homeobox-leucine zipper protein HOX13 isoform X2	AT5G65310.2	59.9725	2.08231	0.585436	3.55684	0.000375337	0.0019425
UP	LOC8074659	8074659	single-stranded DNA-binding protein WHY2, mitochondrial	AT1G71260.1	164.442	2.08208	0.409636	5.08276	3.71999e-07	4.59489e-06
UP	LOC8071169	8071169	probable gamma-aminobutyrate transaminase 3, mitochondrial isoform X2	AT3G22200.1	1192.27	2.0809	0.66084	3.14887	0.00163904	0.00680393
UP	LOC8062779	8062779	subtilisin-like protease SBT1.8	AT2G05920.1	22.7052	2.08003	0.825945	2.51836	0.0117903	0.0349625
UP	LOC8070264	8070264	tRNA-specific adenosine deaminase 1	AT1G01760.1	40.6265	2.07797	0.473754	4.38617	1.15363e-05	9.57785e-05
UP	LOC110436138	110436138	protein PYRICULARIA ORYZAE RESISTANCE 21	---NA---	2998.13	2.07582	0.650754	3.18987	0.00142338	0.00600628
UP	LOC8080220	8080220	calmodulin-binding receptor-like cytoplasmic kinase 2 isoform X1	AT4G00330.1	168.882	2.07528	0.550535	3.76956	0.000163534	0.000944648
UP	LOC8058651	8058651	ATPase inhibitor	---NA---	1649.45	2.07402	0.388929	5.33263	9.6799e-08	1.35485e-06
UP	LOC8056542	8056542	protein kinase PINOID 2	AT2G26700.1	28.4995	2.07114	0.545473	3.79696	0.00014648	0.000861423
UP	LOC8072697	8072697	uncharacterized protein LOC8072697	AT2G27770.1	17.7853	2.07002	0.77601	2.66752	0.0076413	0.0245737
UP	LOC8056115	8056115	uncharacterized protein At3g49140	AT3G59300.1	495.055	2.06262	0.339374	6.07771	1.21908e-09	2.51503e-08
UP	LOC8081326	8081326	serine/threonine-protein kinase TIO	AT1G50240.2	20.1049	2.06141	0.575079	3.58457	0.000337634	0.00177571
UP	LOC8058527	8058527	histone deacetylase 8	AT1G08460.1	30.5739	2.05899	0.667964	3.08249	0.00205277	0.00821067
UP	LOC8086402	8086402	probable receptor-like protein kinase At1g30570	AT1G30570.1	29.9904	2.05868	0.64094	3.21197	0.00131826	0.00561791
UP	LOC8058655	8058655	probable F-box protein At2g36090	AT2G36090.1	273.188	2.05621	0.730351	2.81537	0.00487211	0.0169278
UP	LOC8081468	8081468	plant-specific domain TIGR01589 family protein	AT3G28990.1	97.3575	2.05388	0.645812	3.1803	0.00147121	0.00619131
UP	LOC8076184	8076184	probable 2-oxoglutarate-dependent dioxygenase ANS	AT5G20550.1	253.345	2.05141	0.648641	3.16263	0.00156352	0.00653343
UP	LOC110432557	110432557	60S ribosomal protein L4-1-like	AT3G09630.1	1636.2	2.04816	0.358102	5.71951	1.06834e-08	1.84293e-07
UP	LOC110433843	110433843	calcineurin B-like protein 10 isoform X1	AT4G26570.2	29.9363	2.04709	0.429868	4.76213	1.91564e-06	1.97463e-05
UP	LOC8072739	8072739	putative disease resistance RPP13-like protein 1	AT3G14470.1	17.9761	2.04662	0.537745	3.80593	0.000141273	0.000834533
UP	LOC110433508	110433508	uncharacterized protein LOC110433508	---NA---	9.00499	2.04426	0.750424	2.72414	0.00644683	0.0214106
UP	LOC8058618	8058618	F-box/FBD/LRR-repeat protein At5g22700	AT3G28410.1	54.9866	2.04405	0.337743	6.05208	1.42985e-09	2.91501e-08
UP	LOC8079310	8079310	putative receptor protein kinase ZmPK1	AT1G34300.1	128.645	2.04386	0.508442	4.01984	5.82376e-05	0.000392588
UP	LOC110430093	110430093	F-box protein At5g03100-like	AT5G53840.1	53.2494	2.04365	0.452385	4.5175	6.25749e-06	5.51506e-05
UP	LOC8071064	8071064	S-adenosylmethionine carrier 1, chloroplastic/mitochondrial	AT4G39460.2	141.171	2.0434	0.272949	7.48639	7.0793e-14	2.69641e-12
UP	LOC8084108	8084108	uncharacterized protein LOC8084108	---NA---	153.583	2.04307	0.447206	4.56852	4.91183e-06	4.47969e-05
UP	LOC8082882	8082882	L-type lectin-domain containing receptor kinase IV.1	AT2G37710.1	192.064	2.04091	0.660571	3.08962	0.00200411	0.00805595
UP	LOC8055650	8055650	VAN3-binding protein	AT4G17350.1	135.216	2.04082	0.756793	2.69667	0.00700376	0.0228955
UP	LOC8077442	8077442	beta alanine synthase 1	AT5G64370.1	876.218	2.03973	0.812721	2.50975	0.0120817	0.0356031
UP	LOC8060795	8060795	glutathione hydrolase 3	AT4G39640.2	141.856	2.03959	0.720912	2.82918	0.00466678	0.0163297
UP	LOC8078902	8078902	cyclin-D3-1-like isoform X1	AT2G22490.2	331.085	2.03837	0.234936	8.67628	4.08916e-18	2.67959e-16
UP	LOC8066543	8066543	uncharacterized protein LOC8066543	AT4G27620.2	158.165	2.03505	0.36697	5.54556	2.93014e-08	4.59867e-07
UP	LOC8080358	8080358	ferric reduction oxidase 7, chloroplastic	AT5G49740.1	1309.74	2.03471	0.593159	3.43029	0.00060293	0.0029029
UP	LOC110432725	110432725	splicing factor, arginine/serine-rich 19	---NA---	10.8961	2.03348	0.681336	2.98455	0.00283994	0.0108107
UP	LOC8071419	8071419	probable indole-3-acetic acid-amido synthetase GH3.8	AT2G14960.1	557.881	2.0332	0.27689	7.34298	2.08895e-13	7.51538e-12
UP	LOC8076393	8076393	uncharacterized protein LOC8076393	AT4G31210.1	11.0626	2.02967	0.84457	2.4032	0.0162523	0.0452129
UP	LOC8075050	8075050	methylmalonate-semialdehyde dehydrogenase [acylating], mitochondrial	AT2G14170.2	675.918	2.02575	0.296051	6.84256	7.77911e-12	2.27545e-10
UP	LOC8054347	8054347	26.7 kDa heat shock protein, chloroplastic	AT4G27670.1	75.6968	2.02352	0.421126	4.80504	1.54723e-06	1.63239e-05
UP	LOC8060780	8060780	hydroxycinnamoyltransferase 4 isoform X1	AT5G48930.1	12.8326	2.02229	0.640325	3.15823	0.00158732	0.00661645
UP	LOC8061525	8061525	3-ketoacyl-CoA synthase 5	AT1G68530.1	224.346	2.0192	0.569336	3.54659	0.000390257	0.00200728
UP	LOC8066205	8066205	uncharacterized protein LOC8066205	---NA---	461.445	2.0171	0.850732	2.37101	0.0177394	0.0485536
UP	LOC8065962	8065962	SWI/SNF complex subunit SWI3D	AT4G34430.3	63.1013	2.01665	0.424719	4.74819	2.05244e-06	2.10063e-05
UP	LOC8059961	8059961	transcription factor bHLH49 isoform X1	AT1G10120.1	13.6977	2.01413	0.780324	2.58114	0.00984741	0.030196
UP	LOC8068241	8068241	uncharacterized protein LOC8068241	---NA---	17.6992	2.01079	0.745751	2.69633	0.00701081	0.0229074
UP	LOC8070798	8070798	stearoyl-[acyl-carrier-protein] 9-desaturase 5, chloroplastic	AT2G43710.2	2062.44	2.00856	0.401167	5.00679	5.53461e-07	6.55162e-06
UP	LOC8078468	8078468	putative inactive cadmium/zinc-transporting ATPase HMA3	AT2G19110.1	288.64	2.0084	0.283704	7.0792	1.44994e-12	4.60852e-11
UP	LOC8059034	8059034	RING-H2 finger protein ATL43	AT2G20030.1	129.534	2.00772	0.304103	6.6021	4.05366e-11	1.05978e-09
UP	LOC8057085	8057085	nudix hydrolase 16, mitochondrial	AT3G12600.2	136.272	2.00571	0.754605	2.65796	0.00786163	0.0251699
UP	LOC8066597	8066597	ras-related protein Rab11C	AT1G09630.1	125.968	2.00389	0.39647	5.05433	4.31898e-07	5.2512e-06
UP	LOC110430313	110430313	aldose reductase	AT5G01670.2	98.1801	2.00319	0.364681	5.49299	3.95178e-08	6.00141e-07
UP	LOC8054710	8054710	BTB/POZ domain-containing protein At5g03250	AT5G03250.1	6.82754	2.00068	0.827267	2.41842	0.0155879	0.0436838
UP	LOC8054288	8054288	uncharacterized protein LOC8054288	AT3G09085.1	63.0237	2.00052	0.393616	5.08241	3.72673e-07	4.59619e-06
UP	LOC8065905	8065905	zinc finger CCCH domain-containing protein 35	AT2G19810.1	1110.21	1.99903	0.480248	4.1625	3.14786e-05	0.000229777
UP	LOC8074695	8074695	auxin-responsive protein SAUR71	AT1G56150.1	32.3715	1.99594	0.465798	4.28499	1.82749e-05	0.000143185
UP	LOC8063328	8063328	LRR receptor-like serine/threonine-protein kinase RPK2	AT3G02130.1	11.6666	1.99425	0.648231	3.07645	0.00209482	0.00834577
UP	LOC8084890	8084890	elongator complex protein 6 isoform X1	AT4G10090.1	56.4053	1.98779	0.487003	4.08168	4.47122e-05	0.000312258
UP	LOC8078835	8078835	uncharacterized protein LOC8078835	AT3G06250.1	449.122	1.98755	0.326743	6.08293	1.18005e-09	2.44027e-08
UP	LOC8071409	8071409	2-isopropylmalate synthase A	AT1G74040.1	855.969	1.98656	0.451376	4.40113	1.0769e-05	9.00006e-05
UP	LOC8071849	8071849	uncharacterized protein LOC8071849	AT3G26510.4	583.505	1.98627	0.505995	3.92547	8.65614e-05	0.00054922
UP	LOC8068945	8068945	pseudo histidine-containing phosphotransfer protein 5	AT3G16360.1	1159.79	1.98588	0.691071	2.87362	0.00405792	0.0145214
UP	LOC8062668	8062668	achilleol B synthase isoform X1	AT2G07050.1	42.9854	1.98518	0.587663	3.37809	0.000729917	0.00342158
UP	LOC110432881	110432881	pyrophosphate--fructose 6-phosphate 1-phosphotransferase subunit alpha	AT1G20950.1	892.743	1.98042	0.380522	5.20448	1.9454e-07	2.56032e-06
UP	LOC8066655	8066655	uncharacterized protein LOC8066655	AT4G19400.1	11.6035	1.97975	0.758013	2.61176	0.00900769	0.0281137
UP	LOC8086331	8086331	developmental protein SEPALLATA 3-like	AT5G26650.1	82.3773	1.97799	0.401421	4.92747	8.33028e-07	9.4402e-06
UP	LOC8074072	8074072	protein LOL4 isoform X3	AT4G20380.8	131.895	1.97638	0.34483	5.73147	9.95646e-09	1.73234e-07
UP	LOC8075259	8075259	pentatricopeptide repeat-containing protein At1g09900-like isoform X1	AT1G09900.1	23.0926	1.97607	0.538659	3.66849	0.000243986	0.00133923
UP	LOC8083798	8083798	probable calcium-binding protein CML14	AT1G18530.1	285.026	1.9753	0.629837	3.1362	0.00171151	0.00705687
UP	LOC8083346	8083346	serine/threonine-protein kinase D6PKL1	AT2G44830.1	59.7835	1.97394	0.446833	4.41763	9.97888e-06	8.41285e-05
UP	LOC8079245	8079245	uncharacterized protein LOC8079245	---NA---	34.3368	1.9728	0.622964	3.1668	0.00154124	0.00644568
UP	LOC8061752	8061752	protein GUCD1	AT5G05930.2	140.867	1.97114	0.507137	3.8868	0.000101575	0.000630604
UP	LOC8074305	8074305	probable NAD kinase 2, chloroplastic	AT1G21640.1	558.785	1.96962	0.406057	4.85059	1.23094e-06	1.3357e-05
UP	LOC8054236	8054236	uncharacterized protein LOC8054236	---NA---	29.4593	1.96818	0.692979	2.84017	0.00450898	0.0158683
UP	LOC8064445	8064445	protein N-lysine methyltransferase METTL21A isoform X1	AT2G26810.2	106.157	1.96036	0.503961	3.8899	0.000100285	0.000623588
UP	LOC8058049	8058049	dynamin-related protein 1E	AT3G60190.1	313.324	1.95896	0.286773	6.83107	8.42847e-12	2.45709e-10
UP	LOC8074871	8074871	uncharacterized protein LOC109946093 isoform X1	AT4G23160.1	167.706	1.95878	0.608306	3.22005	0.00128167	0.00549433
UP	LOC8083998	8083998	acetate/butyrate--CoA ligase AAE7, peroxisomal	AT3G16910.1	230.784	1.95856	0.550065	3.5606	0.000370008	0.00191828
UP	LOC8061422	8061422	RNA-binding protein 8A	AT1G51510.1	76.3147	1.95816	0.37149	5.27108	1.35621e-07	1.85449e-06
UP	LOC8072628	8072628	uncharacterized protein LOC8072628 isoform X1	---NA---	62.1429	1.95673	0.581163	3.36693	0.000760107	0.00353566
UP	LOC8082406	8082406	WAT1-related protein At5g07050	AT5G07050.1	145.508	1.95637	0.82822	2.36214	0.0181697	0.0494963
UP	LOC8074332	8074332	uncharacterized protein LOC8074332	AT3G63290.1	22.6927	1.95629	0.50837	3.84816	0.00011901	0.000721312
UP	LOC8074360	8074360	F-box protein At5g03100-like	AT1G16930.1	25.491	1.95591	0.473118	4.13407	3.56388e-05	0.000256069
UP	LOC8068110	8068110	transcription termination factor MTERF15, mitochondrial-like	AT1G74120.1	38.3942	1.9556	0.510642	3.82969	0.000128303	0.000770496
UP	LOC8060726	8060726	type I inositol polyphosphate 5-phosphatase 4	AT3G63240.1	162.483	1.95426	0.735522	2.65697	0.00788462	0.0252195
UP	LOC8072097	8072097	bifunctional riboflavin kinase/FMN phosphatase isoform X1	AT4G21470.1	165.82	1.95179	0.295025	6.61566	3.69887e-11	9.70796e-10
UP	LOC8065144	8065144	probable sodium/metabolite cotransporter BASS1, chloroplastic	AT1G78560.1	178.511	1.95029	0.345622	5.64286	1.67253e-08	2.7875e-07
UP	LOC8080986	8080986	dormancy-associated protein homolog 3 isoform X1	AT1G56220.4	2356.46	1.94751	0.546802	3.56164	0.000368547	0.00191169
UP	LOC8081721	8081721	---NA---	---NA---	108.744	1.94669	0.365271	5.32944	9.85171e-08	1.37508e-06
UP	LOC8085050	8085050	probable 3-beta-hydroxysteroid-Delta(8),Delta(7)-isomerase	AT1G20050.1	18.6603	1.9462	0.618155	3.1484	0.00164167	0.00681205
UP	LOC8067701	8067701	premnaspirodiene oxygenase	AT3G26210.1	178.137	1.94493	0.520462	3.73693	0.000186284	0.00105522
UP	LOC8070676	8070676	uncharacterized protein LOC112902953 isoform X1	AT5G09580.1	68.5434	1.94368	0.42671	4.55505	5.23733e-06	4.73165e-05
UP	LOC8080081	8080081	ribosome production factor 2 homolog	AT3G23620.1	425.871	1.94024	0.368673	5.26276	1.41907e-07	1.9339e-06
UP	LOC8067360	8067360	ABC transporter G family member 16	AT3G55090.1	117.516	1.93633	0.368404	5.25598	1.47239e-07	1.99847e-06
UP	LOC8060127	8060127	C2 domain containing protein	AT4G01200.1	54.2047	1.9363	0.452432	4.27976	1.87096e-05	0.000146023
UP	LOC8056005	8056005	glutamate receptor 2.8	AT2G24720.1	13.9885	1.93419	0.729676	2.65075	0.0080313	0.0256197
UP	LOC8056858	8056858	U-box domain-containing protein 75	AT3G49810.1	184.842	1.93267	0.369659	5.22825	1.7112e-07	2.27959e-06
UP	LOC8060887	8060887	uncharacterized protein LOC8060887	---NA---	19.6265	1.93068	0.499899	3.86215	0.000112395	0.000686584
UP	LOC8060416	8060416	cytochrome P450 704C1	AT2G45510.1	430.512	1.93008	0.474718	4.06574	4.78804e-05	0.0003322
UP	LOC8069381	8069381	basic leucine zipper 9 isoform X1	AT5G24800.1	718.546	1.92951	0.409002	4.71761	2.38635e-06	2.39501e-05
UP	LOC8080654	8080654	zinc finger protein 8-like	AT2G41940.1	15.8281	1.92898	0.666682	2.8934	0.00381092	0.0137842
UP	LOC8085386	8085386	uncharacterized protein LOC8085386	AT3G47510.1	211.523	1.92735	0.349317	5.51748	3.439e-08	5.29842e-07
UP	LOC8056265	8056265	homoserine kinase	AT2G17265.1	145.77	1.92723	0.622142	3.09773	0.00195008	0.00787642
UP	LOC110433901	110433901	uricase isoform X1	AT2G26230.1	1351.96	1.92665	0.518274	3.71743	0.000201261	0.00113433
UP	LOC8068989	8068989	beta-galactosidase 8 isoform X2	AT1G72990.1	329.5	1.92584	0.281225	6.84806	7.48572e-12	2.19281e-10
UP	LOC8078284	8078284	cysteine-rich RLK (RECEPTOR-like protein kinase) 28	AT4G00970.1	51.3533	1.92524	0.645247	2.98372	0.00284763	0.0108318
UP	LOC8069166	8069166	probable thiol methyltransferase 2 isoform X1	AT2G43940.1	236.894	1.92379	0.30701	6.26623	3.699e-10	8.20406e-09
UP	LOC8063287	8063287	disease resistance protein RGA2	AT3G14470.1	14.8413	1.9235	0.622941	3.08777	0.00201668	0.0080984
UP	LOC8060205	8060205	la protein 1	AT4G32720.2	272.808	1.9233	0.479546	4.01067	6.05473e-05	0.000404974
UP	LOC8077540	8077540	glucan endo-1,3-beta-D-glucosidase	AT2G43670.1	42.964	1.922	0.515806	3.72621	0.000194384	0.00109803
UP	LOC8075278	8075278	endo-1,3;1,4-beta-D-glucanase	AT3G23600.1	242.038	1.92053	0.667082	2.879	0.00398937	0.0143193
UP	LOC8070125	8070125	homocysteine S-methyltransferase 2 isoform X1	AT3G63250.2	1412.4	1.91943	0.406241	4.72486	2.30277e-06	2.32384e-05
UP	LOC8080657	8080657	cytochrome P450 76M5-like	AT2G45570.1	451.444	1.91914	0.397477	4.8283	1.37704e-06	1.47286e-05
UP	LOC8061807	8061807	acidic endochitinase	AT5G24090.1	848.175	1.91712	0.704059	2.72295	0.00647009	0.0214644
UP	LOC110437391	110437391	uncharacterized protein LOC110437391 isoform X3	AT2G43465.1	145.602	1.91679	0.354897	5.40097	6.62812e-08	9.6519e-07
UP	LOC8078079	8078079	D-amino-acid transaminase, chloroplastic	AT5G57850.1	346.844	1.91597	0.24535	7.80912	5.75885e-15	2.51582e-13
UP	LOC8059007	8059007	eukaryotic translation initiation factor 3 subunit G	---NA---	14.9927	1.9131	0.767279	2.49335	0.0126543	0.0369611
UP	LOC8076188	8076188	protein SRG1	AT5G20400.1	68.7879	1.91285	0.401656	4.76242	1.91284e-06	1.97276e-05
UP	LOC8081456	8081456	ABC transporter C family member 3	AT3G13080.2	171.568	1.91232	0.412914	4.63128	3.63408e-06	3.43549e-05
UP	LOC8064738	8064738	PLASMODESMATA CALLOSE-BINDING PROTEIN 2	AT2G30933.2	31.9886	1.90985	0.594731	3.21128	0.00132147	0.00562682
UP	LOC110431612	110431612	putative metacaspase family protein	AT1G02170.1	7677.61	1.90866	0.363522	5.25045	1.51727e-07	2.04974e-06
UP	LOC110434030	110434030	uncharacterized protein LOC110434030 isoform X1	---NA---	21.4104	1.90793	0.665081	2.86871	0.00412144	0.0147148
UP	LOC8062514	8062514	uncharacterized protein LOC8062514 isoform X6	---NA---	57.6834	1.90658	0.426638	4.46886	7.86381e-06	6.77113e-05
UP	LOC8072708	8072708	lactoylglutathione lyase	AT1G80160.2	481.798	1.90488	0.452003	4.2143	2.50554e-05	0.00018792
UP	LOC8086354	8086354	CASP-like protein 1E1	AT4G15630.1	434.505	1.89975	0.545019	3.48566	0.000490927	0.00243996
UP	LOC8056955	8056955	UNC93-like protein 1	AT1G18010.1	317.889	1.89895	0.555419	3.41896	0.000628615	0.00300719
UP	LOC8082301	8082301	cell cycle checkpoint control protein RAD9A	AT3G05480.3	51.417	1.89756	0.671655	2.8252	0.00472516	0.0164882
UP	LOC110430864	110430864	cinnamoyl-CoA reductase 1-like isoform X2	AT2G33590.1	329.919	1.89749	0.240553	7.88803	3.06998e-15	1.37999e-13
UP	LOC8062762	8062762	cytochrome P450 76M5-like	AT2G45570.1	144.299	1.89355	0.506062	3.74173	0.000182758	0.00104021
UP	LOC8054984	8054984	nitrate regulatory gene2 protein	AT1G21740.1	199.712	1.89207	0.516856	3.66073	0.000251497	0.00137448
UP	LOC8077119	8077119	WAT1-related protein At3g45870 isoform X1	AT3G45870.2	185.914	1.89044	0.739976	2.55473	0.010627	0.0321459
UP	LOC8081936	8081936	uncharacterized protein LOC8081936	AT5G35560.1	1207.85	1.88981	0.203691	9.27786	1.72917e-20	1.57206e-18
UP	LOC8075556	8075556	protein IQ-DOMAIN 14	AT3G16490.1	151.457	1.88875	0.496546	3.80378	0.000142504	0.000840735
UP	LOC8055897	8055897	uncharacterized protein LOC8055897	AT2G24550.1	1440.8	1.88873	0.226338	8.34473	7.13748e-17	3.91456e-15
UP	LOC8072310	8072310	galacturonokinase	AT3G10700.1	47.0887	1.88806	0.651327	2.89878	0.00374614	0.0136011
UP	LOC8066775	8066775	uncharacterized protein LOC8066775	AT5G05350.1	12.7361	1.88515	0.718241	2.62467	0.00867331	0.0272499
UP	LOC110432825	110432825	auxin-responsive protein SAUR36	AT1G29450.1	92.2555	1.88358	0.533534	3.53038	0.000414966	0.0021107
UP	LOC110430376	110430376	transcription factor MYB59-like	AT5G59780.2	1184.57	1.88321	0.577631	3.26023	0.00111321	0.0048854
UP	LOC8070754	8070754	DIBOA-glucoside dioxygenase BX6	AT1G06620.1	819.573	1.88254	0.402874	4.67277	2.97166e-06	2.89744e-05
UP	LOC8067709	8067709	probable sucrose-phosphate synthase 3 isoform X2	AT5G20280.1	749.953	1.88231	0.227353	8.27923	1.2397e-16	6.65446e-15
UP	LOC8062309	8062309	amino-acid permease BAT1 homolog isoform X1	AT2G01170.2	226.517	1.88157	0.647587	2.9055	0.00366665	0.0133702
UP	LOC8084936	8084936	E3 ubiquitin-protein ligase XB3	AT2G28840.2	520.533	1.88118	0.265728	7.07936	1.4482e-12	4.60852e-11
UP	LOC8081722	8081722	F-box protein At5g03100 isoform X1	AT5G36170.2	28.9738	1.88073	0.496898	3.78494	0.000153747	0.000896586
UP	LOC110432937	110432937	uncharacterized protein LOC110432937 isoform X1	---NA---	52.666	1.88062	0.611111	3.07738	0.00208825	0.00832513
UP	LOC8073736	8073736	uncharacterized protein LOC8073736	AT1G09310.1	72.5106	1.88051	0.690916	2.72176	0.00649347	0.0215201
UP	LOC8074709	8074709	auxin-responsive protein SAUR71-like	AT1G56150.1	152.428	1.88005	0.55258	3.40232	0.000668175	0.00316419
UP	LOC8066464	8066464	uncharacterized protein LOC8066464	AT5G60580.3	77.1324	1.87556	0.578123	3.24422	0.00117772	0.0051184
UP	LOC8079483	8079483	uncharacterized protein LOC8079483	---NA---	5094.7	1.87429	0.285506	6.56479	5.21055e-11	1.32951e-09
UP	LOC8068344	8068344	uncharacterized protein LOC8068344	---NA---	67.0457	1.87298	0.463213	4.04345	5.26712e-05	0.00036036
UP	LOC8054387	8054387	probable aldo-keto reductase 1 isoform X1	AT1G60690.1	460.355	1.87203	0.476008	3.93277	8.39737e-05	0.000534313
UP	LOC8060405	8060405	F-box protein PP2-A13	AT3G61060.1	73.389	1.87179	0.328112	5.70475	1.16516e-08	1.99461e-07
UP	LOC8078986	8078986	uncharacterized protein LOC8280982 isoform X1	AT1G27690.1	20.0684	1.86919	0.713938	2.61815	0.00884092	0.0277032
UP	LOC8074627	8074627	protein CHLOROPLAST IMPORT APPARATUS 2 isoform X2	AT5G57180.1	302.628	1.86831	0.366042	5.10409	3.32385e-07	4.1445e-06
UP	LOC8081549	8081549	oxysterol-binding protein-related protein 1B	AT4G08180.3	196.471	1.86827	0.784808	2.38055	0.0172869	0.0475212
UP	LOC8084755	8084755	L-type lectin-domain containing receptor kinase IX.1	AT5G10530.1	434.37	1.86713	0.532944	3.50343	0.000459316	0.00230148
UP	LOC8057063	8057063	cinnamoyl-CoA reductase 1	AT5G58490.1	54.3157	1.86697	0.668699	2.79195	0.00523922	0.0179621
UP	LOC8065582	8065582	squamosa promoter-binding-like protein 12 isoform X1	AT5G43270.1	206.919	1.86668	0.516084	3.617	0.000298042	0.00159179
UP	LOC8070206	8070206	putative receptor-like protein kinase At4g00960	AT1G61370.1	210.655	1.8663	0.50207	3.71722	0.000201429	0.00113496
UP	LOC8077734	8077734	FBD-associated F-box protein At5g18780 isoform X1	AT3G49030.2	57.7611	1.8652	0.72661	2.56699	0.0102585	0.0312266
UP	LOC8075879	8075879	uncharacterized protein LOC8075879	AT3G14900.1	157.737	1.86083	0.37872	4.91346	8.9483e-07	1.00447e-05
UP	LOC8064190	8064190	ethylene-responsive transcription factor 8	AT5G44210.1	2128.99	1.8596	0.340899	5.45499	4.89748e-08	7.29489e-07
UP	LOC8078510	8078510	WD repeat-containing protein 53 isoform X1	AT5G45760.2	341.512	1.85722	0.417965	4.44348	8.85145e-06	7.53941e-05
UP	LOC8077714	8077714	cellulose synthase-like protein E6	AT1G55850.1	139.024	1.85631	0.655681	2.83112	0.00463859	0.0162451
UP	LOC8080150	8080150	uncharacterized protein LOC8080150 isoform X2	---NA---	401.391	1.85629	0.388305	4.78049	1.74871e-06	1.82211e-05
UP	LOC8072536	8072536	uncharacterized protein At2g39795, mitochondrial	AT3G55605.1	19.6516	1.85589	0.677814	2.73805	0.00618046	0.0206592
UP	LOC8072251	8072251	condensin complex subunit 1	AT3G57060.2	16.1576	1.85163	0.591369	3.13109	0.00174161	0.00715757
UP	LOC110431848	110431848	phytochrome A-like	AT1G09570.1	261.22	1.85017	0.359433	5.14747	2.64022e-07	3.36624e-06
UP	LOC8080769	8080769	cytochrome P450 709B2	AT2G46950.1	470.042	1.84649	0.459097	4.022	5.77057e-05	0.000389393
UP	LOC8066838	8066838	H/ACA ribonucleoprotein complex subunit 3-like protein	AT2G20490.2	102.462	1.84643	0.44245	4.1732	3.00353e-05	0.000220437
UP	LOC110432369	110432369	putative G-type lectin S-receptor-like serine/threonine-protein kinase At1g61610 isoform X1	AT4G23180.1	50.1152	1.84476	0.517788	3.56277	0.000366963	0.00190494
UP	LOC8076350	8076350	uncharacterized protein LOC8076350 isoform X1	---NA---	36.41	1.84387	0.426273	4.32556	1.52144e-05	0.000121999
UP	LOC8060007	8060007	PHD finger protein MALE MEIOCYTE DEATH 1-like	AT1G66170.1	55.9904	1.84281	0.73942	2.49223	0.0126944	0.0370567
UP	LOC8078795	8078795	UDP-glycosyltransferase 73C5	AT2G36800.1	2239.84	1.84171	0.602838	3.05507	0.00225008	0.00887499
UP	LOC110433175	110433175	polyol transporter 5	AT3G18830.1	465.6	1.84136	0.743482	2.47667	0.0132616	0.0383574
UP	LOC8073279	8073279	lactation elevated protein 1	AT4G28070.2	276.294	1.83882	0.249197	7.37898	1.59505e-13	5.88537e-12
UP	LOC8064179	8064179	protein binding protein isoform X1	ATMG00860.1	498.445	1.83821	0.482249	3.81174	0.00013799	0.000818653
UP	LOC8079191	8079191	40S ribosomal protein SA	AT1G72370.2	650.395	1.83636	0.348169	5.27434	1.33232e-07	1.82307e-06
UP	LOC8063820	8063820	reticulon-like protein B17	AT2G20590.1	160.182	1.83563	0.560373	3.27572	0.00105391	0.00466165
UP	LOC8060833	8060833	LEAF RUST 10 DISEASE-RESISTANCE LOCUS RECEPTOR-LIKE PROTEIN KINASE-like 2.4	AT5G38260.1	20.5503	1.83558	0.640629	2.86528	0.00416641	0.0148518
UP	LOC8060714	8060714	40S ribosomal protein S18	AT4G09800.1	733.379	1.83492	0.320802	5.71979	1.06654e-08	1.8414e-07
UP	LOC8076628	8076628	RING-H2 finger protein ATL65	AT3G18930.2	142.301	1.83446	0.525311	3.49214	0.000479164	0.0023873
UP	LOC8084453	8084453	transcription factor TCP7-like	AT5G23280.1	23.8715	1.83399	0.483394	3.79398	0.000148251	0.000869812
UP	LOC8072430	8072430	chaperone protein dnaJ 8, chloroplastic	---NA---	1033	1.83369	0.450676	4.06875	4.72668e-05	0.000328394
UP	LOC8084678	8084678	phosphoenolpyruvate carboxylase kinase 2	AT3G04530.1	104.881	1.83276	0.722956	2.53509	0.0112418	0.0336608
UP	LOC8071411	8071411	probable calcium-binding protein CML36	AT2G41410.1	59.4422	1.83258	0.743591	2.46449	0.0137207	0.0394694
UP	LOC110430196	110430196	acetyltransferase NSI	AT4G19985.1	402.005	1.8301	0.262429	6.97368	3.08746e-12	9.39883e-11
UP	LOC8083592	8083592	WAT1-related protein At3g30340 isoform X2	AT3G30340.1	22.9935	1.82927	0.591627	3.09193	0.00198859	0.00800307
UP	LOC8082612	8082612	uncharacterized protein LOC8082612	AT5G04520.1	102.607	1.82851	0.346495	5.27717	1.31195e-07	1.79884e-06
UP	LOC8083926	8083926	patatin-like protein 3	AT3G54950.1	19.1757	1.82831	0.654662	2.79275	0.00522624	0.0179329
UP	LOC110436084	110436084	proline-rich protein 36-like	---NA---	116.908	1.82828	0.324816	5.62868	1.81597e-08	2.99932e-07
UP	LOC8059694	8059694	protein KINESIN LIGHT CHAIN-RELATED 2	AT2G31240.1	48.8245	1.82821	0.450255	4.06038	4.89922e-05	0.000338517
UP	LOC8065806	8065806	bifunctional epoxide hydrolase 2-like isoform X1	AT3G51000.1	273.044	1.82809	0.581794	3.14215	0.00167709	0.0069405
UP	LOC8076337	8076337	wall-associated receptor kinase 2	AT1G69730.1	120.737	1.82755	0.733617	2.49115	0.0127332	0.0371297
UP	LOC8063586	8063586	hydroxyproline-rich glycoprotein family protein isoform X2	AT1G76660.1	135.854	1.82521	0.509853	3.57987	0.000343767	0.00180311
UP	LOC110432817	110432817	ethylene-responsive transcription factor 1-like	AT2G47520.1	5552.64	1.8243	0.481516	3.78866	0.000151465	0.00088532
UP	LOC8058632	8058632	coiled-coil domain-containing protein SCD2 isoform X2	AT3G48860.1	498.968	1.82418	0.64237	2.83977	0.00451456	0.0158824
UP	LOC8068937	8068937	sugar transport protein 6-like isoform X1	AT1G34580.1	108.281	1.82191	0.559377	3.25704	0.0011258	0.00493579
UP	LOC8062327	8062327	calmodulin binding protein PICBP isoform X1	AT2G38800.1	26.6674	1.82139	0.494264	3.68507	0.000228643	0.00126778
UP	LOC8057451	8057451	sugar transport protein 5	AT1G34580.1	117.97	1.81949	0.748927	2.42946	0.0151213	0.042595
UP	LOC8073554	8073554	probable RNA-dependent RNA polymerase 2	AT4G11130.1	280.216	1.81644	0.498657	3.64265	0.000269842	0.00145908
UP	LOC8068244	8068244	uncharacterized protein LOC8068244	AT1G51080.1	24.5151	1.81618	0.548855	3.30903	0.000936201	0.00421489
UP	LOC8059678	8059678	40S ribosomal protein S11	AT5G23740.1	259.804	1.81395	0.417699	4.34271	1.40733e-05	0.000113845
UP	LOC8084146	8084146	uncharacterized LOC103644136	AT1G17210.1	1976.67	1.81331	0.253095	7.16456	7.80357e-13	2.59472e-11
UP	LOC8084619	8084619	putative aldehyde oxidase-like protein isoform X2	AT5G20960.2	40.8639	1.81274	0.716997	2.52824	0.0114637	0.0342113
UP	LOC8086045	8086045	protein prenyltransferase alpha subunit repeat-containing protein 1-B	AT1G10095.1	146.08	1.81092	0.315983	5.73106	9.98067e-09	1.73505e-07
UP	LOC8060523	8060523	uncharacterized LOC103643967	---NA---	86.8693	1.80792	0.429432	4.21002	2.55353e-05	0.000191093
UP	LOC8072579	8072579	probable galactinol--sucrose galactosyltransferase 6	AT5G20250.4	657.119	1.80541	0.623872	2.89389	0.00380507	0.013768
UP	LOC8073788	8073788	probable F-box protein At4g22030	AT4G04480.1	276.349	1.80467	0.713613	2.52892	0.0114413	0.0341495
UP	LOC8083758	8083758	putative receptor protein kinase ZmPK1	AT1G34300.1	78.944	1.80419	0.647964	2.7844	0.00536276	0.0183111
UP	LOC8065052	8065052	cyanidin 3-O-rutinoside 5-O-glucosyltransferase	AT4G15550.1	232.67	1.80335	0.44524	4.0503	5.1153e-05	0.000351544
UP	LOC8083278	8083278	prolyl oligopeptidase family protein isoform X1	AT3G02250.1	299.268	1.80295	0.59198	3.04562	0.00232197	0.00911227
UP	LOC8065058	8065058	uncharacterized protein LOC4341436	AT5G11330.2	100.093	1.80283	0.575128	3.13465	0.0017206	0.00708604
UP	LOC8055612	8055612	DAR GTPase 2, mitochondrial	AT2G41670.1	58.3695	1.80232	0.435942	4.13432	3.56011e-05	0.000255889
UP	LOC8064238	8064238	protein IDA-LIKE 2	---NA---	27.1614	1.80205	0.70624	2.55161	0.0107225	0.0323688
UP	LOC8071382	8071382	putative transporter arsB	AT1G02260.1	347.663	1.80164	0.5174	3.4821	0.000497492	0.00246463
UP	LOC110431406	110431406	aspartyl protease APCB1-like isoform X1	AT1G49050.2	395.966	1.80062	0.312397	5.76389	8.21952e-09	1.45522e-07
UP	LOC8079499	8079499	GDSL esterase/lipase At5g45910	AT1G28590.1	290.514	1.79817	0.481955	3.73099	0.000190727	0.00107888
UP	LOC8056107	8056107	ribonuclease 2	AT2G39780.2	1593.75	1.79811	0.646086	2.78308	0.0053845	0.0183729
UP	LOC8059589	8059589	probable U3 small nucleolar RNA-associated protein 7 isoform X2	AT3G10530.1	335.597	1.79638	0.351322	5.11321	3.16726e-07	3.96556e-06
UP	LOC8075888	8075888	ribosomal L1 domain-containing protein 1	---NA---	49.452	1.79586	0.5584	3.21608	0.00129953	0.00555441
UP	LOC8057421	8057421	expansin-like A2	AT3G45970.1	557.022	1.79419	0.539944	3.32292	0.000890808	0.00404663
UP	LOC8081422	8081422	cationic amino acid transporter 5	AT2G34960.1	394.476	1.79409	0.323652	5.54327	2.96881e-08	4.63774e-07
UP	LOC8076015	8076015	F-box/FBD/LRR-repeat protein At3g26920 isoform X1	AT4G27050.4	11.2212	1.79111	0.682249	2.6253	0.00865723	0.0272163
UP	LOC110433916	110433916	putative ubiquitin-conjugating enzyme E2 38	AT1G53025.1	654.595	1.79022	0.38642	4.63283	3.60695e-06	3.41459e-05
UP	LOC8079630	8079630	lipoamide acyltransferase component of branched-chain alpha-keto acid dehydrogenase complex, mitochondrial	AT3G06850.2	688.41	1.78938	0.732667	2.44228	0.0145949	0.0414244
UP	LOC8073917	8073917	probable serine/threonine-protein kinase PIX13	AT2G17220.1	26.9046	1.78931	0.478637	3.73835	0.000185233	0.00105134
UP	LOC8056109	8056109	cytochrome P450 704C1	AT2G44890.1	16.5902	1.78601	0.728988	2.44998	0.0142864	0.040732
UP	LOC8054402	8054402	mitochondrial 60S ribosomal protein L6	AT2G18400.1	62.2815	1.78547	0.357031	5.00087	5.70708e-07	6.73603e-06
UP	LOC8063886	8063886	uncharacterized protein LOC8063886 isoform X1	AT3G59490.1	97.4192	1.7847	0.347045	5.14256	2.71013e-07	3.44449e-06
UP	LOC8074535	8074535	histidine biosynthesis bifunctional protein hisIE, chloroplastic	AT1G31860.1	187.309	1.78426	0.405688	4.3981	1.09203e-05	9.10758e-05
UP	LOC8079384	8079384	H/ACA ribonucleoprotein complex subunit 4	AT3G57150.1	187.881	1.78402	0.419536	4.25235	2.11536e-05	0.000162398
UP	LOC8085875	8085875	phosphatidylinositol N-acetylglucosaminyltransferase subunit P	AT2G39445.1	45.1864	1.78142	0.466591	3.81795	0.000134567	0.000801643
UP	LOC8059389	8059389	random slug protein 5	AT1G01630.1	1226.64	1.78093	0.296565	6.00519	1.91113e-09	3.82662e-08
UP	LOC8074691	8074691	biotin--protein ligase 2	AT2G25710.2	276.657	1.78018	0.280344	6.34998	2.15337e-10	4.97769e-09
UP	LOC110435705	110435705	uncharacterized protein LOC110435705	---NA---	13.9035	1.77822	0.693319	2.5648	0.0103236	0.0313845
UP	LOC110431645	110431645	nuclear transcription factor Y subunit C-2-like	AT5G63470.2	989.442	1.77743	0.541289	3.2837	0.00102454	0.00455169
UP	LOC8063327	8063327	Protein NRT1/ PTR FAMILY 6.1	AT5G13400.1	229.17	1.7773	0.498464	3.56555	0.000363093	0.00188874
UP	LOC8067180	8067180	RING-H2 finger protein ATL74-like	AT3G10910.1	22.3444	1.77678	0.676625	2.62595	0.00864078	0.0271731
UP	LOC8082313	8082313	dormancy-associated protein homolog 3	AT1G28330.1	2417.02	1.77524	0.241967	7.33672	2.18891e-13	7.86099e-12
UP	LOC8059160	8059160	60S ribosomal protein L28-1	AT2G19730.3	254.552	1.7748	0.382428	4.64088	3.46931e-06	3.30288e-05
UP	LOC8064582	8064582	premnaspirodiene oxygenase	AT3G26330.1	52.7444	1.77221	0.608549	2.9122	0.00358898	0.0131363
UP	LOC8063787	8063787	cysteine-rich receptor-like protein kinase 10 isoform X1	AT4G23180.1	157.446	1.77193	0.373562	4.74333	2.1023e-06	2.14513e-05
UP	LOC8075463	8075463	WAT1-related protein At5g64700	AT5G64700.1	31.3191	1.77093	0.608127	2.91211	0.00358994	0.0131363
UP	LOC8078571	8078571	zinc finger CCCH domain-containing protein 53 isoform X1	AT3G51950.2	641.581	1.77061	0.428019	4.13677	3.52234e-05	0.000253536
UP	LOC8063969	8063969	uncharacterized protein LOC101781956 isoform X1	AT2G35155.1	925.38	1.76992	0.279936	6.32259	2.57218e-10	5.8594e-09
UP	LOC8055827	8055827	cellulose synthase-like protein E6	AT1G55850.1	65.3538	1.76894	0.563631	3.13848	0.00169829	0.0070167
UP	LOC8077726	8077726	aspartyl protease family protein At5g10770	AT5G10770.1	578.701	1.76843	0.434462	4.0704	4.69334e-05	0.000326303
UP	LOC8057975	8057975	formin-like protein 14 isoform X1	---NA---	113.572	1.766	0.475281	3.71569	0.000202653	0.00113995
UP	LOC8061598	8061598	auxin-responsive protein SAUR71-like	---NA---	36.5836	1.76431	0.48549	3.63409	0.000278967	0.00150104
UP	LOC8085022	8085022	putative F-box/LRR-repeat protein 23	AT4G05460.1	19.9993	1.76375	0.74406	2.37044	0.0177667	0.048615
UP	LOC8056839	8056839	metal tolerance protein 4	AT3G58060.1	250.001	1.76356	0.291635	6.04714	1.47437e-09	2.99801e-08
UP	LOC8066689	8066689	transcription factor bHLH11 isoform X2	AT3G47640.3	356.283	1.75982	0.6904	2.54899	0.0108037	0.0325594
UP	LOC8066588	8066588	uncharacterized protein LOC8066588	AT1G24267.1	20.5834	1.75928	0.564326	3.11749	0.00182399	0.00744459
UP	LOC8054334	8054334	transcription initiation factor IIF subunit alpha	AT4G12610.1	50.5885	1.75771	0.579028	3.03563	0.00240036	0.00936799
UP	LOC8064596	8064596	2'-deoxymugineic-acid 2'-dioxygenase	AT5G24530.1	615.829	1.75602	0.353448	4.96825	6.7559e-07	7.83195e-06
UP	LOC8058459	8058459	4-hydroxy-tetrahydrodipicolinate synthase, chloroplastic	AT3G60880.1	327.581	1.75437	0.458735	3.82437	0.000131108	0.000783583
UP	LOC8084093	8084093	F-box protein At5g03100 isoform X1	AT5G02700.1	14.3134	1.7542	0.595	2.94823	0.00319601	0.0119035
UP	LOC8084142	8084142	protein ROOT PRIMORDIUM DEFECTIVE 1	AT2G39120.1	16.2911	1.75386	0.742804	2.36113	0.0182193	0.0496115
UP	LOC110436962	110436962	bifunctional nuclease 2	AT1G75380.3	3063.73	1.7514	0.21795	8.03579	9.29741e-16	4.49893e-14
UP	LOC8063511	8063511	40S ribosomal protein S9-2	AT5G39850.1	164.854	1.75035	0.560169	3.12469	0.00177993	0.00729132
UP	LOC8063019	8063019	putative disease resistance RPP13-like protein 1	AT3G14470.1	21.7803	1.74927	0.610156	2.86693	0.00414477	0.0147806
UP	LOC8067500	8067500	uncharacterized protein LOC100273660	AT1G26470.1	55.1724	1.74888	0.361988	4.83131	1.35635e-06	1.4538e-05
UP	LOC8155679	8155679	receptor-like protein 2	AT1G17240.1	83.628	1.7488	0.495593	3.5287	0.000417599	0.00211982
UP	LOC8059871	8059871	putative F-box/FBD/LRR-repeat protein At4g03220	AT3G49030.2	134.812	1.74539	0.334307	5.22091	1.7805e-07	2.3642e-06
UP	LOC8075877	8075877	(+)-neomenthol dehydrogenase	AT3G59710.1	468.298	1.74518	0.318071	5.48679	4.09315e-08	6.2021e-07
UP	LOC8077136	8077136	peroxidase 2	AT5G06730.1	48.9134	1.74254	0.719559	2.42168	0.0154488	0.0433419
UP	LOC8074275	8074275	cytochrome P450 81D11	AT4G37340.1	208.565	1.74215	0.457249	3.81006	0.000138934	0.000822798
UP	LOC8080849	8080849	dnaJ homolog subfamily C member 2	AT5G45420.1	33.7307	1.74093	0.440615	3.95114	7.77785e-05	0.000501855
UP	LOC8066122	8066122	uncharacterized protein LOC8066122	AT5G63190.2	1542.79	1.73986	0.259878	6.69492	2.15793e-11	5.92565e-10
UP	LOC8068767	8068767	BTB/POZ and MATH domain-containing protein 2	AT3G06190.1	50.8092	1.73193	0.373891	4.63219	3.61813e-06	3.42357e-05
UP	LOC8074357	8074357	HVA22-like protein a isoform X1	AT1G74520.1	45.8603	1.72997	0.437173	3.95717	7.58439e-05	0.000490942
UP	LOC8072544	8072544	uncharacterized protein LOC8072544	AT3G55420.1	15.7115	1.7296	0.720429	2.40079	0.0163597	0.0454508
UP	LOC8059366	8059366	uncharacterized protein At3g27210	AT3G01860.1	1484.22	1.72814	0.318553	5.42497	5.79648e-08	8.52078e-07
UP	LOC8086084	8086084	F-box/kelch-repeat protein At1g51550 isoform X1	AT1G51550.1	892.87	1.72635	0.484116	3.56598	0.0003625	0.00188631
UP	LOC8079416	8079416	pyrophosphate-energized vacuolar membrane proton pump	AT1G15690.2	2415.31	1.72561	0.274698	6.28187	3.34523e-10	7.47693e-09
UP	LOC8078545	8078545	60S ribosomal protein L18-3	AT5G27850.1	403.202	1.72319	0.386181	4.46212	8.11516e-06	6.96675e-05
UP	LOC8054712	8054712	sphingosine kinase 2 isoform X2	AT4G21540.3	105.657	1.72279	0.35021	4.91931	8.68517e-07	9.76561e-06
UP	LOC8070645	8070645	probable F-box protein At2g36090	AT2G36090.1	100.399	1.72205	0.453027	3.80121	0.000143994	0.00084878
UP	LOC8074548	8074548	putative F-box protein At3g10240	AT4G22430.1	25.8076	1.71828	0.441695	3.89018	0.000100168	0.000623211
UP	LOC8084070	8084070	pre-rRNA-processing protein ESF1	AT3G01160.1	286.549	1.71827	0.406101	4.23113	2.3252e-05	0.000176184
UP	LOC110431995	110431995	RNA polymerase sigma factor sigF, chloroplastic isoform X1	AT2G36990.1	1549.25	1.71825	0.277454	6.19291	5.90617e-10	1.27491e-08
UP	LOC8065206	8065206	pentatricopeptide repeat-containing protein At2g20710, mitochondrial	AT2G20710.1	44.0266	1.71313	0.340071	5.03754	4.71543e-07	5.67511e-06
UP	LOC8060688	8060688	F-box only protein 13	AT4G33160.1	19.2052	1.71256	0.508509	3.36781	0.000757665	0.00352756
UP	LOC8060206	8060206	zinc finger protein CONSTANS-LIKE 3	AT2G24790.1	2870.31	1.7098	0.28984	5.89912	3.6544e-09	6.91901e-08
UP	LOC8064464	8064464	uncharacterized protein LOC8064464	AT4G13330.1	191.292	1.7086	0.309103	5.52759	3.24657e-08	5.04042e-07
UP	LOC8058190	8058190	adenylylsulfatase HINT3	AT5G48545.1	77.5487	1.70756	0.501742	3.40327	0.000665844	0.0031576
UP	LOC8063739	8063739	protein WHAT'S THIS FACTOR 1	AT4G08940.1	97.4168	1.70347	0.407956	4.17563	2.97164e-05	0.000218256
UP	LOC8072533	8072533	uncharacterized protein LOC8072533	---NA---	1307.81	1.70242	0.517986	3.28661	0.00101402	0.00451288
UP	LOC8056264	8056264	probable phospholipase A2 homolog 1	AT4G29460.1	76.5682	1.70186	0.340588	4.99683	5.82793e-07	6.85861e-06
UP	LOC8085727	8085727	B3 domain-containing protein Os03g0120900	AT2G46870.1	51.6241	1.70031	0.438745	3.87541	0.000106447	0.000655741
UP	LOC110430960	110430960	ribosomal protein S19 (chloroplast)	ATCG01040.1	203.882	1.69775	0.439632	3.86175	0.000112577	0.000687277
UP	LOC8056608	8056608	protein argonaute 1B isoform X1	AT5G43810.2	764.456	1.69731	0.204374	8.30495	9.98597e-17	5.38895e-15
UP	LOC8084556	8084556	probable leucine-rich repeat receptor-like protein kinase At5g49770	AT1G79620.1	2025.39	1.69728	0.546869	3.10364	0.00191154	0.00775093
UP	LOC110433111	110433111	uncharacterized protein LOC110433111 isoform X1	---NA---	183.448	1.69556	0.430701	3.93673	8.2599e-05	0.000527228
UP	LOC8074110	8074110	cationic peroxidase SPC4-like	AT1G71695.1	276.916	1.69522	0.703326	2.41029	0.0159396	0.0444904
UP	LOC8081081	8081081	bifunctional TENA2 protein	AT3G16990.1	69.4378	1.69336	0.413721	4.09302	4.25799e-05	0.000299231
UP	LOC8083252	8083252	glutathione transferase GST 23	AT2G29420.1	28.0096	1.69311	0.569326	2.97388	0.00294058	0.0111288
UP	LOC110436534	110436534	uncharacterized protein LOC110436534	AT1G33055.1	154.771	1.69126	0.595325	2.8409	0.00449863	0.0158374
UP	LOC8076622	8076622	disease resistance protein RPM1	AT5G35450.1	75.5203	1.68878	0.544331	3.10249	0.00191901	0.00777425
UP	LOC110433989	110433989	60S ribosomal protein L10a-like	AT1G08360.1	459.802	1.68781	0.381469	4.42449	9.66682e-06	8.15999e-05
UP	LOC8082656	8082656	uncharacterized LOC100193819 isoform X2	AT5G18630.1	241.474	1.68697	0.669746	2.51882	0.0117748	0.0349373
UP	LOC8055644	8055644	homeobox-leucine zipper protein HOX1-like	AT2G44910.1	223.98	1.68613	0.506055	3.33191	0.000862516	0.00393316
UP	LOC8084461	8084461	disease resistance protein RPM1	AT3G07040.1	43.8012	1.68367	0.566632	2.97136	0.00296479	0.0112078
UP	LOC8071688	8071688	uncharacterized protein LOC103699371, partial	ATMG00860.1	82.9215	1.68288	0.479652	3.50853	0.000450584	0.00226335
UP	LOC8060702	8060702	ribosome quality control complex subunit 2	AT1G60640.4	134.568	1.68077	0.327187	5.13701	2.79142e-07	3.53889e-06
UP	LOC8060208	8060208	cell division control protein 48 homolog B	AT2G03670.1	109.687	1.68065	0.416987	4.03046	5.56669e-05	0.000377528
UP	LOC8057300	8057300	putative lipid-transfer protein DIR1	---NA---	740.336	1.68049	0.209132	8.03553	9.31751e-16	4.49893e-14
UP	LOC8079815	8079815	probable nucleolar protein 5-2	AT3G05060.1	760.099	1.67951	0.438726	3.82816	0.000129105	0.00077321
UP	LOC8065686	8065686	DNA excision repair protein ERCC-1	AT3G05210.1	115.795	1.67856	0.253048	6.63338	3.28077e-11	8.67834e-10
UP	LOC8066981	8066981	uncharacterized protein LOC100274728	AT3G05810.1	46.7199	1.67845	0.684974	2.45038	0.0142706	0.0407157
UP	LOC8064537	8064537	guanine nucleotide-binding protein-like NSN1 isoform X1	AT3G07050.1	386.898	1.67576	0.478469	3.50233	0.000461208	0.00230982
UP	LOC8059482	8059482	serine/arginine-rich splicing factor RS31	AT3G61860.1	74.3409	1.67575	0.52242	3.20768	0.00133812	0.00568574
UP	LOC8074408	8074408	sodium/hydrogen exchanger 2	AT3G05030.1	629.434	1.67457	0.256537	6.5276	6.68336e-11	1.69035e-09
UP	LOC8055973	8055973	scarecrow-like protein 6	AT4G00150.1	385.031	1.67444	0.415098	4.03385	5.48704e-05	0.000373381
UP	LOC8086258	8086258	protein NRT1/ PTR FAMILY 8.3	AT2G02040.1	2058.22	1.67306	0.358694	4.66431	3.09649e-06	3.00031e-05
UP	LOC8082710	8082710	peptide chain release factor PrfB2, chloroplastic	AT1G56350.1	43.8959	1.67296	0.474165	3.52822	0.00041836	0.00212315
UP	LOC8066825	8066825	homeobox-leucine zipper protein HDG2 isoform X1	AT1G05230.3	344.256	1.67191	0.456141	3.66534	0.000247009	0.00135325
UP	LOC8072598	8072598	nucleoside diphosphate kinase isoform X1	AT1G17410.1	55.5804	1.67072	0.408773	4.08716	4.3668e-05	0.000306025
UP	LOC8056145	8056145	integrator complex subunit 9 homolog	AT3G07530.1	206.493	1.66806	0.336012	4.96428	6.89562e-07	7.97104e-06
UP	LOC8065118	8065118	uncharacterized protein LOC103634893 isoform X1	AT4G23280.1	196.105	1.66527	0.695341	2.3949	0.016625	0.0460024
UP	LOC110433846	110433846	glycoside hydrolase family 2 protein	AT3G54440.2	1270.9	1.66433	0.373377	4.4575	8.2922e-06	7.10664e-05
UP	LOC8082385	8082385	uncharacterized protein LOC8082385	---NA---	45.3856	1.66259	0.391247	4.24947	2.14279e-05	0.000164129
UP	LOC8076236	8076236	uncharacterized protein LOC8076236	AT3G57560.1	21.9293	1.65895	0.669201	2.479	0.0131753	0.0381625
UP	LOC8068596	8068596	pentatricopeptide repeat-containing protein At3g16010	AT3G16010.1	80.4943	1.65881	0.421042	3.93978	8.15562e-05	0.000521727
UP	LOC8072574	8072574	uncharacterized protein LOC109940263	AT5G55130.2	227.638	1.658	0.343348	4.82891	1.37281e-06	1.46911e-05
UP	LOC8057923	8057923	60S ribosomal protein L8	AT4G36130.1	523.083	1.65659	0.316338	5.23678	1.63406e-07	2.19429e-06
UP	LOC8077402	8077402	chlorophyllide a oxygenase, chloroplastic	AT1G44446.1	400.039	1.6564	0.616801	2.68547	0.00724286	0.0235399
UP	LOC8063613	8063613	protein ROOT INITIATION DEFECTIVE 3 isoform X1	AT3G49180.1	97.7179	1.65512	0.453501	3.64964	0.000262604	0.00142477
UP	LOC8056205	8056205	cytochrome P450 71A1-like	AT1G13080.1	46.7012	1.65486	0.556223	2.97518	0.00292821	0.0110903
UP	LOC8054775	8054775	baculoviral IAP repeat-containing protein 7	AT3G25030.2	370.858	1.65465	0.546719	3.02651	0.00247394	0.00960909
UP	LOC8081565	8081565	deSI-like protein At4g17486 isoform X1	AT4G17486.1	810.81	1.6545	0.431654	3.83292	0.000126629	0.000762122
UP	LOC8059900	8059900	uncharacterized protein LOC8059900	---NA---	41.0504	1.65435	0.519203	3.18633	0.00144091	0.00607393
UP	LOC8056426	8056426	putative F-box protein PP2-B12 isoform X2	AT2G02360.1	33.958	1.65408	0.539412	3.06645	0.00216615	0.00859098
UP	LOC8055968	8055968	acyl-acyl carrier protein thioesterase ATL3, chloroplastic-like	AT1G68280.1	20.9875	1.65323	0.621451	2.66028	0.00780756	0.0250417
UP	LOC8062701	8062701	uncharacterized protein LOC8062701	AT4G37440.2	53.4742	1.65248	0.574926	2.87425	0.0040499	0.0144979
UP	LOC110437665	110437665	UNC93-like protein 3 isoform X1	AT3G09470.2	154.609	1.64849	0.253414	6.50514	7.762e-11	1.92932e-09
UP	LOC110432946	110432946	uncharacterized protein LOC110432946	---NA---	57.7615	1.64815	0.358486	4.59752	4.2754e-06	3.96555e-05
UP	LOC8060639	8060639	40S ribosomal protein S3a	AT4G34670.1	415.204	1.64788	0.448739	3.67223	0.000240439	0.00132409
UP	LOC8068376	8068376	pentatricopeptide repeat-containing protein At1g60770	AT1G60770.1	138.475	1.64541	0.335793	4.90006	9.58052e-07	1.06949e-05
UP	LOC8065796	8065796	uncharacterized protein LOC8065796	AT3G63390.1	14.5459	1.64409	0.657309	2.50125	0.0123755	0.0363045
UP	LOC110433579	110433579	light-regulated protein, chloroplastic	---NA---	59424	1.64256	0.316326	5.1926	2.07375e-07	2.69508e-06
UP	LOC8079923	8079923	glyoxylate/hydroxypyruvate reductase HPR3	AT1G12550.1	42.9942	1.63989	0.511386	3.20675	0.00134244	0.0057013
UP	LOC8068033	8068033	guanine nucleotide-binding protein subunit beta-like protein A	AT3G18130.1	228.649	1.6393	0.32482	5.04678	4.49312e-07	5.44326e-06
UP	LOC8054526	8054526	uncharacterized protein LOC8054526	---NA---	31.0279	1.63857	0.44029	3.72157	0.00019799	0.00111746
UP	LOC8084109	8084109	probable mixed-linked glucan synthase 8 isoform X1	AT5G16910.1	20.7486	1.63841	0.510604	3.20877	0.00133302	0.00566884
UP	LOC8074384	8074384	disease resistance protein RPM1	AT3G07040.1	28.5374	1.63792	0.531687	3.08061	0.00206577	0.00825122
UP	LOC8078327	8078327	RING-H2 finger protein ATL43	AT5G42200.1	111.439	1.6356	0.599725	2.72725	0.00638654	0.021239
UP	LOC8074562	8074562	uncharacterized protein LOC8074562	AT3G03280.1	880.424	1.63489	0.471041	3.47081	0.0005189	0.0025575
UP	LOC8077651	8077651	probable glycosyltransferase At5g03795	AT4G38040.1	54.0935	1.63476	0.361075	4.52749	5.96881e-06	5.29299e-05
UP	LOC8059503	8059503	putative peptidyl-prolyl cis-trans isomerase family protein isoform X1	AT5G35100.1	120.247	1.63407	0.296723	5.50705	3.64903e-08	5.58365e-07
UP	LOC8065366	8065366	chaperone protein dnaJ 20, chloroplastic	AT4G13830.1	31.2158	1.63309	0.390334	4.18384	2.86632e-05	0.000211598
UP	LOC8062077	8062077	cytochrome P450 71A1	AT3G26230.1	480.442	1.63005	0.348615	4.67579	2.92821e-06	2.85922e-05
UP	LOC110430717	110430717	cytochrome P450 709B2-like isoform X1	AT2G46950.1	393.003	1.62967	0.395692	4.11852	3.81311e-05	0.000271751
UP	LOC8083474	8083474	TMV response-related protein	AT1G76600.1	277.516	1.62913	0.58767	2.77219	0.0055681	0.0188876
UP	LOC8083558	8083558	patatin-like protein 2	AT2G26560.1	440.574	1.628	0.664576	2.44969	0.014298	0.0407594
UP	LOC8085393	8085393	KH domain-containing protein SPIN1	AT2G38610.2	75.9983	1.62358	0.623253	2.60501	0.00918726	0.0285411
UP	LOC8057356	8057356	protein CHROMATIN REMODELING 24	AT4G23160.1	66.5447	1.62054	0.441233	3.67277	0.000239938	0.00132169
UP	LOC8076169	8076169	uncharacterized protein LOC8076169 isoform X1	---NA---	107.471	1.61992	0.424245	3.81837	0.000134338	0.000800512
UP	LOC8080603	8080603	poly(A)-specific ribonuclease PARN-like	AT3G25430.1	51.175	1.61749	0.44242	3.656	0.000256178	0.00139629
UP	LOC8063330	8063330	H/ACA ribonucleoprotein complex subunit 1 isoform X1	AT1G76010.1	150.387	1.61454	0.421722	3.82845	0.000128955	0.000773005
UP	LOC8057862	8057862	sorbitol dehydrogenase	AT5G51970.2	2319.24	1.61449	0.486475	3.31875	0.000904226	0.00409193
UP	LOC110432559	110432559	probable sodium/metabolite cotransporter BASS5, chloroplastic isoform X2	AT4G12030.2	124.034	1.61286	0.440139	3.66444	0.000247881	0.00135692
UP	LOC8072203	8072203	probable carboxylesterase 18	AT5G23530.1	244.191	1.61179	0.243414	6.62162	3.55292e-11	9.33706e-10
UP	LOC8086203	8086203	nucleotide-binding protein-like	AT4G19540.1	257.634	1.61166	0.29461	5.47049	4.48799e-08	6.73966e-07
UP	LOC8080672	8080672	DEAD-box ATP-dependent RNA helicase 16	AT4G34910.1	135.401	1.61038	0.500735	3.21603	0.00129978	0.00555441
UP	LOC110437148	110437148	40S ribosomal protein S15a-1	AT5G59850.1	2104.7	1.60818	0.351773	4.57164	4.83932e-06	4.42756e-05
UP	LOC8081259	8081259	60S ribosomal protein L4-1	AT3G09630.2	1112.33	1.60803	0.281789	5.70651	1.15317e-08	1.97577e-07
UP	LOC8058405	8058405	U3 small nucleolar RNA-associated protein 21 homolog	AT4G04940.1	339.377	1.60719	0.470871	3.41323	0.000641973	0.00306166
UP	LOC8069236	8069236	protein argonaute 1D	AT1G48410.3	142.536	1.60625	0.554948	2.89442	0.00379859	0.0137519
UP	LOC8071417	8071417	pentatricopeptide repeat-containing protein At2g22410, mitochondrial isoform X1	AT5G59200.1	227.247	1.60624	0.374272	4.29164	1.77361e-05	0.00013945
UP	LOC8073702	8073702	protoporphyrinogen oxidase, mitochondrial isoform X1	AT5G14220.2	86.8268	1.60424	0.355774	4.50915	6.50864e-06	5.71644e-05
UP	LOC8055634	8055634	uncharacterized protein LOC8055634	AT4G17540.1	40.6916	1.60298	0.519943	3.083	0.00204928	0.00820322
UP	LOC8069336	8069336	lysosomal Pro-X carboxypeptidase	AT2G24280.1	142.045	1.60294	0.409629	3.91314	9.11036e-05	0.000573532
UP	LOC8075402	8075402	UDP-glycosyltransferase 85A2	AT1G22360.1	1157.21	1.60143	0.513251	3.12018	0.0018074	0.00739151
UP	LOC8064885	8064885	perakine reductase	AT1G60750.1	78.0959	1.60109	0.307781	5.20203	1.97126e-07	2.5874e-06
UP	LOC8077618	8077618	serine/threonine-protein kinase BLUS1 isoform X1	AT1G70430.1	25.9618	1.59953	0.478606	3.34207	0.000831558	0.00381179
UP	LOC8065285	8065285	serpin-ZXA isoform X1	AT1G47710.1	10.2551	1.59938	0.665875	2.40192	0.0163093	0.0453527
UP	LOC110437072	110437072	uncharacterized protein LOC110431985	AT5G09930.1	62.2001	1.59894	0.485689	3.2921	0.000994426	0.00444136
UP	LOC8058962	8058962	60S ribosomal protein L32-1	AT4G18100.1	237.521	1.59881	0.451003	3.54501	0.000392594	0.00201673
UP	LOC8063507	8063507	40S ribosomal protein S9-2	AT5G39850.1	230.79	1.59875	0.367781	4.347	1.38009e-05	0.000111955
UP	LOC8078077	8078077	protein NUCLEAR FUSION DEFECTIVE 6, chloroplastic/mitochondrial	AT2G20585.3	39.6648	1.59689	0.600562	2.659	0.00783734	0.0251161
UP	LOC8060343	8060343	uncharacterized protein LOC8060343	AT5G23720.2	39.8483	1.59616	0.572567	2.78773	0.00530784	0.0181573
UP	LOC8073954	8073954	F-box protein At5g51370 isoform X2	AT5G51380.1	153.449	1.59529	0.337427	4.72781	2.26955e-06	2.29605e-05
UP	LOC8081176	8081176	60S ribosomal protein L15	AT4G16720.1	1335.05	1.59506	0.233673	6.82603	8.72978e-12	2.53151e-10
UP	LOC8085918	8085918	UDP-glycosyltransferase 83A1	AT3G02100.1	128.37	1.5932	0.343807	4.63401	3.58657e-06	3.39936e-05
UP	LOC8057352	8057352	pentatricopeptide repeat-containing protein At1g74850, chloroplastic	AT1G74850.1	2045.84	1.59165	0.170673	9.32574	1.10215e-20	1.02985e-18
UP	LOC8056066	8056066	protein O-linked-mannose beta-1,4-N-acetylglucosaminyltransferase 2-like	AT3G18170.1	31.2506	1.59029	0.416975	3.81386	0.000136811	0.000812611
UP	LOC8078786	8078786	serine/threonine protein phosphatase 2A 57 kDa regulatory subunit B' kappa isoform	AT5G25510.1	64.4645	1.58945	0.506685	3.13696	0.00170708	0.00704294
UP	LOC8059317	8059317	UDP-glycosyltransferase 86A1	AT2G36970.1	1089.59	1.58939	0.559849	2.83897	0.00452594	0.0159141
UP	LOC8060789	8060789	probable LRR receptor-like serine/threonine-protein kinase At3g47570	AT3G47570.1	85.808	1.58624	0.366336	4.33002	1.49097e-05	0.000119746
UP	LOC8056338	8056338	uncharacterized protein LOC101757635 isoform X1	AT4G30400.1	30.6724	1.58586	0.54174	2.92735	0.00341862	0.0126091
UP	LOC8081349	8081349	putative L-ascorbate peroxidase 6	AT4G32320.1	1128.72	1.58433	0.198706	7.97324	1.54573e-15	7.22162e-14
UP	LOC8084129	8084129	probable glutamate carboxypeptidase VP8	AT3G54720.1	383.68	1.58315	0.341129	4.64092	3.46868e-06	3.30288e-05
UP	LOC110432554	110432554	lipid phosphate phosphatase 3 isoform X1	AT1G15080.1	1143.44	1.58247	0.256508	6.16927	6.86047e-10	1.47146e-08
UP	LOC8064246	8064246	WD repeat domain-containing protein 83	AT5G64730.1	98.4266	1.58113	0.544078	2.90607	0.00366001	0.0133508
UP	LOC8078211	8078211	uncharacterized protein LOC8078211	AT3G47590.1	248.467	1.58065	0.244356	6.46864	9.88881e-11	2.40755e-09
UP	LOC8072814	8072814	uncharacterized protein LOC8072814	AT3G04950.1	182.593	1.57952	0.382837	4.12582	3.69416e-05	0.000264301
UP	LOC110433533	110433533	EKC/KEOPS complex subunit TPRKB	AT4G34412.1	80.9721	1.57921	0.311204	5.07452	3.88481e-07	4.7635e-06
UP	LOC8085572	8085572	berberine bridge enzyme-like 13	AT4G23160.1	271.271	1.57731	0.284765	5.53897	3.04247e-08	4.73814e-07
UP	LOC8064228	8064228	uncharacterized protein LOC8064228	AT5G33406.1	42.6773	1.57636	0.456961	3.44967	0.000561275	0.0027343
UP	LOC8068225	8068225	retinol dehydrogenase 12	AT4G27760.1	233.487	1.57622	0.315665	4.99333	5.93462e-07	6.96791e-06
UP	LOC8075119	8075119	transcription factor bHLH51	AT2G40200.1	42.5697	1.57589	0.388302	4.05842	4.9406e-05	0.000340894
UP	LOC110433286	110433286	elongation factor Ts, mitochondrial	AT4G11120.1	258.453	1.57435	0.364783	4.31585	1.58988e-05	0.000126782
UP	LOC110436932	110436932	glycine-rich RNA-binding protein RZ1A	AT3G26420.1	407.167	1.57432	0.183024	8.6017	7.85463e-18	5.0327e-16
UP	LOC8080295	8080295	root phototropism protein 3	AT5G64330.1	101.513	1.57409	0.595185	2.6447	0.00817625	0.0259753
UP	LOC8069115	8069115	39S ribosomal protein L22, mitochondrial	AT1G52370.3	179.223	1.57287	0.323448	4.86282	1.15726e-06	1.26663e-05
UP	LOC8071307	8071307	40S ribosomal protein S16	AT2G09990.1	828.598	1.57231	0.369694	4.25301	2.10914e-05	0.000162043
UP	LOC8061651	8061651	phosphatidylinositol/phosphatidylcholine transfer protein SFH11 isoform X1	AT5G47510.1	238.203	1.57226	0.357578	4.39696	1.09776e-05	9.15165e-05
UP	LOC8073826	8073826	berberine bridge enzyme-like 13	AT5G44400.1	26.2111	1.57216	0.555153	2.83194	0.00462659	0.0162087
UP	LOC8073169	8073169	polyamine transporter PUT1 isoform X1	AT1G31830.1	442.931	1.56848	0.330962	4.73917	2.14593e-06	2.18303e-05
UP	LOC110430009	110430009	uncharacterized protein LOC110430009 isoform X1	---NA---	51.2495	1.56825	0.497051	3.15511	0.00160436	0.00667783
UP	LOC8056892	8056892	protein root UVB sensitive 3 isoform X2	AT1G13770.2	315.262	1.56761	0.201068	7.79638	6.37068e-15	2.77709e-13
UP	LOC8073495	8073495	nucleolar protein 6 isoform X2	AT1G63810.1	405.273	1.56688	0.397412	3.94271	8.05646e-05	0.000516366
UP	LOC110429989	110429989	zinc finger MYM-type protein 1-like	AT1G19260.1	29.0301	1.5665	0.60038	2.60919	0.00907574	0.0282809
UP	LOC8077994	8077994	peroxisomal membrane protein 11-1	AT2G45740.3	624.986	1.56571	0.318982	4.90844	9.18026e-07	1.02822e-05
UP	LOC8054623	8054623	anaphase-promoting complex subunit 5	AT1G06590.1	183.058	1.56461	0.386893	4.04403	5.25394e-05	0.000359824
UP	LOC8079574	8079574	glycerol kinase	AT1G80460.1	681.292	1.5643	0.354881	4.40797	1.04342e-05	8.74196e-05
UP	LOC8062078	8062078	cytochrome P450 71A1	AT1G13080.1	167.086	1.56339	0.599511	2.60777	0.00911331	0.0283717
UP	LOC8062163	8062163	uncharacterized LOC100275200	AT3G03170.1	4014.74	1.56337	0.334288	4.67671	2.91519e-06	2.85028e-05
UP	LOC8085102	8085102	1-(5-phosphoribosyl)-5-[(5-phosphoribosylamino)methylideneamino] imidazole-4-carboxamide isomerase, chloroplastic isoform X1	AT2G36230.1	82.1706	1.56327	0.496101	3.15111	0.00162651	0.00676025
UP	LOC8059696	8059696	mediator of RNA polymerase II transcription subunit 36a	AT5G52470.2	1020.92	1.56325	0.47791	3.27101	0.00107165	0.00472871
UP	LOC110433880	110433880	senescence/dehydration-associated protein At4g35985, chloroplastic-like	AT3G21600.2	49.4495	1.56317	0.509343	3.069	0.00214779	0.00852988
UP	LOC8059543	8059543	uncharacterized protein LOC109940263	AT4G17610.1	308.082	1.56156	0.449316	3.47542	0.000510063	0.00251825
UP	LOC8066427	8066427	transcription termination factor MTERF2, chloroplastic	AT5G07900.1	117.487	1.56097	0.50147	3.11279	0.00185329	0.00754743
UP	LOC8073483	8073483	pentatricopeptide repeat-containing protein At4g15720	AT4G15720.1	34.3792	1.56005	0.404973	3.85222	0.00011705	0.000711143
UP	LOC8069739	8069739	BTB/POZ domain-containing protein At3g50780-like	AT3G50780.1	32.6731	1.55924	0.465914	3.34663	0.000818006	0.00375565
UP	LOC8069363	8069363	F-box protein AFR-like	AT2G24540.1	635.457	1.55833	0.289606	5.38085	7.41344e-08	1.06875e-06
UP	LOC8063318	8063318	myb-related protein Hv1	AT2G16720.1	423.168	1.55759	0.246254	6.32515	2.52995e-10	5.77623e-09
UP	LOC110433003	110433003	uncharacterized LOC100278243 isoform X1	AT5G20030.1	168.511	1.55738	0.246362	6.32152	2.58995e-10	5.89323e-09
UP	LOC8054198	8054198	stellacyanin isoform X1	AT5G07950.1	45.0147	1.55581	0.514408	3.02447	0.0024907	0.00965984
UP	LOC8069977	8069977	uncharacterized protein LOC8069977 isoform X3	---NA---	49.4642	1.55538	0.391826	3.96957	7.20031e-05	0.000469847
UP	LOC8056027	8056027	bifunctional nitrilase/nitrile hydratase NIT4	AT5G22300.1	428.784	1.55501	0.443428	3.50678	0.000453562	0.00227491
UP	LOC8081956	8081956	60S ribosomal protein L35a-1	AT1G74270.1	757.233	1.55123	0.316548	4.90046	9.56112e-07	1.0685e-05
UP	LOC8070835	8070835	cysteine-rich receptor-like protein kinase 25	AT4G23270.1	245.196	1.5499	0.5875	2.63814	0.00833631	0.0263924
UP	LOC8060638	8060638	40S ribosomal protein S3a	AT4G34670.1	592.968	1.5487	0.39443	3.92641	8.62231e-05	0.000547246
UP	LOC110436769	110436769	aspartate carbamoyltransferase, chloroplastic	AT3G20330.1	211.909	1.54644	0.439453	3.51901	0.000433154	0.00218777
UP	LOC8077635	8077635	negative regulator of systemic acquired resistance SNI1 isoform X1	---NA---	64.1667	1.54618	0.354423	4.36252	1.28572e-05	0.00010523
UP	LOC8073270	8073270	uncharacterized protein LOC8073270 isoform X3	AT5G47520.1	316.301	1.54602	0.50876	3.0388	0.00237519	0.00928681
UP	LOC8083337	8083337	uncharacterized protein LOC8083337	AT3G15040.1	135.929	1.54535	0.422981	3.65347	0.00025872	0.00140824
UP	LOC8070783	8070783	probable glucan 1,3-beta-glucosidase A	---NA---	39.4225	1.54448	0.361846	4.26834	1.96933e-05	0.000152521
UP	LOC8070869	8070869	methyltransferase-like protein 5 isoform X1	AT4G28830.2	99.8765	1.54361	0.34044	4.53416	5.78341e-06	5.16489e-05
UP	LOC8078148	8078148	putative L-cysteine desulfhydrase 2	AT3G62130.1	62.6587	1.54228	0.390541	3.9491	7.84466e-05	0.000505358
UP	LOC8080910	8080910	serine carboxypeptidase-like 26 isoform X1	AT3G17180.1	120.778	1.54201	0.592508	2.60251	0.00925445	0.0287137
UP	LOC110433946	110433946	DEAD-box ATP-dependent RNA helicase 58, chloroplastic isoform X4	AT5G19210.1	386.196	1.54186	0.356716	4.32238	1.54356e-05	0.000123577
UP	LOC8056439	8056439	2-(3-amino-3-carboxypropyl)histidine synthase subunit 1	AT5G62030.1	165.063	1.54094	0.226926	6.79049	1.11754e-11	3.18128e-10
UP	LOC110430965	110430965	motile sperm domain-containing protein 2	AT5G63060.1	377.912	1.54046	0.221144	6.96585	3.26422e-12	9.90703e-11
UP	LOC8078710	8078710	histone deacetylase HDT3	AT3G44750.2	215.688	1.54031	0.43056	3.57746	0.000346944	0.00181691
UP	LOC8086280	8086280	protein NRT1/ PTR FAMILY 8.3 isoform X2	AT2G02040.1	159.014	1.53989	0.574812	2.67895	0.00738541	0.0239146
UP	LOC8061833	8061833	60S ribosomal protein L18a	AT1G29965.1	709.426	1.53883	0.314673	4.89025	1.00708e-06	1.11927e-05
UP	LOC110436308	110436308	dol-P-Glc:Glc(2)Man(9)GlcNAc(2)-PP-Dol alpha-1,2-glucosyltransferase isoform X1	AT5G02410.1	128.219	1.53842	0.296571	5.18736	2.13299e-07	2.76317e-06
UP	LOC8070913	8070913	U3 small nucleolar ribonucleoprotein protein MPP10	AT5G66540.1	97.6638	1.53807	0.417122	3.68735	0.000226605	0.00125786
UP	LOC8061454	8061454	PIN2/TERF1-interacting telomerase inhibitor 1 isoform X1	AT1G63980.2	709.495	1.53806	0.25061	6.13726	8.39546e-10	1.77616e-08
UP	LOC8057645	8057645	protein EMBRYO DEFECTIVE 514	AT5G62440.1	203.23	1.53802	0.400252	3.84264	0.000121717	0.000734852
UP	LOC8057997	8057997	manganese-dependent ADP-ribose/CDP-alcohol diphosphatase	AT4G24730.3	28.0467	1.53766	0.501563	3.06574	0.00217131	0.00860805
UP	LOC8081945	8081945	GPI ethanolamine phosphate transferase 2 isoform X1	AT2G22530.1	172.887	1.53672	0.32251	4.76488	1.88963e-06	1.95081e-05
UP	LOC8059825	8059825	ABC transporter C family member 3	AT3G13080.2	427.349	1.53494	0.351765	4.36355	1.27968e-05	0.000104863
UP	LOC8077491	8077491	peptidase S16, lon	AT1G75460.1	795.288	1.53183	0.167411	9.15014	5.68597e-20	4.8422e-18
UP	LOC8070587	8070587	uncharacterized protein LOC8070587	AT5G27830.3	223.767	1.53047	0.212342	7.20758	5.6956e-13	1.93852e-11
UP	LOC110432702	110432702	F-box/LRR-repeat protein At3g26922 isoform X2	AT4G13985.1	291.504	1.5303	0.323698	4.72755	2.27244e-06	2.29783e-05
UP	LOC8079477	8079477	40S ribosomal protein S15a-1	AT5G59850.1	687.989	1.52842	0.329302	4.6414	3.46058e-06	3.29768e-05
UP	LOC8067247	8067247	acyl-CoA-binding domain-containing protein 5-like isoform X1	AT5G18590.2	33.7185	1.52794	0.582703	2.62215	0.0087376	0.0274177
UP	LOC8060724	8060724	protein FATTY ACID EXPORT 1, chloroplastic	AT3G57280.1	563.927	1.52742	0.205657	7.42702	1.11068e-13	4.1667e-12
UP	LOC110436087	110436087	AT-hook motif nuclear-localized protein 9-like	AT5G46640.1	1783.69	1.52621	0.211951	7.20078	5.98694e-13	2.03425e-11
UP	LOC8074805	8074805	RNA polymerase II C-terminal domain phosphatase-like 1	AT4G21670.1	366.019	1.52612	0.442883	3.44587	0.000569215	0.00276561
UP	LOC8082742	8082742	DEAD-box ATP-dependent RNA helicase 1	AT4G15850.1	79.553	1.52602	0.321508	4.74645	2.07022e-06	2.11668e-05
UP	LOC8054161	8054161	spoU rRNA Methylase family protein	AT4G38020.1	34.1112	1.52541	0.502837	3.03361	0.00241649	0.00941727
UP	LOC8071392	8071392	zinc finger MYM-type protein 1-like	AT1G19260.1	376.941	1.52484	0.540769	2.81976	0.00480598	0.0167355
UP	LOC110433737	110433737	---NA---	---NA---	223.989	1.52394	0.463671	3.28669	0.00101374	0.00451262
UP	LOC8064958	8064958	protein O-linked-mannose beta-1,4-N-acetylglucosaminyltransferase 2	AT3G18180.1	441.922	1.52174	0.168637	9.02375	1.81765e-19	1.42193e-17
UP	LOC8066387	8066387	probable E3 ubiquitin-protein ligase ATL44	AT1G20823.1	200.977	1.5204	0.268565	5.66121	1.50307e-08	2.52593e-07
UP	LOC8054273	8054273	60S ribosomal protein L14-1	AT4G27090.1	926.688	1.52035	0.297723	5.10659	3.28023e-07	4.09684e-06
UP	LOC8056046	8056046	L-type lectin-domain containing receptor kinase IV.1	AT2G37710.1	431.313	1.52034	0.417185	3.64428	0.000268143	0.0014517
UP	LOC110433921	110433921	DNA repair RAD52-like protein 1, mitochondrial	AT1G71310.1	70.9337	1.52001	0.464438	3.2728	0.00106486	0.00470185
UP	LOC8063338	8063338	microtubule-associated protein futsch isoform X2	AT2G30870.1	72.2441	1.51995	0.297213	5.11403	3.15365e-07	3.95097e-06
UP	LOC8064451	8064451	diphthine methyltransferase homolog	AT5G63010.1	93.0841	1.51987	0.347724	4.37089	1.23739e-05	0.000101894
UP	LOC8080749	8080749	ras-related protein RABB1c	AT4G17170.1	87.9695	1.5195	0.473404	3.20974	0.00132855	0.00565104
UP	LOC110429594	110429594	extensin-like	---NA---	56.1808	1.51921	0.531791	2.85679	0.0042795	0.0152153
UP	LOC8074448	8074448	alpha-galactosidase 3 isoform X1	AT3G56310.2	1732.07	1.51901	0.545015	2.7871	0.00531818	0.0181865
UP	LOC8081972	8081972	protein TIC 55, chloroplastic	AT2G24820.1	2393.48	1.51875	0.63347	2.39751	0.016507	0.0457765
UP	LOC8055278	8055278	probable RNA methyltransferase At5g51130	AT5G51130.1	122.425	1.51796	0.30152	5.03437	4.79422e-07	5.7562e-06
UP	LOC110436515	110436515	uncharacterized LOC100276946	AT1G06010.1	59.8453	1.51649	0.372775	4.06811	4.73952e-05	0.00032906
UP	LOC8083655	8083655	uncharacterized protein LOC109940263	ATMG00860.1	45.9409	1.51568	0.444459	3.41016	0.000649254	0.00309127
UP	LOC8084460	8084460	zinc finger CCCH domain-containing protein 19	AT2G02160.1	409.89	1.51546	0.257579	5.88345	4.0179e-09	7.53656e-08
UP	LOC8060895	8060895	60S ribosomal protein L17-like	AT1G27400.1	467.23	1.51514	0.355599	4.26081	2.03684e-05	0.000157087
UP	LOC8062558	8062558	U-box domain-containing protein 33	AT2G45910.1	201.247	1.51494	0.369127	4.10412	4.05857e-05	0.000287015
UP	LOC8072777	8072777	F-box/WD-40 repeat-containing protein At3g52030 isoform X2	AT3G52030.2	140.079	1.5143	0.212987	7.10982	1.1619e-12	3.77021e-11
UP	LOC8080440	8080440	uncharacterized protein LOC8080440	AT1G45231.2	162.341	1.51405	0.372141	4.06849	4.73184e-05	0.00032864
UP	LOC8072420	8072420	H/ACA ribonucleoprotein complex subunit 4	AT3G57150.1	649.64	1.5138	0.384586	3.93618	8.2789e-05	0.000528274
UP	LOC110434000	110434000	uncharacterized protein LOC110434000	---NA---	286.645	1.51297	0.391151	3.86801	0.000109729	0.00067277
UP	LOC8072551	8072551	probable monofunctional riboflavin biosynthesis protein RIBA 3, chloroplastic	AT5G64300.1	395.089	1.51287	0.393459	3.84504	0.000120532	0.00072835
UP	LOC8064457	8064457	general transcription factor IIH subunit 2	AT1G05055.1	241.074	1.51136	0.237899	6.35297	2.11198e-10	4.89392e-09
UP	LOC8077066	8077066	glutamic acid-rich protein	---NA---	88.9623	1.51122	0.416973	3.62426	0.000289792	0.00155307
UP	LOC8075266	8075266	60S acidic ribosomal protein P2A	AT3G44590.1	451.136	1.511	0.377378	4.00395	6.22928e-05	0.000413979
UP	LOC8067092	8067092	protein NEOXANTHIN-DEFICIENT 1 isoform X1	AT1G28100.4	284.414	1.51044	0.288798	5.23009	1.69424e-07	2.26455e-06
UP	LOC8055508	8055508	F-box/LRR-repeat protein 3	AT5G01720.1	155.052	1.51002	0.502527	3.00486	0.00265706	0.0102144
UP	LOC8078383	8078383	E3 ubiquitin-protein ligase ATL4	AT3G60220.1	26.3722	1.50934	0.461078	3.27349	0.00106226	0.00469305
UP	LOC8080898	8080898	DNA polymerase I A, chloroplastic	AT1G50840.1	160.156	1.50919	0.509825	2.96022	0.00307422	0.0115329
UP	LOC8085549	8085549	40S ribosomal protein S24-1	AT5G28060.1	890.661	1.50844	0.305854	4.93188	8.14407e-07	9.24475e-06
UP	LOC110430356	110430356	uncharacterized protein LOC110430356	---NA---	116.7	1.5082	0.526396	2.86515	0.00416816	0.0148554
UP	LOC8061869	8061869	splicing factor, arginine/serine-rich 19-like	AT4G00390.1	218.428	1.50619	0.324995	4.63448	3.57832e-06	3.39386e-05
UP	LOC8084832	8084832	CTP synthase isoform X2	AT3G12670.1	411.455	1.50572	0.422158	3.56671	0.000361486	0.0018828
UP	LOC110431719	110431719	uncharacterized protein LOC8075624 isoform X4	---NA---	21.5239	1.50506	0.526372	2.8593	0.00424578	0.015108
UP	LOC110435678	110435678	scarecrow-like protein 34	AT1G07530.1	26.8615	1.50494	0.568395	2.6477	0.0081041	0.0257989
UP	LOC8068871	8068871	uncharacterized protein LOC100277858	AT1G36380.1	191.003	1.50464	0.282022	5.33518	9.5448e-08	1.33999e-06
UP	LOC8071347	8071347	long chain acyl-CoA synthetase 4	AT4G23850.1	113.118	1.50419	0.413391	3.63866	0.000274061	0.0014774
UP	LOC8067275	8067275	uncharacterized protein LOC107281082	AT4G23160.1	206.301	1.50376	0.396051	3.79688	0.000146526	0.000861444
UP	LOC8054754	8054754	probable mitochondrial adenine nucleotide transporter BTL1	AT3G20240.1	255.475	1.50115	0.231937	6.47222	9.65716e-11	2.35684e-09
UP	LOC8082856	8082856	serine carboxypeptidase-like 35	AT3G17180.1	315.653	1.49907	0.560507	2.67449	0.00748425	0.0241533
UP	LOC110430785	110430785	AP2-like ethylene-responsive transcription factor TOE3 isoform X2	---NA---	25.9736	1.49868	0.612494	2.44685	0.0144109	0.0410349
UP	LOC8056904	8056904	sodium channel modifier 1	AT3G25270.1	83.8463	1.49615	0.283604	5.27549	1.32399e-07	1.81289e-06
UP	LOC110433423	110433423	PREDICTED: uncharacterized protein LOC102707831	---NA---	71.8059	1.49478	0.56326	2.6538	0.00795905	0.0254198
UP	LOC8069342	8069342	phospholipase D Z isoform X2	---NA---	133.179	1.49369	0.316359	4.7215	2.34111e-06	2.35664e-05
UP	LOC8065588	8065588	pentatricopeptide repeat-containing protein At1g74600, chloroplastic	AT1G23450.1	20.7443	1.49303	0.518828	2.8777	0.00400591	0.014371
UP	LOC8086408	8086408	light-harvesting complex-like protein OHP1, chloroplastic isoform X1	AT5G02120.1	897.321	1.49269	0.223847	6.66837	2.58657e-11	7.0262e-10
UP	LOC110430250	110430250	zinc finger MYM-type protein 1-like	AT1G19260.1	28.6557	1.49246	0.476314	3.13335	0.00172826	0.00711011
UP	LOC8060656	8060656	ninja-family protein Os07g0602900-like	AT3G29575.4	979.662	1.49224	0.421726	3.5384	0.000402564	0.00205903
UP	LOC8079175	8079175	40S ribosomal protein S3-3	AT2G31610.1	528.1	1.49223	0.353456	4.22183	2.42331e-05	0.000182499
UP	LOC110436942	110436942	60S ribosomal protein L7-3-like	AT2G44120.2	249.435	1.49177	0.354148	4.21228	2.52801e-05	0.000189465
UP	LOC8069043	8069043	nucleolar protein 10	AT3G56990.1	266.442	1.49173	0.341819	4.36409	1.27651e-05	0.000104688
UP	LOC8080676	8080676	putative amidase C869.01	AT4G34880.1	269.133	1.49143	0.326042	4.57435	4.77701e-06	4.38447e-05
UP	LOC8078166	8078166	uncharacterized protein LOC8078166	AT5G26800.1	203.093	1.48832	0.359234	4.14304	3.42735e-05	0.000247533
UP	LOC8068993	8068993	phosphoribosylamine--glycine ligase	AT1G09830.1	211.625	1.48785	0.482156	3.08583	0.00202988	0.00814009
UP	LOC8063075	8063075	uncharacterized protein LOC8063075	AT3G03280.1	102.224	1.48745	0.586057	2.53807	0.0111467	0.0334483
UP	LOC8068195	8068195	CBL-interacting protein kinase 17	AT1G48260.1	1423.76	1.48594	0.249898	5.94619	2.74457e-09	5.34173e-08
UP	LOC110432408	110432408	extensin-like	---NA---	102.162	1.48556	0.476179	3.11975	0.00181006	0.00739812
UP	LOC8066279	8066279	EID1-like F-box protein 1	AT5G15440.1	28.9454	1.48541	0.562599	2.64026	0.00828414	0.026252
UP	LOC8083412	8083412	acyl transferase 15	AT3G62160.1	98.9417	1.48501	0.303183	4.89808	9.67797e-07	1.07977e-05
UP	LOC110432880	110432880	pentatricopeptide repeat-containing protein At1g63070, mitochondrial	AT5G39710.1	187.111	1.48315	0.422751	3.50833	0.000450931	0.00226453
UP	LOC8061374	8061374	uncharacterized protein LOC8061374	AT1G50510.1	225.774	1.48226	0.277829	5.33514	9.54714e-08	1.33999e-06
UP	LOC8077550	8077550	protein NLP3	AT1G64530.1	1037.88	1.48146	0.230415	6.42951	1.28012e-10	3.07214e-09
UP	LOC8054326	8054326	probable mitochondrial import inner membrane translocase subunit TIM21	AT4G00026.1	392.738	1.48032	0.313289	4.72509	2.30008e-06	2.32229e-05
UP	LOC8064605	8064605	UDP-N-acetylglucosamine transferase subunit ALG13 homolog	AT4G16710.2	124.313	1.48024	0.34767	4.25761	2.0662e-05	0.000159229
UP	LOC8071278	8071278	DUF724 domain-containing protein 3	AT1G09320.1	94.3258	1.47905	0.306859	4.81999	1.43567e-06	1.53151e-05
UP	LOC110430835	110430835	aldehyde dehydrogenase family 2 member B7, mitochondrial-like isoform X2	AT3G48000.1	3802.62	1.47874	0.382521	3.86579	0.000110732	0.000678047
UP	LOC8054396	8054396	protein SEH1	AT1G64350.1	132.26	1.47799	0.339526	4.3531	1.34224e-05	0.000109186
UP	LOC8058932	8058932	nematode resistance protein-like HSPRO1	AT2G40000.1	3250.67	1.47724	0.332853	4.43812	9.07469e-06	7.70852e-05
UP	LOC8066668	8066668	hydroquinone glucosyltransferase	AT4G01070.1	241.178	1.47694	0.347977	4.24435	2.19229e-05	0.000167475
UP	LOC8080368	8080368	pentatricopeptide repeat-containing protein At1g09900	AT1G09900.1	439.802	1.47636	0.387102	3.81387	0.000136809	0.000812611
UP	LOC8084048	8084048	protein FATTY ACID EXPORT 5	---NA---	319.637	1.47457	0.321023	4.59333	4.36223e-06	4.04238e-05
UP	LOC8072510	8072510	uncharacterized protein LOC8072510 isoform X1	AT2G36490.1	167.184	1.47455	0.346482	4.25578	2.08321e-05	0.000160234
UP	LOC8084154	8084154	reticulon-like protein B8	AT3G10260.2	95.3883	1.47372	0.520999	2.82865	0.00467442	0.01635
UP	LOC8069487	8069487	nucleolar MIF4G domain-containing protein 1	AT5G17930.1	218.732	1.47299	0.441522	3.33617	0.000849412	0.00388481
UP	LOC8081205	8081205	40S ribosomal protein S2-3	AT3G57490.1	512.039	1.47283	0.301371	4.88709	1.02335e-06	1.13485e-05
UP	LOC8057351	8057351	hemK methyltransferase family member 2	AT3G13440.1	318.859	1.47278	0.255426	5.76596	8.11937e-09	1.44001e-07
UP	LOC110433985	110433985	rust resistance kinase Lr10-like isoform X1	AT5G38280.1	1366	1.4712	0.418909	3.51198	0.000444785	0.00223924
UP	LOC8068760	8068760	protein arginine N-methyltransferase PRMT10	AT1G04870.2	71.7591	1.46986	0.448127	3.28	0.00103807	0.00460469
UP	LOC8069740	8069740	probable tetraacyldisaccharide 4'-kinase, mitochondrial	AT3G20480.2	24.1645	1.467	0.478221	3.06761	0.00215776	0.00856336
UP	LOC8070374	8070374	alpha-L-arabinofuranosidase 1	AT3G10740.1	1142.04	1.46691	0.431593	3.39882	0.000676764	0.00320111
UP	LOC110435446	110435446	F-box/LRR-repeat protein At2g43260-like	---NA---	18.2053	1.46476	0.516696	2.83485	0.00458471	0.0160871
UP	LOC8067944	8067944	stem-specific protein TSJT1-like	AT3G22850.1	65.6802	1.46296	0.52994	2.76061	0.00576935	0.0194907
UP	LOC8059108	8059108	60S ribosomal protein L18a	AT1G29965.1	600.393	1.46181	0.30908	4.72955	2.2502e-06	2.27762e-05
UP	LOC8054661	8054661	mitochondrial import receptor subunit TOM40-1	AT3G20000.1	313.308	1.46172	0.260929	5.602	2.11888e-08	3.44374e-07
UP	LOC8066426	8066426	transcription termination factor MTERF2, chloroplastic	AT5G23930.1	33.3931	1.46019	0.49177	2.96927	0.00298512	0.0112656
UP	LOC8082289	8082289	nucleolar protein 56-like	AT3G12860.1	1157.6	1.46013	0.387088	3.77208	0.000161893	0.000936777
UP	LOC8081258	8081258	pyruvate kinase isozyme A, chloroplastic	AT3G22960.1	194.013	1.45935	0.237075	6.15565	7.4772e-10	1.59696e-08
UP	LOC8083650	8083650	uncharacterized protein LOC8083650 isoform X1	---NA---	20.4713	1.45916	0.617168	2.36428	0.0180652	0.0492317
UP	LOC8069061	8069061	barley B recombinant-like protein D	AT5G42520.1	133.44	1.4589	0.334533	4.361	1.29468e-05	0.000105877
UP	LOC8077347	8077347	uncharacterized protein LOC8063854 isoform X1	AT4G23160.1	732.657	1.45821	0.3447	4.23036	2.33314e-05	0.000176631
UP	LOC8060412	8060412	uncharacterized protein LOC8060412	AT4G25433.1	78.3471	1.45763	0.558929	2.60791	0.00910982	0.0283654
UP	LOC8084657	8084657	formin-like protein 3 isoform X2	AT1G80620.1	67.8099	1.45596	0.371609	3.91799	8.92922e-05	0.000562831
UP	LOC8078119	8078119	F-box protein At2g26850-like	AT2G26850.1	170.195	1.45504	0.355923	4.08807	4.34982e-05	0.000304941
UP	LOC8077426	8077426	protein phosphatase 1 regulatory subunit SDS22	AT5G22320.2	295.037	1.45493	0.277931	5.23485	1.65116e-07	2.21578e-06
UP	LOC8066811	8066811	uncharacterized protein LOC8066811	AT1G72270.1	138.715	1.45383	0.422012	3.44501	0.000571037	0.00277316
UP	LOC8058035	8058035	probable L-ascorbate peroxidase 4, peroxisomal	AT4G35000.1	1524.37	1.45233	0.139117	10.4397	1.63387e-25	2.33875e-23
UP	LOC8060894	8060894	60S ribosomal protein L17	AT1G27400.1	529.427	1.45231	0.301561	4.81596	1.46494e-06	1.55707e-05
UP	LOC8061735	8061735	transcription factor TGAL5 isoform X4	AT1G08320.2	21.0071	1.45154	0.513024	2.82939	0.00466366	0.0163216
UP	LOC8067024	8067024	elongator complex protein 2 isoform X1	AT1G49540.2	176.251	1.45018	0.339862	4.26698	1.9814e-05	0.000153338
UP	LOC110431985	110431985	skin secretory protein xP2-like	---NA---	53.2954	1.44906	0.420987	3.44205	0.00057732	0.00279761
UP	LOC8074878	8074878	probable ATP-dependent RNA helicase ddx5	AT2G28600.1	256.311	1.44856	0.305548	4.74084	2.12838e-06	2.16736e-05
UP	LOC8067330	8067330	serine/threonine-protein phosphatase 6 regulatory ankyrin repeat subunit B	AT1G03670.1	14.4391	1.44816	0.57093	2.5365	0.0111967	0.0335585
UP	LOC110435303	110435303	Diaminopimelate decarboxylase 2 chloroplastic	AT3G14390.1	43.9589	1.44781	0.356082	4.06596	4.78353e-05	0.000332002
UP	LOC8064498	8064498	putative F-box/FBD/LRR-repeat protein At4g03220	AT1G60400.1	44.0642	1.44743	0.376066	3.84888	0.000118661	0.000719417
UP	LOC8063732	8063732	protein DETOXIFICATION 27	AT5G65380.1	178.779	1.44664	0.525026	2.75537	0.00586262	0.0197571
UP	LOC8065475	8065475	phosphatidate cytidylyltransferase 1-like	AT4G26770.1	26.8295	1.44648	0.583405	2.47938	0.0131611	0.0381325
UP	LOC8077024	8077024	myb-related protein 2	AT3G04030.2	66.4725	1.44574	0.448454	3.22383	0.00126489	0.00543969
UP	LOC8056106	8056106	60S ribosomal protein L5-1	AT5G39740.2	3250.19	1.44476	0.276344	5.22814	1.71226e-07	2.27959e-06
UP	LOC8081763	8081763	uncharacterized protein LOC8081763	---NA---	2550.49	1.44379	0.605342	2.38508	0.0170753	0.0470037
UP	LOC8059752	8059752	ORM1-like protein 3	AT5G42000.2	1510.43	1.44276	0.211464	6.82271	8.93417e-12	2.58336e-10
UP	LOC110432522	110432522	SH3 domain-containing protein C23A1.17-like	---NA---	64.3142	1.44242	0.316789	4.55326	5.28216e-06	4.76362e-05
UP	LOC8083812	8083812	RNA cytidine acetyltransferase 1	AT1G10490.1	605.842	1.44178	0.35956	4.00983	6.07616e-05	0.000406077
UP	LOC8155684	8155684	protein ELC-like	AT2G38830.1	21.1692	1.44117	0.569556	2.53034	0.0113951	0.0340466
UP	LOC8060463	8060463	putative E3 ubiquitin-protein ligase RING1a	AT1G03770.1	45.4945	1.44113	0.552256	2.60953	0.00906655	0.028261
UP	LOC8061644	8061644	putative RING zinc finger domain superfamily protein isoform X1	AT5G22000.2	122.82	1.44009	0.29373	4.90276	9.45002e-07	1.05785e-05
UP	LOC8054383	8054383	pentatricopeptide repeat-containing protein At4g36680, mitochondrial	AT4G36680.1	67.5787	1.43999	0.469028	3.07016	0.00213947	0.0084985
UP	LOC8079542	8079542	double-strand break repair protein MRE11-like isoform X1	AT5G54260.1	497.465	1.43964	0.39741	3.62257	0.00029169	0.001562
UP	LOC8068665	8068665	PGR5-like protein 1B, chloroplastic	AT5G59400.2	610.794	1.43964	0.593558	2.42545	0.0152896	0.042991
UP	LOC8076075	8076075	60S ribosomal protein L19-1	AT3G16780.1	197.935	1.43886	0.305956	4.70285	2.56554e-06	2.55327e-05
UP	LOC8084668	8084668	auxin-responsive protein IAA9 isoform X2	AT2G33310.3	62.6358	1.43857	0.52478	2.74129	0.00611978	0.0204835
UP	LOC8057027	8057027	phosphatidate cytidylyltransferase, mitochondrial	AT3G47630.2	78.3151	1.4367	0.396524	3.62324	0.000290935	0.00155878
UP	LOC8077623	8077623	probable protein phosphatase 2C 11 isoform X1	AT4G31860.2	775.03	1.43392	0.342288	4.18922	2.79918e-05	0.000207248
UP	LOC8081011	8081011	solute carrier family 25 member 44-like	AT1G72820.1	24.2968	1.43379	0.470209	3.04927	0.002294	0.00902178
UP	LOC8070660	8070660	transcription factor LHW	AT2G27230.2	279.874	1.43195	0.377547	3.79277	0.000148978	0.00087306
UP	LOC8077974	8077974	heavy metal-associated isoprenylated plant protein 30	AT2G18196.1	323.083	1.43192	0.396475	3.61163	0.000304279	0.00161911
UP	LOC8079086	8079086	acetyl-CoA acetyltransferase, cytosolic 1 isoform X1	AT5G48230.2	897.379	1.43172	0.215391	6.64708	2.98971e-11	7.98167e-10
UP	LOC110434936	110434936	RNA polymerase II transcription factor B subunit 4	AT1G18340.1	132.212	1.4306	0.299684	4.77368	1.80893e-06	1.87477e-05
UP	LOC8071287	8071287	uncharacterized LOC100274396 isoform X1	AT2G47020.1	79.4045	1.43006	0.354752	4.03114	5.5507e-05	0.000376571
UP	LOC8069020	8069020	probable gluconokinase	AT2G16790.1	81.6007	1.42981	0.345417	4.13938	3.48244e-05	0.000250932
UP	LOC8057177	8057177	phosphoribosylamine--glycine ligase	AT1G09830.1	78.9724	1.42943	0.467304	3.05888	0.00222168	0.00877498
UP	LOC8080587	8080587	60S ribosomal protein L21-2	AT1G09690.1	970.247	1.4289	0.280016	5.10294	3.34418e-07	4.16383e-06
UP	LOC8082613	8082613	uncharacterized protein LOC8082613	AT5G18980.1	119.326	1.42821	0.589769	2.42163	0.0154509	0.0433419
UP	LOC110432983	110432983	40S ribosomal protein Sa-2	AT3G04770.2	1003.52	1.42801	0.33262	4.29322	1.76104e-05	0.000138786
UP	LOC8061734	8061734	cell division protein FtsZ homolog 2-2, chloroplastic isoform X1	AT2G36250.2	469.437	1.42788	0.318102	4.48876	7.16399e-06	6.23236e-05
UP	LOC8055945	8055945	uncharacterized protein LOC112899723	AT2G44760.1	448.854	1.42722	0.189434	7.5341	4.9171e-14	1.92329e-12
UP	LOC8086246	8086246	EEF1A lysine methyltransferase 1	AT3G58470.1	59.7957	1.42674	0.579996	2.45991	0.0138972	0.039859
UP	LOC8063484	8063484	peptidyl-prolyl cis-trans isomerase FKBP43-like	AT3G12340.1	136.844	1.42669	0.571435	2.49667	0.0125366	0.0366757
UP	LOC8075746	8075746	probable RNA-dependent RNA polymerase 1	AT1G14790.1	541.971	1.42604	0.462771	3.08153	0.00205939	0.00823225
UP	LOC8055156	8055156	plant intracellular Ras-group-related LRR protein 5	AT4G35470.1	418.303	1.4251	0.363776	3.91752	8.94661e-05	0.000563751
UP	LOC8079684	8079684	tRNA:m(4)X modification enzyme TRM13	AT4G01880.1	52.6759	1.4245	0.402351	3.54046	0.000399435	0.00204562
UP	LOC8078085	8078085	glutaredoxin domain-containing cysteine-rich protein CG12206	AT1G64500.1	316.985	1.4238	0.534437	2.66411	0.00771933	0.0247812
UP	LOC8061760	8061760	NADPH-dependent aldo-keto reductase, chloroplastic	AT2G37770.1	1155.27	1.4228	0.564129	2.52212	0.0116651	0.0347005
UP	LOC8055259	8055259	circumsporozoite protein-like	---NA---	295.08	1.42208	0.358951	3.96177	7.43968e-05	0.000482814
UP	LOC8081906	8081906	calmodulin-binding transcription activator 2 isoform X6	AT5G09410.3	692.13	1.42106	0.365679	3.88608	0.000101874	0.000631875
UP	LOC8062912	8062912	zinc finger protein CONSTANS-LIKE 16	AT1G25440.1	2058.32	1.42103	0.270644	5.25054	1.5165e-07	2.04974e-06
UP	LOC8061404	8061404	DNA repair RAD52-like protein 2, chloroplastic	AT5G47870.1	517.493	1.41986	0.229128	6.19679	5.76245e-10	1.24789e-08
UP	LOC8067906	8067906	cell division control protein 48 homolog C	AT3G01610.1	193.51	1.41792	0.333515	4.25143	2.12411e-05	0.000162945
UP	LOC8073871	8073871	coatomer subunit delta-3	AT5G05010.2	750.647	1.41758	0.242615	5.8429	5.12993e-09	9.42105e-08
UP	LOC8076850	8076850	RNA polymerase II C-terminal domain phosphatase-like 4	AT5G58003.1	72.8058	1.41737	0.422363	3.3558	0.000791364	0.00365745
UP	LOC8070145	8070145	uncharacterized protein LOC8070145 isoform X1	---NA---	26.599	1.4167	0.505674	2.8016	0.00508497	0.0175256
UP	LOC8084339	8084339	venom phosphodiesterase 2	AT4G29680.1	28.972	1.41661	0.565602	2.5046	0.0122591	0.0360311
UP	LOC8056258	8056258	two-component response regulator ORR3 isoform X1	AT2G41310.1	189.324	1.41412	0.259393	5.45165	4.99043e-08	7.42239e-07
UP	LOC8071282	8071282	uncharacterized protein LOC8071282	AT5G55125.2	29.9708	1.41329	0.395066	3.57736	0.000347081	0.00181716
UP	LOC8059798	8059798	solute carrier family 25 member 44	AT1G72820.1	290.928	1.41057	0.405651	3.47729	0.000506503	0.0025068
UP	LOC8060284	8060284	uncharacterized LOC100191276 isoform X2	AT4G28020.1	50.763	1.4098	0.366836	3.84314	0.000121472	0.000733596
UP	LOC8066456	8066456	metal tolerance protein C2	AT3G12100.1	256.604	1.40852	0.181519	7.7596	8.52e-15	3.67434e-13
UP	LOC8065351	8065351	BTB/POZ domain-containing protein At2g30600	AT2G30600.4	4926.8	1.40818	0.157653	8.93217	4.17734e-19	3.07705e-17
UP	LOC8085422	8085422	zinc finger HIT domain-containing protein 3 isoform X1	---NA---	77.5182	1.40728	0.351874	3.99938	6.35082e-05	0.000421086
UP	LOC8079965	8079965	probable phytol kinase 2, chloroplastic	AT5G58560.1	104.576	1.40601	0.280072	5.02017	5.1625e-07	6.14718e-06
UP	LOC8080789	8080789	pentatricopeptide repeat-containing protein At5g18950	AT5G18950.1	33.6438	1.40421	0.54915	2.55705	0.0105563	0.0319762
UP	LOC8064903	8064903	short integuments 2, mitochondrial isoform X3	AT2G41670.1	181.795	1.40401	0.330911	4.24285	2.20703e-05	0.000168537
UP	LOC8056129	8056129	uncharacterized protein LOC112894220 isoform X1	AT3G27340.1	14.9345	1.40206	0.570213	2.45884	0.0139386	0.0399514
UP	LOC8059962	8059962	DEAD-box ATP-dependent RNA helicase 16	AT4G34910.1	302.082	1.40171	0.33957	4.12789	3.66115e-05	0.000262125
UP	LOC8084993	8084993	DNA replication complex GINS protein PSF2	AT3G12530.1	42.1971	1.39994	0.394566	3.54806	0.000388083	0.00199864
UP	LOC110430258	110430258	acyl-coenzyme A oxidase 4, peroxisomal-like	AT3G51840.1	964.579	1.3995	0.345911	4.04582	5.21396e-05	0.000357329
UP	LOC8055867	8055867	PRELI domain containing protein 3A	AT5G13070.1	45.8289	1.39908	0.433983	3.22382	0.00126494	0.00543969
UP	LOC8056388	8056388	pentatricopeptide repeat-containing protein At5g27460	AT5G27460.1	55.7218	1.39624	0.338661	4.12282	3.74261e-05	0.000267293
UP	LOC8058006	8058006	dihydroneopterin aldolase 1	AT5G62980.1	28.8504	1.39554	0.450615	3.09697	0.00195508	0.00789344
UP	LOC8059225	8059225	signal recognition particle receptor subunit beta	AT2G18770.1	81.9315	1.39532	0.336475	4.14687	3.37055e-05	0.00024409
UP	LOC8063933	8063933	uncharacterized protein LOC8063933	---NA---	96.8186	1.39329	0.550657	2.53023	0.0113988	0.0340466
UP	LOC8069313	8069313	peptidyl-prolyl cis-trans isomerase FKBP42	AT3G21640.1	400.267	1.39324	0.235309	5.9209	3.20193e-09	6.13137e-08
UP	LOC8079697	8079697	protein N-terminal and lysine N-methyltransferase EFM7	AT5G01470.1	156.239	1.39317	0.326325	4.26927	1.96113e-05	0.000152061
UP	LOC8072710	8072710	ATP10 protein	AT1G08220.2	62.6993	1.39207	0.376632	3.6961	0.000218934	0.00122132
UP	LOC8066820	8066820	putative disease resistance protein RGA3 isoform X1	AT3G14460.1	25.991	1.39155	0.491002	2.8341	0.00459552	0.0161111
UP	LOC110434419	110434419	small nuclear ribonucleoprotein SmD3b	AT1G20580.1	172.73	1.39149	0.367839	3.78289	0.000155019	0.00090322
UP	LOC8054134	8054134	50S ribosomal protein L18-like	AT5G27820.1	72.1898	1.39028	0.305465	4.55137	5.32982e-06	4.79803e-05
UP	LOC8084346	8084346	BTB/POZ domain and ankyrin repeat-containing protein NPR1	AT1G64280.1	141.236	1.38936	0.572084	2.42859	0.0151578	0.0426739
UP	LOC8080151	8080151	uncharacterized protein LOC8080151	AT1G60560.2	109.696	1.38742	0.287143	4.8318	1.35305e-06	1.45104e-05
UP	LOC8070760	8070760	pentatricopeptide repeat-containing protein At1g71060, mitochondrial	AT1G71060.1	82.0731	1.38701	0.560642	2.47398	0.0133618	0.0385976
UP	LOC8074668	8074668	DNA polymerase delta catalytic subunit	AT5G63960.2	48.7724	1.38671	0.559018	2.48062	0.0131153	0.0380489
UP	LOC8079375	8079375	DEAD-box ATP-dependent RNA helicase 36	AT1G16280.1	104.883	1.38647	0.370045	3.74677	0.000179129	0.00102302
UP	LOC8074041	8074041	uncharacterized protein LOC8074041	---NA---	23.0625	1.38548	0.507221	2.73152	0.00630425	0.021
UP	LOC8084217	8084217	probable glutathione S-transferase GSTF1	AT3G62760.1	395.632	1.385	0.560333	2.47175	0.0134453	0.038811
UP	LOC8059546	8059546	ABC transporter G family member 48 isoform X2	AT2G36380.1	36.3886	1.38409	0.422093	3.27912	0.00104133	0.00461652
UP	LOC8057611	8057611	cytochrome P450 704C1	AT2G45510.1	528.806	1.38403	0.485272	2.85207	0.0043436	0.0153882
UP	LOC8058392	8058392	premnaspirodiene oxygenase	AT3G26210.1	498.532	1.38317	0.488014	2.83429	0.00459274	0.0161069
UP	LOC8054147	8054147	acylpyruvase FAHD1, mitochondrial	AT3G16700.1	119.197	1.37829	0.523543	2.63263	0.00847268	0.0267277
UP	LOC8077898	8077898	uncharacterized protein LOC8077898	AT1G49350.1	128.156	1.37738	0.333011	4.13614	3.53197e-05	0.000254048
UP	LOC110431244	110431244	uncharacterized protein LOC103637875	AT5G36210.1	312.103	1.37729	0.280398	4.91193	9.01825e-07	1.0112e-05
UP	LOC8083394	8083394	uncharacterized protein LOC8083394	AT5G22875.2	136.625	1.37678	0.294416	4.6763	2.92097e-06	2.85353e-05
UP	LOC8074362	8074362	F-box protein At5g03100-like	AT4G13985.1	28.0299	1.37632	0.473005	2.90973	0.00361746	0.0132171
UP	LOC8060150	8060150	bifunctional epoxide hydrolase 2	AT3G51000.1	262.157	1.37579	0.246626	5.57846	2.42663e-08	3.88704e-07
UP	LOC8064026	8064026	G patch domain-containing protein 11	AT3G57910.1	39.7676	1.37555	0.443214	3.10358	0.00191194	0.00775093
UP	LOC8085517	8085517	60S ribosomal protein L23 isoform X2	AT3G04400.1	2698.09	1.37449	0.3426	4.01195	6.02185e-05	0.000403382
UP	LOC8057360	8057360	pentatricopeptide repeat-containing protein At4g21065	AT4G21065.1	15.4429	1.37314	0.548397	2.50391	0.012283	0.0360909
UP	LOC8063604	8063604	60S ribosomal protein L18a	AT1G29965.1	1123.72	1.37071	0.307935	4.45129	8.53556e-06	7.29662e-05
UP	LOC110433504	110433504	pentatricopeptide repeat-containing protein At1g62350	AT1G62350.1	38.8191	1.37001	0.385999	3.54925	0.000386324	0.00199247
UP	LOC8072653	8072653	RING-H2 finger protein ATL39	AT3G60966.1	173.183	1.36982	0.494099	2.77235	0.00556531	0.0188813
UP	LOC8066186	8066186	probable metal-nicotianamine transporter YSL14	AT1G65730.1	285.371	1.36919	0.464358	2.94857	0.0031925	0.0118964
UP	LOC8084317	8084317	enoyl-CoA delta isomerase 2, peroxisomal-like	AT4G14430.1	158.474	1.36847	0.467289	2.92853	0.00340568	0.0125662
UP	LOC8067007	8067007	uncharacterized protein LOC8067007	---NA---	53.4629	1.36825	0.326193	4.19459	2.73371e-05	0.000203071
UP	LOC8077735	8077735	FBD-associated F-box protein At2g26860-like	AT1G51370.2	55.4366	1.36695	0.418977	3.26258	0.00110404	0.00485041
UP	LOC110430020	110430020	60S ribosomal protein L28-1-like	AT2G19730.3	1858.06	1.36177	0.345463	3.94187	8.08504e-05	0.000518033
UP	LOC8074804	8074804	uncharacterized protein LOC8074804	AT5G58210.4	82.7763	1.36082	0.377029	3.60933	0.000306983	0.0016306
UP	LOC8054491	8054491	uncharacterized GPI-anchored protein At1g61900	AT1G61900.2	56.2713	1.36004	0.472193	2.88027	0.0039733	0.0142692
UP	LOC8054942	8054942	single-stranded DNA-binding protein, mitochondrial	AT3G18580.1	141.042	1.35999	0.431658	3.15063	0.00162916	0.00676851
UP	LOC110433983	110433983	DNA-directed RNA polymerases II and IV subunit 5A-like	AT3G22320.1	676.246	1.35858	0.318255	4.26883	1.96501e-05	0.000152291
UP	LOC110432936	110432936	xylose isomerase	AT5G57655.2	2028.67	1.35754	0.239633	5.66508	1.46957e-08	2.47583e-07
UP	LOC8064372	8064372	UPF0454 protein C12orf49 homolog	AT3G59390.1	109.669	1.35751	0.362581	3.74403	0.000181093	0.0010319
UP	LOC8071472	8071472	origin of replication complex subunit 3-like	AT5G16690.1	97.4678	1.35667	0.294238	4.61078	4.01155e-06	3.74839e-05
UP	LOC8054763	8054763	uncharacterized protein LOC8054763	AT4G15020.2	23.4563	1.35613	0.451225	3.00545	0.0026519	0.0102007
UP	LOC8062819	8062819	uncharacterized protein LOC8062819	AT5G58130.1	194.541	1.3552	0.362574	3.73771	0.000185702	0.0010537
UP	LOC8054317	8054317	imidazole glycerol phosphate synthase hisHF, chloroplastic	AT4G26900.1	161.287	1.35227	0.341216	3.96311	7.398e-05	0.000480263
UP	LOC8069239	8069239	TIMELESS-interacting protein isoform X2	AT3G02820.1	90.1844	1.35043	0.406526	3.32189	0.000894094	0.00405882
UP	LOC8070666	8070666	serine/threonine-protein kinase STY46 isoform X2	AT4G38470.1	879.414	1.3503	0.4667	2.89329	0.0038123	0.0137867
UP	LOC8073332	8073332	60S ribosomal protein L26-1	AT3G49910.1	1672.84	1.34986	0.281408	4.79681	1.61215e-06	1.69469e-05
UP	LOC8060460	8060460	ML domain protein isoform X1	AT1G33710.1	83.726	1.34968	0.300548	4.49073	7.09795e-06	6.18825e-05
UP	LOC8084762	8084762	pseudouridylate synthase	AT1G09800.1	71.5548	1.34962	0.468899	2.87828	0.00399848	0.0143469
UP	LOC8084654	8084654	putative tRNA (cytidine(32)/guanosine(34)-2'-O)-methyltransferase isoform X1	AT5G01230.1	379.121	1.34938	0.256564	5.25941	1.44515e-07	1.96547e-06
UP	LOC8076088	8076088	protein PECTIC ARABINOGALACTAN SYNTHESIS-RELATED	AT3G26370.1	29.2356	1.34896	0.529459	2.5478	0.0108405	0.0326508
UP	LOC8062505	8062505	B3 domain-containing protein Os03g0619600 isoform X1	AT4G31640.1	59.764	1.34895	0.477905	2.82263	0.00476322	0.0166096
UP	LOC8072063	8072063	FBD-associated F-box protein At5g60610	AT1G55660.2	55.1357	1.34834	0.4437	3.03886	0.00237477	0.00928681
UP	LOC8055148	8055148	uncharacterized protein LOC107281082	AT4G23160.1	334.669	1.34685	0.223832	6.01726	1.77397e-09	3.56258e-08
UP	LOC8083795	8083795	40S ribosomal protein S12	AT2G32060.2	818.079	1.34569	0.271925	4.94875	7.46901e-07	8.54575e-06
UP	LOC110433984	110433984	B3 domain-containing protein Os03g0619600-like	AT3G06220.1	25.1057	1.3449	0.525518	2.55919	0.0104917	0.0318139
UP	LOC8058972	8058972	uncharacterized protein LOC8058972	AT1G27290.2	229.986	1.34477	0.2941	4.57248	4.81994e-06	4.41583e-05
UP	LOC8070472	8070472	E3 ubiquitin-protein ligase MARCH11 isoform X3	AT2G45530.1	192.484	1.3445	0.238751	5.6314	1.78757e-08	2.96212e-07
UP	LOC8064079	8064079	40S ribosomal protein S6	AT5G10360.1	1543.79	1.3444	0.276481	4.86253	1.15893e-06	1.2671e-05
UP	LOC110433872	110433872	uncharacterized protein LOC103627763 isoform X2	AT1G64260.1	223.793	1.3442	0.239094	5.62205	1.88706e-08	3.11164e-07
UP	LOC8055122	8055122	CSC1-like protein At1g32090	AT4G02900.1	182.888	1.34309	0.389724	3.44625	0.000568426	0.00276314
UP	LOC8060198	8060198	protein NLP2	AT2G43500.2	964.464	1.34294	0.258405	5.19705	2.02476e-07	2.63991e-06
UP	LOC8070853	8070853	coilin	AT1G13030.1	475.289	1.34266	0.221608	6.05873	1.37201e-09	2.81415e-08
UP	LOC110429783	110429783	putative nuclease HARBI1	---NA---	51.5331	1.34247	0.412771	3.25232	0.00114466	0.0050061
UP	LOC8056873	8056873	G-type lectin S-receptor-like serine/threonine-protein kinase At2g19130	AT2G19130.1	253.225	1.34175	0.503707	2.66376	0.00772734	0.0248029
UP	LOC8068490	8068490	small RNA degrading nuclease 1	AT5G67240.2	188.76	1.33945	0.403757	3.31748	0.000908347	0.00410597
UP	LOC110435040	110435040	60S ribosomal protein L11	AT5G45775.2	342.355	1.33922	0.303598	4.41116	1.02819e-05	8.63228e-05
UP	LOC8058076	8058076	hexose carrier protein HEX6-like	AT5G61520.2	93.106	1.33781	0.494877	2.70331	0.00686526	0.0225011
UP	LOC8085922	8085922	60S ribosomal protein L13a-4	AT5G48760.2	1997.41	1.33779	0.303337	4.41023	1.03259e-05	8.66198e-05
UP	LOC8057471	8057471	40S ribosomal protein S14	AT3G52580.1	467.082	1.33739	0.263938	5.06706	4.03999e-07	4.94287e-06
UP	LOC110433830	110433830	uncharacterized protein LOC110433830 isoform X2	AT3G61700.1	1386.69	1.33672	0.256221	5.21706	1.81782e-07	2.40742e-06
UP	LOC8083273	8083273	pentatricopeptide repeat-containing protein At1g76280 isoform X3	AT1G76280.3	146.861	1.33648	0.394892	3.38443	0.000713272	0.00335414
UP	LOC8060770	8060770	disease resistance protein RPM1	AT3G07040.1	29.0181	1.33629	0.418843	3.19044	0.00142055	0.0059956
UP	LOC8080416	8080416	probable small nuclear ribonucleoprotein G	AT2G23930.1	661.477	1.33604	0.176208	7.58217	3.39811e-14	1.3608e-12
UP	LOC8074711	8074711	imidazoleglycerol-phosphate dehydratase	AT3G22425.1	444.309	1.33506	0.292209	4.56885	4.90417e-06	4.47472e-05
UP	LOC8072629	8072629	uncharacterized protein LOC8063854 isoform X1	AT5G63630.1	239.558	1.33431	0.385042	3.46536	0.000529527	0.00260099
UP	LOC8065155	8065155	cytochrome b5	AT5G53560.1	465.073	1.33297	0.225411	5.91348	3.34963e-09	6.38994e-08
UP	LOC8060342	8060342	dual specificity protein phosphatase PHS1	AT5G23720.2	46.1275	1.3314	0.404882	3.28837	0.00100771	0.00448974
UP	LOC110431014	110431014	sucrose synthase	AT5G20830.2	2052.3	1.33125	0.485686	2.74097	0.00612585	0.020497
UP	LOC8082950	8082950	nuclear ribonuclease Z isoform X1	AT1G74700.1	21.7258	1.3308	0.547225	2.43191	0.0150193	0.0423846
UP	LOC8075922	8075922	DEAD-box ATP-dependent RNA helicase 13	AT3G16840.1	232.323	1.33009	0.370322	3.59172	0.000328497	0.00173516
UP	LOC8061981	8061981	T-complex protein 1 subunit epsilon	AT1G24510.2	336.19	1.32971	0.221997	5.98975	2.10167e-09	4.1709e-08
UP	LOC8072107	8072107	TCP family transcription factor containing protein isoform X1	AT5G60970.1	79.0009	1.3292	0.466078	2.85189	0.00434606	0.0153916
UP	LOC8056121	8056121	putative recA DNA recombination family protein	AT2G19490.1	356.357	1.32911	0.301908	4.40235	1.07082e-05	8.96038e-05
UP	LOC8074477	8074477	protection of telomeres protein 1b isoform X1	AT5G06310.1	208.826	1.32879	0.214639	6.19081	5.98561e-10	1.29068e-08
UP	LOC8054651	8054651	uncharacterized protein LOC8054651	AT5G12430.1	21.0227	1.32837	0.551086	2.41046	0.0159325	0.0444767
UP	LOC110431706	110431706	eukaryotic translation initiation factor 5A-like	AT1G69410.1	421.099	1.32785	0.229984	5.77364	7.75772e-09	1.37951e-07
UP	LOC8078083	8078083	auxin response factor 1	AT2G46530.2	205.506	1.32764	0.328751	4.03843	5.38096e-05	0.000367007
UP	LOC8074161	8074161	probable flavin-containing monooxygenase 1	AT1G19250.1	1394.98	1.32723	0.503501	2.636	0.00838904	0.0265303
UP	LOC8057387	8057387	uncharacterized protein LOC8057387	AT5G58370.2	86.5439	1.32718	0.441785	3.00412	0.00266348	0.0102297
UP	LOC8065333	8065333	uncharacterized LOC100216954	AT3G21295.1	38.6455	1.32531	0.42606	3.11061	0.00186699	0.00760015
UP	LOC8071965	8071965	putative H/ACA ribonucleoprotein complex subunit 1-like protein 1	AT5G18180.1	288.474	1.32455	0.410868	3.22378	0.00126512	0.00543969
UP	LOC8076433	8076433	39S ribosomal protein L46, mitochondrial	AT1G14620.1	145.289	1.32308	0.293616	4.50615	6.60133e-06	5.79194e-05
UP	LOC8064472	8064472	eukaryotic translation initiation factor 5B	AT5G44060.1	93.202	1.32267	0.320148	4.13144	3.60494e-05	0.000258651
UP	LOC8084408	8084408	wall-associated receptor kinase 1-like	AT1G69730.1	30.5406	1.32187	0.449261	2.94231	0.00325773	0.0120932
UP	LOC8085635	8085635	2-isopropylmalate synthase A	AT1G74040.1	676.98	1.32178	0.314528	4.20243	2.6407e-05	0.000196887
UP	LOC8067456	8067456	60S ribosomal protein L13a-4	AT3G24830.1	698.325	1.32175	0.293228	4.50758	6.55723e-06	5.75662e-05
UP	LOC8075666	8075666	uncharacterized endoplasmic reticulum membrane protein YGL010W	AT1G18720.1	537.104	1.32167	0.31163	4.24116	2.22369e-05	0.000169618
UP	LOC110433584	110433584	uncharacterized protein LOC110433584	AT5G43630.1	599.765	1.32164	0.285837	4.62374	3.76889e-06	3.55123e-05
UP	LOC8084702	8084702	60S ribosomal protein L23 isoform X2	AT3G04400.1	951.151	1.3202	0.350461	3.76703	0.0001652	0.000952096
UP	LOC8085452	8085452	60S ribosomal protein L36-3	AT5G02450.1	124.311	1.32014	0.436517	3.02426	0.00249241	0.00966461
UP	LOC8066552	8066552	RGG repeats nuclear RNA binding protein A	AT4G16830.2	421.224	1.31922	0.255138	5.17059	2.33354e-07	3.0056e-06
UP	LOC8061103	8061103	threonine synthase, chloroplastic-like	AT4G29840.1	129.255	1.31844	0.400856	3.28906	0.00100524	0.00448075
UP	LOC110429626	110429626	60S ribosomal protein L8	AT4G36130.1	1963.85	1.31674	0.300374	4.38367	1.16695e-05	9.67249e-05
UP	LOC8080222	8080222	mitochondrial import inner membrane translocase subunit TIM10-like	AT2G29530.2	215.792	1.31643	0.263682	4.99248	5.96076e-07	6.99453e-06
UP	LOC8072897	8072897	uncharacterized protein LOC8072897	AT3G54970.2	174.022	1.31589	0.283181	4.64681	3.37102e-06	3.23218e-05
UP	LOC8062463	8062463	organic cation/carnitine transporter 7	AT3G13050.1	122.301	1.31586	0.427553	3.07766	0.00208633	0.00832018
UP	LOC8057094	8057094	origin of replication complex subunit 2	AT2G37560.1	119.909	1.31525	0.248647	5.2896	1.22582e-07	1.68763e-06
UP	LOC8058045	8058045	protein ODORANT1 isoform X2	AT4G12350.1	78.291	1.31495	0.447616	2.93767	0.00330693	0.0122559
UP	LOC8067195	8067195	40S ribosomal protein S29	AT4G33865.1	950.984	1.31434	0.223517	5.88027	4.09592e-09	7.67577e-08
UP	LOC8061490	8061490	U3 small nucleolar ribonucleoprotein protein IMP3	AT5G15750.1	164.766	1.31431	0.350801	3.7466	0.000179247	0.00102312
UP	LOC8071627	8071627	leucine-rich repeat receptor protein kinase MSP1	AT5G07280.1	33.0559	1.31258	0.542946	2.41751	0.0156269	0.0437446
UP	LOC110431988	110431988	40S ribosomal protein S3a	AT3G04840.1	2018.12	1.31237	0.206678	6.34983	2.15553e-10	4.97769e-09
UP	LOC110436898	110436898	60S ribosomal protein L7-3-like	AT2G44120.2	342.909	1.31169	0.332234	3.94809	7.87778e-05	0.000507168
UP	LOC8072564	8072564	uncharacterized protein LOC8072564	---NA---	20.0993	1.30894	0.541277	2.41825	0.0155955	0.043699
UP	LOC8083777	8083777	dual specificity protein phosphatase 12-like	AT4G18593.1	113.689	1.30863	0.302262	4.32945	1.49483e-05	0.000120009
UP	LOC110437325	110437325	spidroin-1-like	---NA---	98.5734	1.30807	0.397225	3.29303	0.000991128	0.00443055
UP	LOC8064722	8064722	zinc-finger homeodomain protein 6	AT4G24660.1	27.2246	1.30784	0.474934	2.75374	0.00589184	0.0198423
UP	LOC8084786	8084786	uncharacterized protein LOC8084786	AT1G02816.1	134.896	1.3075	0.551118	2.37246	0.0176702	0.0484102
UP	LOC8081110	8081110	programmed cell death protein 2	AT4G02220.1	93.2673	1.30676	0.361576	3.61407	0.000301426	0.00160604
UP	LOC8061398	8061398	uncharacterized protein LOC8061398	AT1G73940.1	213.369	1.30633	0.295027	4.42783	9.51841e-06	8.05831e-05
UP	LOC110437414	110437414	uncharacterized protein LOC110437414 isoform X1	---NA---	63.0327	1.30572	0.508919	2.56568	0.0102975	0.0313239
UP	LOC8067798	8067798	homeobox-leucine zipper protein ROC7 isoform X1	AT4G04890.1	38.8648	1.30501	0.524208	2.48949	0.0127926	0.0372948
UP	LOC8071792	8071792	uncharacterized protein At1g26090, chloroplastic isoform X1	AT1G26090.1	120.771	1.30381	0.329802	3.95331	7.70785e-05	0.000497976
UP	LOC8073146	8073146	pre-rRNA-processing protein ESF2	AT3G56510.2	131.925	1.30322	0.333318	3.90985	9.23541e-05	0.000580473
UP	LOC8075529	8075529	threonylcarbamoyladenosine tRNA methylthiotransferase	AT1G72090.1	246.994	1.30161	0.285368	4.56117	5.08695e-06	4.61023e-05
UP	LOC8080615	8080615	uncharacterized protein LOC8080615	AT1G49400.1	137.935	1.30159	0.272599	4.77474	1.79943e-06	1.86725e-05
UP	LOC8086050	8086050	ethylene-responsive transcription factor 4	AT1G28370.1	2406.96	1.30148	0.414196	3.14218	0.00167693	0.0069405
UP	LOC110432950	110432950	probable carboxylesterase 7	AT1G47480.1	34.5713	1.30065	0.452326	2.87548	0.00403412	0.014452
UP	LOC8059964	8059964	uncharacterized protein LOC4342909	ATMG00860.1	138.214	1.29883	0.259835	4.99867	5.77257e-07	6.79741e-06
UP	LOC8064320	8064320	serine/threonine-protein kinase STY8 isoform X4	AT4G38470.1	311.395	1.29874	0.215182	6.03555	1.58421e-09	3.20382e-08
UP	LOC8060728	8060728	PHD finger-like domain-containing protein 5B	AT2G30000.1	51.6718	1.29849	0.324073	4.00677	6.15552e-05	0.000410429
UP	LOC8054950	8054950	probable sodium/metabolite cotransporter BASS2, chloroplastic	AT2G26900.1	162.676	1.29726	0.36858	3.51961	0.000432182	0.00218341
UP	LOC8069488	8069488	uncharacterized protein LOC8069488	---NA---	65.8876	1.29723	0.284692	4.55659	5.19917e-06	4.70349e-05
UP	LOC8075104	8075104	ATP-dependent rRNA helicase spb4 isoform X2	AT5G05450.1	279.569	1.29711	0.254168	5.10336	3.33684e-07	4.15724e-06
UP	LOC8062157	8062157	protein farnesyltransferase subunit beta isoform X2	AT5G40280.1	310.733	1.29661	0.20564	6.30524	2.87743e-10	6.51797e-09
UP	LOC8057858	8057858	RHOMBOID-like protein 2	AT1G63120.1	859.066	1.29539	0.314768	4.11537	3.86555e-05	0.00027481
UP	LOC8069997	8069997	uncharacterized protein LOC110436679	AT4G15020.2	259.638	1.29483	0.320591	4.03888	5.37069e-05	0.000366577
UP	LOC8080930	8080930	uncharacterized protein LOC8080930 isoform X1	AT4G35530.1	74.4385	1.29416	0.277984	4.65553	3.23144e-06	3.11611e-05
UP	LOC8073199	8073199	BOI-related E3 ubiquitin-protein ligase 1	AT1G32740.1	433.866	1.29253	0.262344	4.92684	8.35707e-07	9.46525e-06
UP	LOC8064298	8064298	increased DNA methylation 1 isoform X1	AT3G14980.1	230.998	1.29236	0.318301	4.06018	4.90347e-05	0.000338579
UP	LOC8071395	8071395	probable serine/threonine-protein kinase PBL1	AT5G03320.1	200.351	1.29127	0.465528	2.77377	0.00554102	0.0188209
UP	LOC8063400	8063400	phytanoyl-CoA dioxygenase 1	AT2G01490.1	771.251	1.2909	0.272439	4.73829	2.15525e-06	2.19141e-05
UP	LOC110431633	110431633	40S ribosomal protein S19	AT5G61170.1	729.793	1.29061	0.288663	4.47099	7.78567e-06	6.71244e-05
UP	LOC8074085	8074085	probable 28S rRNA (cytosine-C(5))-methyltransferase isoform X1	AT5G66180.2	44.4131	1.29036	0.495886	2.60213	0.00926461	0.0287408
UP	LOC8063580	8063580	exosome complex component RRP41 homolog	AT3G61620.2	173.535	1.29014	0.398158	3.24026	0.00119419	0.00517773
UP	LOC8059870	8059870	myb-like DNA-binding domain, SHAQKYF class family protein	AT1G25550.1	176.739	1.28929	0.375916	3.42972	0.000604204	0.00290695
UP	LOC8082658	8082658	CRS2-like protein, chloroplastic	AT1G18440.1	62.0072	1.2892	0.38509	3.34778	0.00081462	0.00374265
UP	LOC8080149	8080149	pyruvate, phosphate dikinase regulatory protein, chloroplastic isoform X2	AT4G21210.1	215.098	1.28831	0.409962	3.14251	0.00167505	0.00693774
UP	LOC8086425	8086425	putative receptor-like kinase family protein isoform X1	AT3G19300.1	62.5596	1.28801	0.480922	2.67821	0.0074017	0.0239481
UP	LOC8079204	8079204	AT hook-containing MAR binding 1-like protein	AT2G01710.1	77.8831	1.28784	0.291013	4.42535	9.62872e-06	8.13464e-05
UP	LOC8082912	8082912	F-box/kelch-repeat protein At2g43445-like	AT3G23960.1	378.764	1.28771	0.158487	8.12503	4.47243e-16	2.24545e-14
UP	LOC8069289	8069289	protein STRICTOSIDINE SYNTHASE-LIKE 10	AT3G57030.1	75.7842	1.28699	0.493952	2.60549	0.0091744	0.0285091
UP	LOC8068980	8068980	tRNA(His) guanylyltransferase 1	AT2G32320.2	97.3	1.28671	0.464055	2.77276	0.00555838	0.0188609
UP	LOC110431800	110431800	uncharacterized protein LOC110431800	---NA---	377.402	1.28596	0.290566	4.42572	9.61228e-06	8.12703e-05
UP	LOC8066492	8066492	cytochrome P450 89A2-like	AT2G12190.1	170.653	1.28585	0.452903	2.83913	0.00452362	0.0159087
UP	LOC8068671	8068671	small nuclear ribonucleoprotein Sm D2 isoform X1	AT3G62840.1	231.452	1.28557	0.391016	3.28776	0.00100989	0.00449748
UP	LOC8083892	8083892	probable NAD(P)H-dependent oxidoreductase 1	AT1G59960.1	117.433	1.28546	0.498831	2.57694	0.00996795	0.0305054
UP	LOC8074135	8074135	uncharacterized protein LOC8074135	AT4G01650.1	110.473	1.28514	0.340235	3.77723	0.000158583	0.000919736
UP	LOC8076678	8076678	uncharacterized protein LOC8076678	---NA---	52.1053	1.28469	0.425618	3.01841	0.00254101	0.00982475
UP	LOC8072257	8072257	probable mitochondrial adenine nucleotide transporter BTL1	AT3G20240.1	83.1043	1.28195	0.537702	2.38413	0.0171196	0.0471137
UP	LOC8065744	8065744	1-aminocyclopropane-1-carboxylate oxidase homolog 4-like	AT1G06620.1	59.3086	1.28155	0.300068	4.27087	1.94712e-05	0.000151091
UP	LOC8061145	8061145	DEAD-box ATP-dependent RNA helicase 27	AT3G18600.1	495.505	1.28129	0.394829	3.24517	0.0011738	0.00510249
UP	LOC8081204	8081204	40S ribosomal protein S2-3	AT3G57490.1	289.244	1.28043	0.258401	4.9552	7.22542e-07	8.29998e-06
UP	LOC8086386	8086386	transcription termination factor MTERF2, chloroplastic	AT2G21710.1	101.92	1.28036	0.393292	3.25549	0.00113198	0.00495807
UP	LOC8067242	8067242	rRNA-processing protein FYV7	AT4G03180.1	263.829	1.27998	0.320518	3.99348	6.51104e-05	0.000430296
UP	LOC8074213	8074213	uncharacterized protein LOC8074213	---NA---	160.928	1.27975	0.348999	3.66692	0.000245493	0.00134604
UP	LOC8085174	8085174	protein prenyltransferase alpha subunit repeat-containing protein 1-B isoform X1	AT1G10095.1	96.1099	1.27751	0.25737	4.96372	6.91567e-07	7.9855e-06
UP	LOC8070559	8070559	protein FLX-like 2	---NA---	36.0286	1.27751	0.473514	2.69794	0.006977	0.0228154
UP	LOC8060846	8060846	recQ-mediated genome instability protein 1-like	---NA---	76.125	1.27748	0.311422	4.1021	4.09425e-05	0.000289336
UP	LOC8080786	8080786	probable serine/threonine-protein kinase PBL15	AT1G61590.1	1808.74	1.27724	0.48432	2.63718	0.0083599	0.0264505
UP	LOC8054405	8054405	probable polygalacturonase isoform X2	AT3G62110.1	227.235	1.27723	0.220095	5.80308	6.51091e-09	1.17225e-07
UP	LOC110434212	110434212	uncharacterized protein LOC110434212 isoform X1	---NA---	73.4846	1.27689	0.388703	3.28499	0.00101985	0.00453284
UP	LOC8068543	8068543	uncharacterized protein LOC8068543	AT1G10280.1	2077	1.2761	0.399407	3.19499	0.00139835	0.00591674
UP	LOC110431385	110431385	uncharacterized protein LOC110431385	AT5G57270.3	181.365	1.27601	0.203105	6.2825	3.33162e-10	7.46306e-09
UP	LOC8080792	8080792	uncharacterized protein LOC8080792	AT5G18980.1	409.35	1.27547	0.510708	2.49746	0.0125087	0.0366099
UP	LOC8054505	8054505	U3 small nucleolar RNA-associated protein 6 homolog	AT4G28200.1	218.322	1.27482	0.337147	3.78121	0.00015607	0.000908817
UP	LOC8080530	8080530	F-box/FBD/LRR-repeat protein At1g13570	---NA---	42.9921	1.27426	0.38027	3.35095	0.000805357	0.00370938
UP	LOC8061394	8061394	protein BCCIP homolog isoform X2	AT2G44510.1	115.588	1.27384	0.37763	3.37325	0.000742865	0.00347146
UP	LOC8061093	8061093	DNA-directed RNA polymerase I subunit 1 isoform X2	AT3G57660.1	715.087	1.27355	0.406329	3.13429	0.00172268	0.00709136
UP	LOC8074144	8074144	ABC transporter B family member 20	AT3G55320.1	322.82	1.27254	0.301848	4.21583	2.48864e-05	0.000186873
UP	LOC8073809	8073809	E3 ubiquitin-protein ligase CCNB1IP1 homolog isoform X1	AT1G53490.1	33.6025	1.2721	0.496346	2.56294	0.0103791	0.0315388
UP	LOC8082571	8082571	heavy metal-associated isoprenylated plant protein 39	---NA---	3774.43	1.27206	0.507567	2.50618	0.0122043	0.0358804
UP	LOC8080753	8080753	tRNA pseudouridine(38/39) synthase	AT1G34150.1	143.216	1.27157	0.320441	3.96817	7.24255e-05	0.000472299
UP	LOC8073385	8073385	mitochondrial uncoupling protein 3	AT1G14140.1	43.9062	1.27134	0.513497	2.47585	0.013292	0.0384238
UP	LOC8066778	8066778	protein EARLY RESPONSIVE TO DEHYDRATION 15-like	AT2G41430.3	4168.06	1.27118	0.262094	4.8501	1.23402e-06	1.33832e-05
UP	LOC110431661	110431661	B2 protein	AT3G27090.1	431.432	1.27061	0.334615	3.79724	0.000146314	0.000860701
UP	LOC8072232	8072232	F-box/FBD/LRR-repeat protein At2g04230-like isoform X1	AT3G50710.1	96.4421	1.2705	0.468912	2.70947	0.00673906	0.0221702
UP	LOC8061179	8061179	40S ribosomal protein S18	AT4G09800.1	1479.55	1.26916	0.303099	4.18726	2.82346e-05	0.00020874
UP	LOC8079602	8079602	6,7-dimethyl-8-ribityllumazine synthase	AT2G44050.1	620.577	1.26895	0.331405	3.82899	0.000128668	0.000771739
UP	LOC8077029	8077029	uncharacterized protein LOC103634183	AT3G51700.1	18.4995	1.26826	0.5161	2.4574	0.0139948	0.0400706
UP	LOC8058233	8058233	DELLA protein DWARF8	AT1G14920.1	51.4724	1.26806	0.472923	2.68131	0.00733338	0.0237881
UP	LOC8067894	8067894	60S ribosomal protein L9	AT1G33140.1	3111.01	1.26782	0.328049	3.86471	0.000111219	0.000680224
UP	LOC8060296	8060296	histone H4-like	AT5G59970.1	39.8178	1.2676	0.491513	2.57897	0.00990955	0.0303589
UP	LOC8059890	8059890	plastid division protein PDV2	AT2G16070.1	282.542	1.26755	0.256707	4.93772	7.90398e-07	8.98739e-06
UP	LOC8085889	8085889	putative threonine aspartase	AT4G00590.2	84.4609	1.26735	0.303489	4.17592	2.96781e-05	0.000218054
UP	LOC8080164	8080164	probable ion channel CASTOR isoform X2	AT5G49960.1	426.969	1.26712	0.260375	4.86651	1.13584e-06	1.24388e-05
UP	LOC8085015	8085015	nucleolin 2	AT1G48920.1	1835.54	1.26675	0.384802	3.29195	0.000994957	0.00444275
UP	LOC8080125	8080125	condensin-2 complex subunit H2 isoform X1	AT3G16730.1	89.8616	1.26671	0.516756	2.45126	0.0142356	0.0406619
UP	LOC8059498	8059498	LOW QUALITY PROTEIN: uncharacterized protein LOC107277933	AT4G23160.1	345.456	1.26618	0.172101	7.35717	1.87847e-13	6.83119e-12
UP	LOC8081892	8081892	ribosome biogenesis protein TSR3 homolog isoform X1	AT5G10070.2	164.727	1.26591	0.286419	4.41979	9.87988e-06	8.33376e-05
UP	LOC8086232	8086232	phytochrome C	AT5G35840.1	1457.55	1.2639	0.153484	8.23471	1.79993e-16	9.43585e-15
UP	LOC8077400	8077400	CBS domain-containing protein CBSCBSPB3 isoform X2	AT3G52950.2	92.1693	1.26277	0.403625	3.12856	0.00175663	0.00720884
UP	LOC8059373	8059373	protein MAK16 homolog	AT1G23280.1	463.802	1.26262	0.38265	3.29967	0.000967972	0.00434243
UP	LOC8081475	8081475	arginine biosynthesis bifunctional protein ArgJ, chloroplastic	AT2G37500.2	277.674	1.26172	0.259045	4.87066	1.11228e-06	1.22139e-05
UP	LOC8082223	8082223	pre-mRNA-splicing factor CWC21	AT3G49601.1	191.288	1.26147	0.269898	4.67389	2.95543e-06	2.88301e-05
UP	LOC8075878	8075878	ubiquitin-like-conjugating enzyme ATG10 isoform X1	AT3G07525.1	154.412	1.26119	0.276825	4.55593	5.21546e-06	4.714e-05
UP	LOC8086141	8086141	uncharacterized protein LOC8066852	AT4G23160.1	58.1268	1.26104	0.502959	2.50724	0.0121678	0.0358043
UP	LOC110434467	110434467	probable choline kinase 2 isoform X1	---NA---	44.7467	1.26011	0.499788	2.52128	0.0116928	0.0347564
UP	LOC8069565	8069565	uncharacterized protein LOC8063854 isoform X1	AT1G52320.4	230.227	1.25903	0.240942	5.22545	1.73728e-07	2.30985e-06
UP	LOC8064270	8064270	tRNA (guanine(10)-N2)-methyltransferase homolog	AT3G26410.1	162.157	1.25879	0.384573	3.2732	0.00106336	0.00469623
UP	LOC8076434	8076434	serine/threonine-protein phosphatase 4 regulatory subunit 2	---NA---	243.636	1.25701	0.478867	2.62496	0.00866591	0.0272351
UP	LOC8082425	8082425	beta-glucosidase 5 isoform X2	AT1G02850.4	883.744	1.2565	0.266925	4.70732	2.5099e-06	2.50778e-05
UP	LOC8054492	8054492	polyadenylate-binding protein RBP45	AT5G54900.1	173.626	1.25601	0.21232	5.91567	3.30527e-09	6.31726e-08
UP	LOC8082007	8082007	ethylene-responsive transcription factor ERF073-like	AT1G72360.2	10579.9	1.25467	0.335702	3.73744	0.000185902	0.001054
UP	LOC110431258	110431258	uncharacterized protein LOC110431258	AT5G16110.1	476.23	1.25456	0.27972	4.48505	7.28975e-06	6.33085e-05
UP	LOC8067594	8067594	RNA-directed DNA methylation 4	AT2G30280.1	233.628	1.25392	0.278544	4.5017	6.74131e-06	5.90537e-05
UP	LOC8078270	8078270	uncharacterized protein At2g39795, mitochondrial	AT3G55605.1	190.325	1.25351	0.383982	3.2645	0.00109657	0.00481971
UP	LOC8066381	8066381	probable galacturonosyltransferase 3 isoform X2	AT4G38270.2	66.5266	1.25286	0.515314	2.43125	0.0150467	0.042439
UP	LOC8066519	8066519	glutaminyl-peptide cyclotransferase	AT4G25720.1	27.4284	1.25231	0.432854	2.89315	0.00381402	0.0137905
UP	LOC8079280	8079280	myosin-binding protein 1	AT1G08800.2	150.222	1.2521	0.355639	3.5207	0.000430405	0.00217607
UP	LOC8085141	8085141	WD repeat-containing protein 55	AT2G34260.1	290.723	1.25184	0.312143	4.01047	6.05978e-05	0.000405116
UP	LOC110434418	110434418	uncharacterized protein LOC110434418	AT1G64880.1	247.586	1.25151	0.312253	4.00799	6.12374e-05	0.000408445
UP	LOC8063068	8063068	ER membrane protein complex subunit 6	AT5G49540.1	218.289	1.25121	0.291503	4.29226	1.76865e-05	0.000139114
UP	LOC8083594	8083594	disease resistance protein RGA2	---NA---	96.4084	1.25094	0.402547	3.10756	0.0018864	0.00766832
UP	LOC8081500	8081500	uncharacterized protein LOC8081500	AT3G04020.1	289.158	1.25082	0.220563	5.67103	1.41944e-08	2.39938e-07
UP	LOC8082725	8082725	probable E3 ubiquitin-protein ligase XBOS32	AT5G07270.1	308.689	1.25012	0.174113	7.17991	6.97571e-13	2.34651e-11
UP	LOC8067038	8067038	uncharacterized protein LOC8067038 isoform X2	---NA---	97.6994	1.25011	0.312571	3.99946	6.34881e-05	0.000421086
UP	LOC8076138	8076138	ribosomal RNA small subunit methyltransferase	AT2G47420.1	256.783	1.2499	0.314256	3.97734	6.96892e-05	0.000456368
UP	LOC8085233	8085233	DNA-directed RNA polymerase I subunit 2 isoform X2	AT1G29940.1	352.092	1.24808	0.479998	2.60017	0.00931777	0.0288658
UP	LOC8062586	8062586	uncharacterized protein LOC8060379 isoform X1	AT4G23160.1	33.778	1.24718	0.431204	2.89231	0.0038242	0.0138215
UP	LOC110433897	110433897	protein DETOXIFICATION 45, chloroplastic-like isoform X1	AT4G38380.1	337.04	1.24625	0.199632	6.24273	4.29993e-10	9.4332e-09
UP	LOC8075867	8075867	uncharacterized protein LOC110431594	AT3G12810.1	515.398	1.24622	0.309494	4.02663	5.65823e-05	0.000382883
UP	LOC8066947	8066947	uncharacterized LOC100382492 isoform X1	AT5G05310.1	204.815	1.24554	0.231977	5.36922	7.9077e-08	1.12952e-06
UP	LOC8082343	8082343	uncharacterized protein LOC8082343	AT5G05220.1	111.373	1.24466	0.267692	4.64961	3.32569e-06	3.19478e-05
UP	LOC8079982	8079982	cation/H(+) antiporter 15	AT2G13620.1	234.272	1.24437	0.333138	3.73528	0.000187503	0.00106183
UP	LOC8064534	8064534	acyl carrier protein 3, mitochondrial	AT4G13500.1	54.3049	1.24406	0.469684	2.64872	0.00807979	0.0257337
UP	LOC8061379	8061379	ribosome-binding factor PSRP1, chloroplastic	AT5G24490.1	5362.73	1.2425	0.286021	4.34408	1.39861e-05	0.000113275
UP	LOC8060994	8060994	3-phosphoinositide-dependent protein kinase 2-like isoform X1	AT5G04510.2	91.763	1.24155	0.396448	3.13169	0.00173804	0.00714728
UP	LOC110432907	110432907	probable D-2-hydroxyglutarate dehydrogenase, mitochondrial	AT4G36400.2	548.971	1.2406	0.423395	2.93012	0.00338835	0.0125114
UP	LOC8055313	8055313	protein N-lysine methyltransferase METTL21A	AT1G08125.2	58.6048	1.24049	0.3186	3.89357	9.8778e-05	0.00061589
UP	LOC8067882	8067882	DExH-box ATP-dependent RNA helicase DExH9	AT1G59760.1	332.283	1.2378	0.328822	3.76434	0.00016699	0.000960828
UP	LOC8065666	8065666	uncharacterized protein LOC8065666	AT4G01897.1	82.3043	1.23754	0.262955	4.70628	2.52275e-06	2.51628e-05
UP	LOC8055354	8055354	50S ribosomal protein L9	AT5G53070.1	228.077	1.23704	0.328621	3.76432	0.000167001	0.000960828
UP	LOC8076045	8076045	DNA-directed RNA polymerase III subunit RPC10	AT4G07950.1	90.7749	1.23691	0.344494	3.59051	0.000330029	0.00174234
UP	LOC8079994	8079994	uncharacterized protein LOC8079994	---NA---	820.274	1.23658	0.312219	3.96061	7.47585e-05	0.000484538
UP	LOC8059493	8059493	transmembrane and coiled-coil domain-containing protein 4	AT4G36210.1	431.078	1.23602	0.20196	6.12011	9.35132e-10	1.96602e-08
UP	LOC8060634	8060634	probable mitochondrial saccharopine dehydrogenase-like oxidoreductase At5g39410	AT5G39410.1	190.739	1.23594	0.415406	2.97526	0.00292744	0.0110894
UP	LOC8054802	8054802	cilia- and flagella-associated protein 20	AT3G12300.1	256.761	1.23591	0.208462	5.92869	3.05368e-09	5.88658e-08
UP	LOC8057176	8057176	protein NRT1/ PTR FAMILY 4.4	AT1G33440.1	197.951	1.23554	0.402273	3.0714	0.0021306	0.00846496
UP	LOC110431285	110431285	probable tRNA-splicing endonuclease subunit Sen2	AT5G60230.2	113.163	1.23449	0.305697	4.03829	5.38413e-05	0.000367007
UP	LOC110433864	110433864	cytosolic isocitrate dehydrogenase [NADP]	AT1G65930.1	6365.42	1.2344	0.42297	2.91841	0.0035182	0.0129317
UP	LOC8082207	8082207	inactive protein kinase SELMODRAFT_444075	AT3G13690.1	365.001	1.23436	0.26743	4.61564	3.91888e-06	3.67883e-05
UP	LOC110432174	110432174	thioredoxin-like 1-1, chloroplastic	AT1G08570.2	1249.57	1.23416	0.189541	6.51129	7.45059e-11	1.86172e-09
UP	LOC8062216	8062216	U3 snoRNP-associated protein-like YAOH	AT4G05410.1	184.49	1.23399	0.441331	2.79608	0.00517269	0.0177733
UP	LOC8055366	8055366	dof zinc finger protein MNB1A	AT1G21340.1	331.621	1.2336	0.23494	5.25069	1.51528e-07	2.04974e-06
UP	LOC8069182	8069182	UPF0183 protein At3g51130	AT3G51130.1	570.96	1.23289	0.16769	7.35219	1.94988e-13	7.07815e-12
UP	LOC8075895	8075895	40S ribosomal protein S11	AT5G23740.1	300.985	1.23244	0.337538	3.65125	0.000260963	0.00141777
UP	LOC8072454	8072454	phosphatidyl-N-methylethanolamine N-methyltransferase	AT1G80860.1	72.4059	1.23238	0.300571	4.10013	4.12914e-05	0.000291393
UP	LOC8080692	8080692	60S ribosomal protein L15	AT4G16720.1	584.79	1.23184	0.258454	4.76618	1.87747e-06	1.94024e-05
UP	LOC8054791	8054791	60S ribosomal protein L7a-1	AT2G47610.1	468.269	1.23179	0.260205	4.73392	2.20229e-06	2.23136e-05
UP	LOC8077213	8077213	uncharacterized protein LOC8077213	AT4G35240.2	421.884	1.2317	0.29422	4.18631	2.8353e-05	0.000209538
UP	LOC8069231	8069231	catalase isozyme 1	AT4G35090.1	2092.81	1.23111	0.197117	6.2456	4.22173e-10	9.30209e-09
UP	LOC110431998	110431998	probable LRR receptor-like serine/threonine-protein kinase At5g10290	AT5G10290.1	1082.98	1.23064	0.38929	3.16125	0.00157091	0.00656025
UP	LOC8064975	8064975	60S ribosomal protein L30	AT1G77940.1	234.004	1.23033	0.22335	5.50851	3.61883e-08	5.54585e-07
UP	LOC8074219	8074219	uncharacterized protein LOC8074219	AT2G42080.1	50.5545	1.22993	0.427625	2.87617	0.00402527	0.0144275
UP	LOC8075623	8075623	U-box domain-containing protein 39	AT5G62560.1	126.754	1.22917	0.481725	2.55161	0.0107228	0.0323688
UP	LOC8079236	8079236	uncharacterized protein LOC109712761 isoform X1	AT3G02220.1	281.827	1.22911	0.273885	4.48769	7.19995e-06	6.26095e-05
UP	LOC8086422	8086422	RNA-binding protein CP33, chloroplastic	AT3G52380.1	1145.93	1.22853	0.287029	4.28016	1.86755e-05	0.000145813
UP	LOC8064133	8064133	U-box domain-containing protein 16	AT5G01830.1	3285.52	1.22827	0.417465	2.94221	0.00325879	0.0120949
UP	LOC8067019	8067019	WPP domain-interacting protein 1	---NA---	62.7949	1.22825	0.497516	2.46876	0.0135581	0.0390864
UP	LOC8074077	8074077	60S acidic ribosomal protein P0	AT3G11250.1	2571.32	1.22808	0.228368	5.37763	7.54714e-08	1.0848e-06
UP	LOC8073252	8073252	ribulose-1,5 bisphosphate carboxylase/oxygenase large subunit N-methyltransferase, chloroplastic	AT2G18850.2	129.003	1.22806	0.404351	3.03711	0.00238858	0.00932649
UP	LOC8066003	8066003	zinc finger protein ZAT5-like	AT5G03510.1	69.2975	1.22712	0.520019	2.35976	0.0182866	0.0497814
UP	LOC8061642	8061642	uncharacterized protein LOC101770399	AT2G02410.2	65.0919	1.22712	0.456549	2.68782	0.00719212	0.0233863
UP	LOC8054525	8054525	urease isoform X1	AT1G67550.1	351.096	1.22689	0.271668	4.51615	6.29732e-06	5.54533e-05
UP	LOC8062263	8062263	coiled-coil domain-containing protein 57	AT1G10417.1	38.9537	1.22688	0.434468	2.82386	0.0047449	0.0165514
UP	LOC8084738	8084738	uncharacterized protein LOC109940263	AT5G64600.1	33.7253	1.22655	0.405618	3.02389	0.00249545	0.00967452
UP	LOC8084443	8084443	DEAD-box ATP-dependent RNA helicase 48	AT1G63250.1	216.802	1.22648	0.284936	4.3044	1.6744e-05	0.000132573
UP	LOC8078184	8078184	momilactone A synthase-like	AT3G26770.1	106.619	1.22593	0.458661	2.67284	0.0075212	0.0242531
UP	LOC8070309	8070309	phytosulfokine receptor 1	AT2G02220.1	25.687	1.22306	0.511531	2.39098	0.0168034	0.0464135
UP	LOC8057737	8057737	cinnamoyl-CoA reductase 1	AT5G58490.1	917.475	1.22123	0.494514	2.46955	0.0135284	0.0390174
UP	LOC8065812	8065812	nucleolar complex protein 2 homolog	AT2G18220.1	310.713	1.22053	0.332417	3.67167	0.000240974	0.00132593
UP	LOC8069811	8069811	40S ribosomal protein S24-1	AT5G28060.1	1084	1.22036	0.206819	5.90063	3.62123e-09	6.86265e-08
UP	LOC8085699	8085699	uncharacterized protein LOC100276168 isoform X1	---NA---	62.5255	1.21991	0.352241	3.46327	0.000533659	0.00261746
UP	LOC8074009	8074009	uncharacterized protein LOC8074009	AT1G36390.2	337.424	1.2199	0.345213	3.53375	0.000409703	0.00208814
UP	LOC110429921	110429921	pyridoxal kinase isoform X4	AT5G37850.2	578.129	1.2197	0.226189	5.39237	6.95329e-08	1.00745e-06
UP	LOC8066808	8066808	60S ribosomal protein L27-3	AT4G15000.1	423.242	1.21932	0.219747	5.54876	2.87699e-08	4.5223e-07
UP	LOC8064156	8064156	60S ribosomal protein L24	AT3G53020.1	1761.12	1.21931	0.217243	5.61264	1.99261e-08	3.26966e-07
UP	LOC110434821	110434821	pentatricopeptide repeat-containing protein At2g37310-like isoform X2	---NA---	38.1428	1.21914	0.432065	2.82165	0.00477779	0.0166546
UP	LOC8075227	8075227	uncharacterized protein LOC110435060 isoform X1	---NA---	453.133	1.21911	0.45902	2.65589	0.00790986	0.0252842
UP	LOC110434707	110434707	calcium-transporting ATPase 8, plasma membrane-type-like isoform X3	AT5G57110.2	100.32	1.21841	0.402172	3.02957	0.00244905	0.00952576
UP	LOC8069537	8069537	60S ribosomal protein L18-3	AT3G05590.1	1916.5	1.21811	0.249517	4.88187	1.05082e-06	1.16148e-05
UP	LOC8057283	8057283	FBD-associated F-box protein At4g10400	AT5G44950.1	90.7924	1.21728	0.268635	4.53136	5.86045e-06	5.21983e-05
UP	LOC110432552	110432552	uncharacterized protein LOC110432552 isoform X2	ATMG00210.1	292.98	1.21677	0.268937	4.52437	6.0576e-06	5.3623e-05
UP	LOC8082845	8082845	UDP-glycosyltransferase 73D1	AT3G53150.1	32.4096	1.21639	0.472147	2.5763	0.00998626	0.0305476
UP	LOC110434686	110434686	3-ketoacyl-CoA thiolase 2, peroxisomal	AT1G04710.1	4254.24	1.21545	0.282805	4.29783	1.72476e-05	0.000136139
UP	LOC8079649	8079649	40S ribosomal protein S4	AT5G58420.1	2508.65	1.21319	0.246496	4.92173	8.57807e-07	9.67213e-06
UP	LOC8072321	8072321	uncharacterized protein LOC8072321 isoform X4	---NA---	304	1.21311	0.369967	3.27897	0.00104188	0.00461652
UP	LOC8079641	8079641	uncharacterized protein LOC107279689	AT3G59630.1	228.327	1.21267	0.231877	5.22979	1.69699e-07	2.26523e-06
UP	LOC8068249	8068249	protein Simiate	AT1G75980.1	48.3813	1.21244	0.378524	3.20307	0.0013597	0.0057653
UP	LOC8058968	8058968	uncharacterized protein LOC8058968 isoform X1	AT1G50910.1	78.7125	1.21211	0.342902	3.53487	0.000407976	0.00208039
UP	LOC8062716	8062716	40S ribosomal protein S4	AT5G07090.2	351.903	1.21206	0.312082	3.88379	0.00010284	0.000636695
UP	LOC8080370	8080370	eukaryotic translation initiation factor 3 subunit L	AT5G25757.1	637.627	1.21175	0.275263	4.40214	1.07188e-05	8.96546e-05
UP	LOC8071416	8071416	heterogeneous nuclear ribonucleoprotein R	AT3G52660.2	275.706	1.21167	0.211028	5.74174	9.37091e-09	1.63893e-07
UP	LOC8079613	8079613	probable phosphoribosylformylglycinamidine synthase, chloroplastic/mitochondrial	AT1G74260.1	336.099	1.21164	0.290357	4.17293	3.00709e-05	0.000220619
UP	LOC8060218	8060218	2,3-dimethylmalate lyase-like	AT2G43180.2	206.964	1.21158	0.446954	2.71075	0.00671303	0.0220918
UP	LOC8062034	8062034	DNA topoisomerase 6 subunit B isoform X2	AT3G20780.1	146.821	1.21126	0.393445	3.0786	0.00207979	0.00829737
UP	LOC8076504	8076504	serine/threonine-protein kinase ATG1t	AT1G49180.2	60.5306	1.21023	0.304096	3.97978	6.89797e-05	0.000452312
UP	LOC8078726	8078726	glycine-rich RNA-binding protein 4, mitochondrial-like	AT4G13850.4	4363.01	1.2099	0.477489	2.53387	0.0112811	0.0337562
UP	LOC8057506	8057506	protein TRI1-like	AT1G31760.1	609.021	1.20984	0.331662	3.64782	0.000264477	0.00143223
UP	LOC8072438	8072438	BAG-associated GRAM protein 1	AT3G59660.1	42.8964	1.20974	0.364416	3.31967	0.000901254	0.00408289
UP	LOC110431703	110431703	lariat debranching enzyme	AT4G31770.1	41.2744	1.20913	0.483752	2.49948	0.0124376	0.0364495
UP	LOC8068824	8068824	calmodulin-binding protein 60 F-like	AT4G25800.2	282.75	1.20802	0.48376	2.49714	0.0125201	0.0366329
UP	LOC8084662	8084662	40S ribosomal protein S30	AT5G56670.1	583.425	1.20779	0.309423	3.90336	9.48658e-05	0.00059462
UP	LOC8077000	8077000	midasin isoform X2	AT1G67120.1	797.753	1.20769	0.371106	3.25431	0.00113668	0.00497543
UP	LOC8083505	8083505	replication protein A 70 kDa DNA-binding subunit C-like isoform X1	AT4G19130.1	64.6846	1.20761	0.440309	2.74263	0.00609487	0.020417
UP	LOC8071459	8071459	putative pentatricopeptide repeat-containing protein At2g02150	AT2G02150.1	63.8877	1.20757	0.508796	2.37339	0.0176254	0.0483072
UP	LOC8084422	8084422	probable translation initiation factor eIF-2B subunit delta	AT5G38640.1	282.856	1.20704	0.186029	6.48845	8.67246e-11	2.13719e-09
UP	LOC8076617	8076617	uncharacterized protein LOC8076617	AT2G23520.1	71.7108	1.20701	0.368579	3.27476	0.0010575	0.00467649
UP	LOC8079423	8079423	uncharacterized protein LOC8079423 isoform X1	---NA---	179.606	1.20658	0.319691	3.7742	0.00016052	0.00093017
UP	LOC8077282	8077282	DNA-directed RNA polymerase III subunit 22.9 kDa polypeptide isoform X1	AT1G06790.2	53.4999	1.20637	0.387244	3.11527	0.00183775	0.00749018
UP	LOC8085396	8085396	probable WRKY transcription factor 32	AT1G66550.2	24.4084	1.20382	0.453873	2.65232	0.00799399	0.0255168
UP	LOC8060747	8060747	regulatory protein opaque-2	AT3G54620.1	86.7932	1.20371	0.253457	4.74915	2.04269e-06	2.09283e-05
UP	LOC110433540	110433540	40S ribosomal protein S5	AT2G37270.2	1943.72	1.20345	0.261029	4.61041	4.01878e-06	3.75167e-05
UP	LOC8071331	8071331	uncharacterized protein LOC8071331	---NA---	39.5953	1.20323	0.359763	3.3445	0.000824301	0.00378111
UP	LOC8079027	8079027	indole-2-monooxygenase	AT3G26230.1	149.275	1.20267	0.237577	5.06225	4.14346e-07	5.05608e-06
UP	LOC8057851	8057851	40S ribosomal protein S19	AT5G61170.1	981.191	1.20255	0.238973	5.03214	4.85033e-07	5.81665e-06
UP	LOC8068271	8068271	cyclin-dependent kinase A-2	AT3G48750.1	174.038	1.20243	0.300148	4.00614	6.17193e-05	0.000411116
UP	LOC8058084	8058084	uncharacterized protein LOC8058084	AT3G05570.1	74.9197	1.20156	0.318923	3.76754	0.000164865	0.000950796
UP	LOC8080409	8080409	uncharacterized protein LOC8080409	AT5G39600.1	89.2321	1.2015	0.326803	3.67652	0.000236435	0.00130417
UP	LOC8086305	8086305	ubiquitin-40S ribosomal protein S27a-1	AT2G47110.2	1441.93	1.201	0.2657	4.52013	6.18008e-06	5.45637e-05
UP	LOC8056396	8056396	serine-rich protein	AT5G11090.1	208.041	1.20097	0.370332	3.24294	0.00118301	0.00513724
UP	LOC8054389	8054389	cleavage and polyadenylation specificity factor subunit 3-II	AT2G01730.1	69.1517	1.20085	0.491654	2.44246	0.0145875	0.041424
UP	LOC8080949	8080949	mediator of RNA polymerase II transcription subunit 33A	AT2G48110.1	380.444	1.20076	0.300043	4.00198	6.28154e-05	0.000416903
UP	LOC8067973	8067973	nuclear nucleic acid-binding protein C1D	---NA---	71.9095	1.20064	0.34929	3.43736	0.00058741	0.00283765
UP	LOC8063282	8063282	40S ribosomal protein S9-2	AT5G39850.1	3423.75	1.1995	0.318379	3.76751	0.000164881	0.000950796
UP	LOC8079484	8079484	V-type proton ATPase subunit E	AT1G64200.1	66.3062	1.1993	0.310656	3.86054	0.000113135	0.000690475
UP	LOC8056130	8056130	peptidyl serine alpha-galactosyltransferase	AT3G01720.1	104.027	1.19923	0.285387	4.20212	2.6443e-05	0.000197083
UP	LOC8080168	8080168	uncharacterized protein LOC8080168	AT3G49645.1	158.103	1.19904	0.235778	5.08547	3.66715e-07	4.53518e-06
UP	LOC8054135	8054135	uncharacterized LOC100191958	AT3G26360.1	186.347	1.1975	0.309353	3.87099	0.000108394	0.000666785
UP	LOC8072086	8072086	protein NUCLEAR FUSION DEFECTIVE 6, chloroplastic/mitochondrial-like isoform X1	---NA---	53.2936	1.19613	0.471946	2.53445	0.0112624	0.0337138
UP	LOC110429766	110429766	long chain acyl-CoA synthetase 9, chloroplastic	AT1G77590.1	832.639	1.19603	0.342413	3.49296	0.000477705	0.00238121
UP	LOC8073619	8073619	60S ribosomal protein L3	AT1G43170.4	1885.76	1.19601	0.274164	4.3624	1.28644e-05	0.000105247
UP	LOC110433106	110433106	uncharacterized protein LOC8066852	ATMG00860.1	137.554	1.19591	0.489665	2.44231	0.0145936	0.0414244
UP	LOC8059724	8059724	FBD-associated F-box protein At5g60610	AT1G47915.1	38.6205	1.19558	0.416776	2.86865	0.00412226	0.0147152
UP	LOC8082019	8082019	guanine nucleotide-binding protein alpha-1 subunit isoform X1	AT2G26300.1	279.601	1.19556	0.262411	4.55607	5.212e-06	4.71299e-05
UP	LOC8076882	8076882	uncharacterized protein LOC8076882	---NA---	35.1147	1.1951	0.380377	3.14189	0.0016786	0.00694526
UP	LOC8060649	8060649	ribosome biogenesis protein WDR12 homolog	AT5G15550.1	246.566	1.19479	0.363192	3.28968	0.00100301	0.0044718
UP	LOC8075557	8075557	probable glutamate carboxypeptidase LAMP1	AT5G19740.1	510.647	1.19427	0.38741	3.08272	0.00205121	0.00820801
UP	LOC8082540	8082540	exosome complex component RRP4 homolog	AT1G03360.1	191.788	1.1939	0.265923	4.48964	7.13435e-06	6.21461e-05
UP	LOC110433790	110433790	SCAR-like protein 2 isoform X1	AT2G38440.1	325.428	1.19342	0.335374	3.55847	0.000373027	0.00193195
UP	LOC8067591	8067591	uncharacterized protein LOC8067591	AT3G06210.1	80.9005	1.19328	0.492981	2.42053	0.0154977	0.0434611
UP	LOC8065723	8065723	pentatricopeptide repeat-containing protein At3g61520, mitochondrial isoform X1	AT3G61520.1	37.759	1.1932	0.402814	2.96216	0.00305487	0.011471
UP	LOC8056032	8056032	mitochondrial intermembrane space import and assembly protein 40 homolog	AT5G23395.1	164.606	1.19311	0.404221	2.95163	0.00316105	0.0118082
UP	LOC8077687	8077687	uncharacterized protein LOC8077687 isoform X1	AT5G64650.1	224.222	1.19169	0.321676	3.70462	0.000211712	0.00118562
UP	LOC8061096	8061096	anaphase-promoting complex subunit 10	AT2G18290.1	137.577	1.19008	0.297036	4.00651	6.16217e-05	0.000410736
UP	LOC8061655	8061655	WRKY transcription factor 6	AT2G46400.1	93.9807	1.18953	0.296915	4.00629	6.16805e-05	0.000410993
UP	LOC110434196	110434196	DNA repair protein RAD51 homolog 3 isoform X1	AT2G45280.2	123.003	1.18921	0.356477	3.33602	0.000849879	0.00388607
UP	LOC8085019	8085019	solanesyl-diphosphate synthase 1, mitochondrial isoform X2	AT2G34630.1	46.909	1.18878	0.430135	2.76373	0.00571442	0.0193254
UP	LOC8060654	8060654	glycine-rich RNA-binding protein 8	AT5G61030.1	292.236	1.18848	0.369384	3.21747	0.00129326	0.00553359
UP	LOC8083730	8083730	40S ribosomal protein S7	AT3G02560.2	121.002	1.18847	0.46972	2.53016	0.011401	0.0340466
UP	LOC8078912	8078912	phenylalanine--tRNA ligase alpha subunit, cytoplasmic	AT4G39280.2	497.962	1.18846	0.352229	3.3741	0.000740582	0.00346481
UP	LOC8076875	8076875	DNA-directed RNA polymerase II subunit RPB7	AT5G59180.1	181.096	1.18839	0.245658	4.8376	1.31417e-06	1.4131e-05
UP	LOC8057349	8057349	glucose-6-phosphate 1-dehydrogenase 4, chloroplastic	AT5G13110.1	146.118	1.18823	0.331431	3.58515	0.000336886	0.00177298
UP	LOC8076216	8076216	scarecrow-like protein 27	AT4G00150.1	153.426	1.1882	0.484845	2.45069	0.0142583	0.0406922
UP	LOC8083718	8083718	formin-like protein 6	AT4G02715.1	886.914	1.18771	0.167169	7.10483	1.20471e-12	3.87177e-11
UP	LOC110436842	110436842	uracil phosphoribosyltransferase-like isoform X1	AT3G53900.2	160.284	1.18705	0.325294	3.64918	0.000263081	0.00142582
UP	LOC8085975	8085975	ATP synthase delta chain, chloroplastic	AT4G09650.1	830.785	1.18649	0.212554	5.58207	2.37672e-08	3.83042e-07
UP	LOC8080405	8080405	uncharacterized protein LOC4342909	ATMG00860.1	415.114	1.18645	0.157817	7.51784	5.56893e-14	2.15321e-12
UP	LOC8065731	8065731	54S ribosomal protein L51, mitochondrial	AT3G59650.1	202.911	1.18608	0.302695	3.9184	8.91392e-05	0.000562569
UP	LOC8077417	8077417	uncharacterized protein LOC8077417	AT1G54500.1	370.921	1.18582	0.275013	4.31187	1.6188e-05	0.00012869
UP	LOC8071485	8071485	39S ribosomal protein L41-A, mitochondrial	AT5G40080.1	133.656	1.18547	0.289778	4.09095	4.29606e-05	0.000301801
UP	LOC8077649	8077649	cyclase-like protein 1 isoform X1	AT4G34180.1	977.993	1.185	0.293441	4.03829	5.38428e-05	0.000367007
UP	LOC8072609	8072609	polyadenylate-binding protein RBP47	AT1G47490.2	655.064	1.1846	0.353095	3.35489	0.000793967	0.00366697
UP	LOC8079385	8079385	PXMP2/4 family protein 4 isoform X2	AT3G24570.2	239.455	1.18431	0.463062	2.55757	0.0105407	0.0319385
UP	LOC110431942	110431942	branched-chain-amino-acid aminotransferase 5, chloroplastic-like isoform X1	AT5G65780.1	287.58	1.18416	0.463377	2.55551	0.0106033	0.0320842
UP	LOC8064642	8064642	branched-chain-amino-acid aminotransferase 3, chloroplastic-like	AT1G10060.2	230.689	1.18339	0.298023	3.9708	7.16331e-05	0.000467736
UP	LOC8071991	8071991	GTP-binding protein hflX precursor	AT5G57960.1	1602.55	1.18323	0.198969	5.94678	2.7346e-09	5.32746e-08
UP	LOC8085801	8085801	GPI ethanolamine phosphate transferase 3	AT5G17250.1	166.596	1.18209	0.276868	4.26951	1.95903e-05	0.000151956
UP	LOC8085785	8085785	40S ribosomal protein S8	AT5G59240.1	424.361	1.18181	0.264058	4.47558	7.62056e-06	6.59261e-05
UP	LOC8079731	8079731	uncharacterized protein LOC110432736	AT4G23160.1	375.921	1.18178	0.388091	3.04511	0.00232596	0.00912259
UP	LOC8073709	8073709	DNA-directed RNA polymerase III subunit 1	AT5G60040.1	303.098	1.18163	0.467571	2.52717	0.0114987	0.0342936
UP	LOC8064000	8064000	pentatricopeptide repeat-containing protein At3g42630	AT3G42630.1	58.3429	1.18092	0.368149	3.20773	0.00133788	0.00568574
UP	LOC8063685	8063685	rRNA biogenesis protein RRP5	AT3G11964.1	591.185	1.18092	0.40563	2.91131	0.00359911	0.0131548
UP	LOC8054874	8054874	ribosomal RNA processing protein 36 homolog	AT1G12650.4	188.476	1.1801	0.285661	4.13111	3.6102e-05	0.000258937
UP	LOC8056017	8056017	pentatricopeptide repeat-containing protein At1g77360, mitochondrial	AT1G77360.1	110.11	1.17977	0.278245	4.24004	2.23481e-05	0.000170401
UP	LOC8076159	8076159	putative wall-associated receptor kinase-like 16 isoform X1	AT3G25490.1	29.9153	1.17895	0.463143	2.54553	0.0109111	0.0328307
UP	LOC8085171	8085171	BAG family molecular chaperone regulator 7	AT5G62390.1	193.031	1.17843	0.35191	3.34867	0.000812004	0.00373233
UP	LOC8078455	8078455	40S ribosomal protein S12	AT2G32060.2	896.714	1.17827	0.233564	5.04475	4.54122e-07	5.49164e-06
UP	LOC8083015	8083015	F-box protein At2g26160-like	AT4G22660.1	122.477	1.1778	0.27907	4.22046	2.43802e-05	0.000183538
UP	LOC8065566	8065566	uncharacterized protein LOC4342909	AT4G23160.1	503.446	1.17754	0.285974	4.11766	3.82747e-05	0.000272504
UP	LOC8079950	8079950	uncharacterized protein LOC8079950 isoform X1	AT5G59980.1	45.8729	1.17717	0.451386	2.6079	0.00910988	0.0283654
UP	LOC8057000	8057000	E3 ubiquitin-protein ligase BOI	AT3G12920.1	72.1444	1.17607	0.409903	2.86915	0.00411572	0.0146996
UP	LOC8079817	8079817	60S ribosomal protein L13-2	AT3G49010.3	1391.91	1.17587	0.231038	5.08952	3.58973e-07	4.44761e-06
UP	LOC8055552	8055552	retinol dehydrogenase 13	AT5G04070.1	109.206	1.17573	0.341774	3.44008	0.000581537	0.00281332
UP	LOC8072535	8072535	delta-1-pyrroline-5-carboxylate synthase-like isoform X1	AT2G39800.4	160.729	1.17558	0.269084	4.36884	1.24907e-05	0.00010273
UP	LOC8056504	8056504	TNF receptor-associated factor family protein DDB_G0272829 isoform X3	AT3G11950.2	83.2836	1.17432	0.350421	3.35117	0.000804723	0.00370792
UP	LOC8082583	8082583	acidic ribosomal protein P2a-2 isoform X1	AT3G44590.1	715.517	1.17392	0.289257	4.0584	4.94093e-05	0.000340894
UP	LOC8071735	8071735	probable methionine--tRNA ligase	AT4G13780.1	523.959	1.17388	0.413031	2.84211	0.00448163	0.0157803
UP	LOC110432693	110432693	protein NEDD1	AT5G05970.2	123.332	1.17383	0.252323	4.65207	3.28624e-06	3.16463e-05
UP	LOC8058961	8058961	60S ribosomal protein L32-1	AT4G18100.1	328.773	1.17373	0.269996	4.3472	1.37885e-05	0.0001119
UP	LOC8077841	8077841	dephospho-CoA kinase	AT2G27490.2	60.9276	1.1736	0.403902	2.90565	0.00366495	0.0133664
UP	LOC8060993	8060993	protein NRT1/ PTR FAMILY 5.10	AT1G72120.1	144.759	1.17342	0.219868	5.33693	9.45347e-08	1.32961e-06
UP	LOC8054677	8054677	leucine-rich repeat protein 1	AT3G43740.2	347.759	1.17322	0.29223	4.01473	5.9515e-05	0.000399864
UP	LOC8063559	8063559	uncharacterized protein LOC8063559	AT1G71150.1	159.967	1.17296	0.344673	3.40311	0.000666227	0.00315793
UP	LOC110429552	110429552	protein PAM68, chloroplastic	AT4G19100.1	1706.02	1.17281	0.418138	2.80483	0.00503426	0.0173805
UP	LOC8071636	8071636	3-oxoacyl-[acyl-carrier-protein] synthase, mitochondrial isoform X1	AT2G04540.1	88.8674	1.17227	0.334707	3.50239	0.000461113	0.00230982
UP	LOC8073569	8073569	60S ribosomal protein L6-3	AT1G74050.1	831.212	1.17185	0.278401	4.20922	2.5625e-05	0.000191693
UP	LOC8074160	8074160	60S ribosomal protein L14-1	AT4G27090.1	1206.7	1.1716	0.280453	4.17755	2.94672e-05	0.000216759
UP	LOC8067566	8067566	uncharacterized protein LOC8067566	AT1G07210.1	163.895	1.17157	0.290315	4.0355	5.4486e-05	0.000371141
UP	LOC8057378	8057378	40S ribosomal protein S23	AT5G02960.1	562.678	1.17107	0.251765	4.65144	3.29618e-06	3.17096e-05
UP	LOC8067476	8067476	H/ACA ribonucleoprotein complex non-core subunit NAF1	AT1G03530.1	325.32	1.17074	0.353133	3.31528	0.000915506	0.00413223
UP	LOC8059229	8059229	pentatricopeptide repeat-containing protein At5g52850, chloroplastic-like	AT5G52850.1	28.4214	1.17072	0.389643	3.00461	0.00265925	0.0102175
UP	LOC8080200	8080200	pumilio homolog 24	AT3G16810.1	499.378	1.17066	0.378389	3.09379	0.00197615	0.00796577
UP	LOC8059283	8059283	uncharacterized protein LOC8059283	AT4G12700.1	91.0608	1.17059	0.453415	2.58173	0.00983072	0.0301586
UP	LOC8055701	8055701	uncharacterized protein LOC8055701 isoform X2	---NA---	81.2164	1.16975	0.337257	3.46842	0.000523534	0.00257719
UP	LOC8070494	8070494	glutamate--tRNA ligase, cytoplasmic	AT5G26710.1	205.924	1.16966	0.359257	3.25579	0.00113079	0.00495393
UP	LOC110430398	110430398	probable methyltransferase PMT7 isoform X1	AT3G10200.1	74.882	1.16932	0.31823	3.67445	0.00023836	0.00131371
UP	LOC110432040	110432040	transcription termination factor MTEF1, chloroplastic	AT2G34620.1	394.265	1.16918	0.211024	5.54053	3.01552e-08	4.70342e-07
UP	LOC8076526	8076526	proteinaceous RNase P 1, chloroplastic/mitochondrial isoform X5	AT2G32230.1	171.135	1.16887	0.449224	2.60198	0.00926862	0.0287488
UP	LOC8060905	8060905	60S ribosomal protein L38	AT3G59540.1	499.406	1.16811	0.255044	4.58002	4.64927e-06	4.28476e-05
UP	LOC8073879	8073879	60S ribosomal protein L12-1	AT2G37190.1	719.185	1.16792	0.208483	5.60198	2.11917e-08	3.44374e-07
UP	LOC8055652	8055652	uncharacterized protein LOC8055652	AT5G47380.1	30.8358	1.16788	0.466347	2.50431	0.0122692	0.0360556
UP	LOC8066599	8066599	tRNA (adenine(58)-N(1))-methyltransferase catalytic subunit TRMT61A	AT5G14600.1	80.888	1.1666	0.340173	3.42942	0.000604869	0.00290945
UP	LOC8065420	8065420	ABC transporter C family member 13	AT2G07680.1	516.914	1.16652	0.334504	3.48732	0.000487887	0.00242717
UP	LOC8059073	8059073	Splicing factor 3B subunit 5/RDS3 complex subunit 10	AT4G14342.1	299.844	1.1662	0.194281	6.00265	1.94122e-09	3.87918e-08
UP	LOC8080955	8080955	uncharacterized protein LOC8080955	AT3G15630.1	3768.54	1.16581	0.286813	4.0647	4.8095e-05	0.000333345
UP	LOC8070906	8070906	DNA-(apurinic or apyrimidinic site) lyase 2 isoform X1	AT4G36050.2	106.371	1.16558	0.328633	3.54675	0.000390018	0.00200656
UP	LOC8060590	8060590	glycine--tRNA ligase, mitochondrial 1	AT1G29880.1	712.601	1.16479	0.247299	4.71003	2.47681e-06	2.4784e-05
UP	LOC8081279	8081279	uncharacterized protein LOC8081279	AT4G08550.1	183.293	1.16472	0.475186	2.45108	0.0142427	0.0406707
UP	LOC8077240	8077240	protein ACCUMULATION AND REPLICATION OF CHLOROPLASTS 3 isoform X3	AT1G75010.1	136.732	1.16456	0.433768	2.68475	0.00725833	0.0235751
UP	LOC8063033	8063033	polyadenylate-binding protein RBP45-like	AT5G54900.1	833.007	1.16368	0.264933	4.39236	1.12127e-05	9.32838e-05
UP	LOC8068608	8068608	40S ribosomal protein S8	AT5G59240.1	4075.91	1.16348	0.246593	4.71822	2.37923e-06	2.39024e-05
UP	LOC8071089	8071089	transducin beta-like protein 3	AT5G16750.1	301.762	1.16344	0.451641	2.57604	0.00999386	0.0305615
UP	LOC8070790	8070790	60S ribosomal protein L37a-1 isoform X1	AT3G10950.1	609.621	1.1632	0.262469	4.43179	9.34562e-06	7.92532e-05
UP	LOC8083895	8083895	proteinaceous RNase P 2 isoform X1	AT4G21900.1	76.2442	1.16271	0.47286	2.4589	0.0139365	0.0399514
UP	LOC8057717	8057717	40S ribosomal protein S25 isoform X1	AT4G39200.2	767.472	1.16268	0.262131	4.4355	9.18605e-06	7.79656e-05
UP	LOC8076274	8076274	uncharacterized protein LOC103634684	AT4G23160.1	1363.38	1.16252	0.340012	3.41905	0.000628394	0.00300685
UP	LOC8062948	8062948	pescadillo homolog	AT5G14520.1	1073.3	1.16234	0.330796	3.51375	0.000441825	0.00222656
UP	LOC8080240	8080240	zinc finger CCCH domain-containing protein 24	AT2G28450.1	306.96	1.16022	0.357477	3.24559	0.00117208	0.0050961
UP	LOC8081396	8081396	histone-lysine N-methyltransferase ATX4	AT4G27910.1	99.6923	1.16	0.395063	2.93625	0.0033221	0.012305
UP	LOC8069935	8069935	uncharacterized protein At4g10930	AT4G10930.1	362.1	1.15983	0.203855	5.68949	1.27421e-08	2.16475e-07
UP	LOC8063143	8063143	PHD finger protein EHD3	AT1G77250.1	307.655	1.15833	0.22164	5.22619	1.73039e-07	2.3022e-06
UP	LOC8084645	8084645	60S ribosomal protein L39	AT4G31985.1	519.967	1.15785	0.272395	4.25063	2.13172e-05	0.000163343
UP	LOC8067560	8067560	solute carrier family 25 member 44	AT1G72820.1	191.546	1.15759	0.247185	4.6831	2.82562e-06	2.77246e-05
UP	LOC8084691	8084691	translation initiation factor eIF-2B subunit epsilon isoform X1	AT2G34970.1	677.263	1.15708	0.266577	4.3405	1.42158e-05	0.000114859
UP	LOC8073120	8073120	uncharacterized protein LOC110429558	AT5G18940.2	78.6841	1.15699	0.357764	3.23396	0.00122087	0.0052753
UP	LOC8073195	8073195	phosphatidylinositol glycan anchor biosynthesis class U protein	AT1G63110.3	258.586	1.15672	0.197921	5.84437	5.08496e-09	9.34697e-08
UP	LOC8064858	8064858	uncharacterized protein LOC109939260	AT2G17350.1	97.1661	1.15482	0.298332	3.87091	0.000108431	0.000666805
UP	LOC8078515	8078515	adenyl cyclase isoform X1	AT4G15640.1	310.592	1.15477	0.289726	3.98572	6.72765e-05	0.000442871
UP	LOC8077463	8077463	uncharacterized protein LOC109940263	AT5G49570.1	343.425	1.15454	0.222152	5.19707	2.02458e-07	2.63991e-06
UP	LOC8067020	8067020	uncharacterized WD repeat-containing protein C2A9.03 isoform X1	AT3G13340.2	80.4007	1.15315	0.409546	2.81569	0.00486723	0.0169138
UP	LOC8073672	8073672	uncharacterized CRM domain-containing protein At3g25440, chloroplastic isoform X1	AT4G13070.1	84.0149	1.15292	0.44408	2.5962	0.00942617	0.0291228
UP	LOC8083654	8083654	60S ribosomal protein L18-3	AT5G27850.1	457.605	1.15268	0.288801	3.99125	6.57271e-05	0.00043352
UP	LOC110434202	110434202	recQ-mediated genome instability protein 1-like	---NA---	108.512	1.15235	0.291868	3.94819	7.87458e-05	0.000507124
UP	LOC8078748	8078748	pentatricopeptide repeat-containing protein At1g09820-like	AT1G09820.1	93.0194	1.15232	0.378965	3.04071	0.00236018	0.00924064
UP	LOC110435137	110435137	RNA pseudouridine synthase 7 isoform X1	AT5G51140.2	220.843	1.15224	0.239631	4.80838	1.52155e-06	1.61035e-05
UP	LOC8062138	8062138	uncharacterized protein LOC100843048	AT1G16740.1	114.469	1.15223	0.328347	3.50918	0.000449489	0.00225897
UP	LOC8082650	8082650	SAC3 family protein C	AT3G54380.3	135.019	1.15209	0.270667	4.25648	2.07673e-05	0.000159979
UP	LOC8055209	8055209	probable protein phosphatase 2C 66	AT1G16220.1	108.104	1.1516	0.368097	3.12851	0.00175694	0.00720884
UP	LOC110430221	110430221	putative uncharacterized protein DDB_G0277003	AT5G27400.1	106.188	1.15064	0.380011	3.0279	0.00246257	0.00957282
UP	LOC110436666	110436666	cryptochrome-1-like isoform X2	AT4G08920.1	1522.53	1.15049	0.339789	3.38591	0.000709435	0.00333921
UP	LOC8077280	8077280	probable rRNA-processing protein EBP2 homolog	AT3G22660.1	188.737	1.14973	0.322131	3.56912	0.000358177	0.0018675
UP	LOC8082597	8082597	protein phosphatase 2C 32	AT2G46920.2	90.1045	1.14804	0.239155	4.8004	1.58351e-06	1.66806e-05
UP	LOC110436857	110436857	probable protein phosphatase 2C BIPP2C1	AT4G33500.1	467.69	1.14738	0.313059	3.66506	0.000247278	0.00135436
UP	LOC8071297	8071297	uncharacterized protein LOC8071297 isoform X2	---NA---	167.897	1.14723	0.42562	2.69544	0.00702954	0.0229497
UP	LOC110433996	110433996	aromatic aminotransferase ISS1	AT1G80360.1	1158.26	1.14399	0.321374	3.55968	0.000371313	0.00192455
UP	LOC8083282	8083282	uncharacterized protein LOC105162039	AT5G51080.2	150.377	1.14345	0.386686	2.95706	0.00310589	0.0116279
UP	LOC8077447	8077447	uncharacterized Rho GTPase-activating protein At5g61530	AT5G61530.1	721.34	1.14291	0.222649	5.13322	2.84825e-07	3.59739e-06
UP	LOC110434669	110434669	uncharacterized protein LOC110434669	AT4G28025.1	227.893	1.14214	0.454073	2.51532	0.0118925	0.0352099
UP	LOC8054609	8054609	histidine protein methyltransferase 1 homolog	AT4G14000.1	132.753	1.14074	0.31176	3.65902	0.000253178	0.00138292
UP	LOC8074220	8074220	protein SET DOMAIN GROUP 40	AT5G17240.1	49.7324	1.13989	0.396912	2.8719	0.00408006	0.0145852
UP	LOC110437532	110437532	putative ABC transporter C family member 15	---NA---	129.813	1.13952	0.314528	3.62296	0.00029125	0.00156006
UP	LOC8060201	8060201	mitochondrial proton/calcium exchanger protein	AT1G65540.1	141.932	1.13927	0.24716	4.60943	4.0378e-06	3.76768e-05
UP	LOC8075992	8075992	salt-inducible protein kinase	AT1G79570.1	1098.44	1.13878	0.244792	4.65205	3.28646e-06	3.16463e-05
UP	LOC8063788	8063788	DNA repair protein REV1 isoform X2	AT5G44750.1	95.8471	1.13799	0.468347	2.42979	0.0151076	0.0425724
UP	LOC8064821	8064821	putative F-box/LRR-repeat protein At3g28410	AT3G58940.1	19.8823	1.13684	0.481619	2.36046	0.0182523	0.0496946
UP	LOC8081531	8081531	OTU domain-containing protein At3g57810	AT2G38025.1	208.089	1.13628	0.322123	3.52748	0.000419539	0.00212806
UP	LOC8057693	8057693	uncharacterized protein LOC8057693 isoform X1	AT1G65780.1	69.8517	1.13499	0.448034	2.53326	0.0113008	0.033803
UP	LOC8076718	8076718	acid phosphatase 1	AT4G25150.1	155.675	1.13489	0.321537	3.52959	0.000416205	0.00211382
UP	LOC8075464	8075464	jmjC domain-containing protein 4 isoform X1	AT5G63080.1	29.8986	1.13435	0.40602	2.79384	0.00520867	0.0178848
UP	LOC8085027	8085027	pentatricopeptide repeat-containing protein At2g26790, mitochondrial	AT2G26790.1	90.4375	1.13417	0.447725	2.53318	0.0113034	0.033803
UP	LOC8062899	8062899	probable S-adenosyl-L-methionine-dependent RNA methyltransferase RSM22, mitochondrial	AT1G64600.1	247.675	1.13406	0.349702	3.24293	0.00118307	0.00513724
UP	LOC8079590	8079590	CDT1a protein isoform X1	AT2G31270.1	87.5651	1.13378	0.404305	2.80427	0.00504304	0.0174008
UP	LOC8054247	8054247	J domain-containing protein required for chloroplast accumulation response 1	AT1G75100.1	327.699	1.13378	0.34339	3.30172	0.000960937	0.00431471
UP	LOC8056153	8056153	neuroguidin-A	AT1G07840.3	125.695	1.13356	0.224901	5.04029	4.64826e-07	5.60429e-06
UP	LOC110430850	110430850	uncharacterized protein LOC110430850	AT2G19160.1	142.297	1.13292	0.370327	3.05925	0.00221895	0.00876591
UP	LOC8071107	8071107	60S ribosomal protein L12-1	AT2G37190.1	1073.59	1.13267	0.324837	3.4869	0.000488657	0.0024304
UP	LOC8071740	8071740	H/ACA ribonucleoprotein complex subunit 2-like protein	AT5G08180.2	553.74	1.13202	0.327475	3.45681	0.00054662	0.00267386
UP	LOC8077835	8077835	zinc-finger homeodomain protein 10	AT3G28920.1	372.936	1.13172	0.340939	3.31943	0.000902026	0.00408289
UP	LOC8078158	8078158	uncharacterized protein LOC8078158	---NA---	129.24	1.13021	0.251255	4.49826	6.85128e-06	5.9939e-05
UP	LOC8079007	8079007	uncharacterized protein LOC8079007	AT1G65032.1	57.5156	1.12925	0.374309	3.01688	0.00255388	0.00986697
UP	LOC8084016	8084016	probable LL-diaminopimelate aminotransferase, chloroplastic	AT4G33680.1	777.932	1.12922	0.222542	5.07419	3.89157e-07	4.76888e-06
UP	LOC8054976	8054976	pentatricopeptide repeat-containing protein At4g01400, mitochondrial	AT4G01400.3	313.173	1.12757	0.414114	2.72284	0.0064724	0.0214644
UP	LOC8084990	8084990	AMP deaminase isoform X1	AT2G38280.2	399.532	1.12565	0.264091	4.26237	2.02267e-05	0.000156113
UP	LOC8080197	8080197	protein YIF1B-B isoform X1	AT1G30890.2	32.7133	1.12543	0.383154	2.93728	0.00331109	0.0122665
UP	LOC8072160	8072160	mitochondrial pyruvate carrier 4-like isoform X1	AT4G22310.1	347.923	1.12476	0.218641	5.1443	2.68521e-07	3.41497e-06
UP	LOC8082570	8082570	ubiquitin carboxyl-terminal hydrolase 3 isoform X6	AT4G17510.1	31.6464	1.12406	0.388269	2.89506	0.00379086	0.0137289
UP	LOC8075926	8075926	putative disease resistance RPP13-like protein 1	AT3G14470.1	65.4954	1.12397	0.304863	3.68682	0.000227075	0.00126012
UP	LOC8058160	8058160	2-alkenal reductase (NADP(+)-dependent)	AT5G37980.1	1031.54	1.1227	0.337935	3.32223	0.000892998	0.00405475
UP	LOC8082423	8082423	ABSCISIC ACID-INSENSITIVE 5-like protein 2	AT3G56850.1	114.351	1.12266	0.26778	4.19247	2.75938e-05	0.000204601
UP	LOC8081569	8081569	uncharacterized protein LOC8081569 isoform X3	AT5G46560.1	170.003	1.12178	0.198289	5.65729	1.53781e-08	2.57574e-07
UP	LOC8073138	8073138	pentatricopeptide repeat-containing protein At2g34400	AT2G34400.1	27.1473	1.12131	0.400817	2.79756	0.00514901	0.017707
UP	LOC8058424	8058424	uncharacterized protein LOC8058424	---NA---	112.32	1.12058	0.394069	2.84361	0.00446054	0.0157198
UP	LOC8077159	8077159	uncharacterized protein LOC8077159	AT1G44414.1	32.8504	1.1203	0.377487	2.96779	0.00299947	0.0113008
UP	LOC8060922	8060922	pentatricopeptide repeat-containing protein At2g29760, chloroplastic isoform X1	AT2G29760.1	139.918	1.12029	0.3061	3.65987	0.000252346	0.00137875
UP	LOC8077752	8077752	ribosomal RNA small subunit methyltransferase nep-1	AT3G57000.1	179.092	1.11967	0.296204	3.78008	0.00015678	0.000912162
UP	LOC8072008	8072008	transport inhibitor response 1-like protein Os04g0395600	AT3G26810.1	794.151	1.11896	0.200554	5.57934	2.41433e-08	3.87657e-07
UP	LOC8082874	8082874	L-Aspartase-like family protein isoform X1	AT1G36280.1	424.317	1.11865	0.340872	3.28173	0.00103174	0.00457964
UP	LOC8081402	8081402	protein DJ-1 homolog A	AT1G53280.1	160.3	1.11824	0.448736	2.49198	0.0127033	0.0370773
UP	LOC8071761	8071761	enhancer of mRNA-decapping protein 4	AT3G13300.2	1099.73	1.11813	0.183095	6.10681	1.01645e-09	2.12371e-08
UP	LOC8060861	8060861	uncharacterized protein At5g65660 isoform X1	AT5G65660.1	41.3743	1.11791	0.392542	2.84786	0.00440137	0.0155574
UP	LOC8072875	8072875	uncharacterized protein LOC18046468 isoform X1	AT4G23160.1	188.587	1.11736	0.225965	4.94485	7.62027e-07	8.69583e-06
UP	LOC110432242	110432242	F-box/kelch-repeat protein At3g23880	AT5G07610.1	46.7344	1.11725	0.452762	2.46762	0.0136013	0.0392052
UP	LOC8081137	8081137	uncharacterized protein LOC8081137	AT3G52060.2	338.304	1.11685	0.300962	3.71094	0.000206494	0.00115994
UP	LOC8072558	8072558	40S ribosomal protein S23	AT5G02960.1	1065.53	1.11664	0.239779	4.65697	3.20902e-06	3.09893e-05
UP	LOC8068990	8068990	pentatricopeptide repeat-containing protein At1g10270	AT1G10270.1	136.076	1.11664	0.239598	4.6605	3.15446e-06	3.05209e-05
UP	LOC110435098	110435098	aspartate aminotransferase, mitochondrial	AT2G30970.2	288.692	1.11461	0.319053	3.49351	0.000476718	0.00237805
UP	LOC8073588	8073588	N-acetylglucosaminyl-phosphatidylinositol de-N-acetylase	AT2G27340.1	65.866	1.11456	0.322713	3.45371	0.000552929	0.00269951
UP	LOC8085829	8085829	uncharacterized protein LOC8085829	AT5G18250.1	255.702	1.11422	0.178352	6.2473	4.17597e-10	9.21133e-09
UP	LOC8086219	8086219	UDP-glycosyltransferase 83A1-like	AT3G02100.1	556.503	1.11287	0.443245	2.51074	0.0120478	0.03554
UP	LOC8063065	8063065	guanine nucleotide-binding protein subunit beta-like protein A	AT3G18130.1	1709.13	1.11287	0.24083	4.62095	3.81982e-06	3.59251e-05
UP	LOC8069075	8069075	40S ribosomal protein S20	AT3G47370.3	440.438	1.11275	0.275996	4.03178	5.53556e-05	0.000376049
UP	LOC8083648	8083648	U3 small nucleolar RNA-associated protein 14	AT4G02400.1	380.015	1.11259	0.344352	3.23097	0.0012337	0.00532128
UP	LOC8084995	8084995	uncharacterized protein LOC8084995	---NA---	1669.28	1.11172	0.219662	5.06106	4.16923e-07	5.08137e-06
UP	LOC8063703	8063703	heat stress transcription factor B-1	AT4G36990.1	449.924	1.11165	0.41696	2.66609	0.00767394	0.0246433
UP	LOC8078226	8078226	tyrosine aminotransferase isoform X1	AT2G20610.2	74.069	1.11119	0.281727	3.9442	8.00662e-05	0.000513824
UP	LOC8083800	8083800	uncharacterized protein LOC8083800	AT3G27930.1	122.076	1.11101	0.301593	3.68381	0.000229773	0.00127229
UP	LOC8066531	8066531	protein NRT1/ PTR FAMILY 5.10	AT1G72140.1	454.792	1.11065	0.275574	4.03032	5.57015e-05	0.000377636
UP	LOC8070265	8070265	probable amino acid permease 7	AT5G23810.2	332.341	1.11048	0.230703	4.81344	1.48352e-06	1.57423e-05
UP	LOC8080092	8080092	pseudouridylate synthase 7 homolog	AT3G04820.1	319.057	1.11047	0.396361	2.80166	0.00508405	0.0175254
UP	LOC8061062	8061062	type IV inositol polyphosphate 5-phosphatase 3	AT1G71710.2	96.9379	1.11029	0.271227	4.09357	4.24781e-05	0.000298723
UP	LOC8061408	8061408	elongation factor Tu, mitochondrial	AT4G02930.1	499.23	1.10994	0.318668	3.48305	0.000495728	0.00245951
UP	LOC8054996	8054996	enoyl-CoA hydratase 2, peroxisomal	AT1G76150.1	600.792	1.10952	0.207893	5.33699	9.45017e-08	1.32961e-06
UP	LOC8080866	8080866	AUGMIN subunit 7	AT5G17620.1	42.644	1.10935	0.376335	2.94778	0.00320066	0.0119142
UP	LOC110434501	110434501	60S ribosomal protein L24	AT2G36620.1	1027.09	1.10921	0.310474	3.57265	0.000353391	0.00184588
UP	LOC110431260	110431260	metallophosphoesterase 1-like	AT5G59850.1	68.6225	1.10805	0.341558	3.2441	0.00117823	0.00511841
UP	LOC8066815	8066815	quinone oxidoreductase-like protein 2 homolog	AT3G56460.1	537.545	1.10716	0.180674	6.12794	8.90231e-10	1.87553e-08
UP	LOC8074204	8074204	formin-like protein 7	AT1G15810.1	169.578	1.10687	0.264983	4.17712	2.95223e-05	0.000217067
UP	LOC8064881	8064881	uncharacterized protein LOC8064881 isoform X1	---NA---	118.34	1.10669	0.24059	4.59992	4.22661e-06	3.92752e-05
UP	LOC8079301	8079301	elongation factor 1-gamma 3	AT1G57720.2	2988.13	1.10654	0.185855	5.95377	2.62042e-09	5.11489e-08
UP	LOC8060327	8060327	uncharacterized LOC100274968	---NA---	81.0213	1.10645	0.319381	3.46437	0.000531482	0.00260831
UP	LOC8081109	8081109	U3 small nucleolar RNA-associated protein 5	AT5G11240.1	256.507	1.106	0.316743	3.4918	0.000479781	0.00238979
UP	LOC8072043	8072043	uncharacterized protein At5g39865	AT5G58530.1	168.909	1.10566	0.282015	3.92056	8.83423e-05	0.000557889
UP	LOC8060790	8060790	uncharacterized protein LOC8060790	AT5G45540.1	104.672	1.10509	0.385293	2.86817	0.00412853	0.0147323
UP	LOC8075349	8075349	40S ribosomal protein S4	AT5G07090.2	569.796	1.10499	0.235732	4.68751	2.76545e-06	2.72402e-05
UP	LOC8066834	8066834	histone-lysine N-methyltransferase ATXR2	AT3G21820.1	248.392	1.10289	0.368102	2.99615	0.00273409	0.010469
UP	LOC8065308	8065308	putative homeodomain-like transcription factor superfamily protein	AT3G53440.2	44.6859	1.10288	0.378144	2.91657	0.003539	0.0129845
UP	LOC8078363	8078363	plastid division protein PDV1	AT5G53280.1	35.972	1.10271	0.39983	2.75793	0.00581679	0.0196223
UP	LOC110437209	110437209	uncharacterized protein LOC110437209	ATMG00860.1	152.985	1.10186	0.274355	4.0162	5.91448e-05	0.000397641
UP	LOC8074001	8074001	40S ribosomal protein S10-1	AT5G52650.1	1859.53	1.10152	0.245984	4.47801	7.53435e-06	6.52084e-05
UP	LOC8055565	8055565	60S ribosomal protein L35a-1	AT1G74270.1	916.351	1.10132	0.22381	4.92077	8.62065e-07	9.70929e-06
UP	LOC8084319	8084319	60S ribosomal protein L11	AT5G45775.2	1454.71	1.10124	0.288078	3.82274	0.000131978	0.000788082
UP	LOC8062511	8062511	uncharacterized protein LOC8062511	AT5G66860.1	224.084	1.10098	0.356963	3.0843	0.00204035	0.00817232
UP	LOC8073679	8073679	dentin sialophosphoprotein	---NA---	235.664	1.10098	0.354253	3.10789	0.00188429	0.00766129
UP	LOC8061392	8061392	exosome complex exonuclease RRP46 homolog	AT3G46210.6	213.332	1.10083	0.40053	2.74842	0.00598831	0.0201169
UP	LOC8063607	8063607	probable 3-hydroxyisobutyrate dehydrogenase-like 2, mitochondrial	AT4G29120.1	5250.85	1.1008	0.390792	2.81683	0.00484999	0.0168597
UP	LOC8073607	8073607	probable mediator of RNA polymerase II transcription subunit 26c isoform X3	AT5G09850.1	209.717	1.10041	0.380396	2.89279	0.00381834	0.0138036
UP	LOC8080502	8080502	uncharacterized LOC100279971 isoform X2	AT1G78650.1	147.163	1.09986	0.284348	3.868	0.000109734	0.00067277
UP	LOC110432869	110432869	uncharacterized protein LOC110432869	AT4G29070.2	142.194	1.09985	0.382966	2.87192	0.00407984	0.0145852
UP	LOC8070142	8070142	protein RRNAD1 isoform X1	AT1G16650.1	99.4161	1.09939	0.404657	2.71684	0.00659084	0.0217785
UP	LOC8085927	8085927	meiotic recombination protein SPO11 isoform X1	AT3G13170.1	138.466	1.09924	0.260903	4.21322	2.51757e-05	0.000188752
UP	LOC110433383	110433383	glyoxysomal fatty acid beta-oxidation multifunctional protein MFP-a	AT3G06860.1	2161.65	1.09912	0.351711	3.12507	0.00177765	0.00728494
UP	LOC110437563	110437563	40S ribosomal protein S7	AT3G02560.2	1994.79	1.09849	0.211745	5.18781	2.12783e-07	2.75825e-06
UP	LOC8062443	8062443	ethylene-responsive transcription factor CRF3	AT2G46310.1	260.374	1.09792	0.272526	4.02866	5.60955e-05	0.000379797
UP	LOC8083495	8083495	transcription factor MYB44	AT5G67300.1	78.5673	1.09756	0.377428	2.90799	0.00363761	0.0132811
UP	LOC8055016	8055016	uncharacterized protein LOC8055016 isoform X2	AT3G26950.1	84.3809	1.0964	0.37376	2.93343	0.00335243	0.0124014
UP	LOC8062414	8062414	60S ribosomal protein L32-1	AT4G18100.1	1182.46	1.09563	0.23887	4.58673	4.50253e-06	4.15711e-05
UP	LOC8061690	8061690	uncharacterized protein LOC110431065	AT5G03730.1	377.851	1.09537	0.215269	5.08837	3.61151e-07	4.4691e-06
UP	LOC110434303	110434303	uncharacterized protein LOC110434303	AT1G53345.1	148.074	1.09516	0.315958	3.46616	0.000527957	0.0025939
UP	LOC8070527	8070527	splicing factor 3B subunit 4	AT2G18510.1	197.158	1.09448	0.241498	4.53207	5.84095e-06	5.20706e-05
UP	LOC8063925	8063925	uncharacterized protein LOC8063925	AT1G31410.1	316.794	1.09409	0.338832	3.22899	0.00124227	0.005354
UP	LOC110432407	110432407	uncharacterized protein LOC110432407	AT3G24255.1	42.021	1.09389	0.365055	2.99651	0.00273093	0.0104589
UP	LOC8082639	8082639	electron transporter	AT5G13810.1	177.488	1.09169	0.228833	4.77068	1.83604e-06	1.90035e-05
UP	LOC110436375	110436375	dolichyl-diphosphooligosaccharide--protein glycosyltransferase subunit 1B	AT2G01720.1	425.909	1.091	0.182549	5.97646	2.28036e-09	4.49458e-08
UP	LOC8085532	8085532	elongation factor 1-gamma 2	AT1G09640.1	1068.25	1.0906	0.250369	4.35598	1.32471e-05	0.000107939
UP	LOC8065978	8065978	pyruvate dehydrogenase E1 component subunit alpha-3, chloroplastic	AT1G01090.1	934.718	1.09002	0.220734	4.93816	7.88629e-07	8.97232e-06
UP	LOC8069193	8069193	uncharacterized protein LOC8069193	AT2G17972.1	587.281	1.08914	0.200484	5.43255	5.55543e-08	8.20228e-07
UP	LOC8069011	8069011	uncharacterized protein LOC8069011 isoform X1	AT1G15420.1	160.809	1.08886	0.292674	3.72038	0.000198926	0.00112211
UP	LOC8062369	8062369	NDR1/HIN1-like protein 10	AT2G35460.1	140.191	1.08873	0.457933	2.37748	0.0174314	0.0478663
UP	LOC8076489	8076489	probable phospholipid hydroperoxide glutathione peroxidase	AT4G11600.1	122.166	1.08843	0.367408	2.96246	0.00305188	0.0114619
UP	LOC8077471	8077471	probable (S)-ureidoglycine aminohydrolase	AT4G17050.1	685.123	1.08795	0.175541	6.19767	5.73039e-10	1.24228e-08
UP	LOC8075184	8075184	F-box protein FBX14	AT5G49980.1	251.404	1.08794	0.242849	4.47989	7.46807e-06	6.4718e-05
UP	LOC110429924	110429924	---NA---	---NA---	44.3927	1.08788	0.398791	2.72796	0.00637281	0.0211968
UP	LOC8063749	8063749	probable RNA 3'-terminal phosphate cyclase-like protein	AT5G22100.1	224.807	1.08757	0.336571	3.23134	0.00123213	0.0053171
UP	LOC8058587	8058587	probable protein S-acyltransferase 23	AT5G20350.1	426.923	1.0875	0.213609	5.09108	3.56033e-07	4.41389e-06
UP	LOC8063616	8063616	probable DNA-3-methyladenine glycosylase 2	AT3G50880.1	30.9248	1.08735	0.419254	2.59354	0.00949936	0.0292932
UP	LOC8069177	8069177	rRNA-processing protein FCF1 homolog	AT1G26530.1	265.706	1.08715	0.240308	4.52398	6.06882e-06	5.36988e-05
UP	LOC8069325	8069325	40S ribosomal protein S14-like	AT3G52580.1	548.236	1.08699	0.205477	5.29009	1.22259e-07	1.68548e-06
UP	LOC8054386	8054386	uncharacterized LOC103631680 isoform X1	AT2G29890.1	287.193	1.08651	0.236575	4.59267	4.37616e-06	4.05342e-05
UP	LOC8084900	8084900	calcium-transporting ATPase 4, endoplasmic reticulum-type	AT1G07670.1	1089.1	1.08615	0.322698	3.36583	0.00076314	0.0035465
UP	LOC8078788	8078788	DNA-directed RNA polymerase II subunit RPB7	AT5G59180.1	388.475	1.08604	0.257397	4.21932	2.45044e-05	0.000184336
UP	LOC8057669	8057669	eukaryotic translation initiation factor 3 subunit K	AT4G33250.1	562.642	1.08593	0.258358	4.20319	2.63185e-05	0.000196372
UP	LOC110430935	110430935	nucleolar GTP-binding protein 1-like	AT1G50920.1	759.111	1.08494	0.269598	4.02428	5.71507e-05	0.000386035
UP	LOC8055433	8055433	60S ribosomal protein L6-3	AT1G74050.1	783.598	1.08492	0.244928	4.42956	9.44252e-06	8.00077e-05
UP	LOC8082553	8082553	U11/U12 small nuclear ribonucleoprotein 25 kDa protein	AT3G07860.1	60.6344	1.08491	0.354078	3.06405	0.00218366	0.0086485
UP	LOC8076563	8076563	uncharacterized protein At1g01500	---NA---	116.129	1.08439	0.3052	3.55304	0.000380801	0.00196666
UP	LOC8078846	8078846	40S ribosomal protein S20-2	AT3G47370.3	1084.15	1.08419	0.284872	3.8059	0.000141287	0.000834533
UP	LOC8061992	8061992	transmembrane protein 258	AT4G29735.1	552.659	1.08394	0.238055	4.55333	5.28039e-06	4.76362e-05
UP	LOC8084994	8084994	phosphoinositide-specific phospholipase C isoform X1	AT3G08510.2	436.527	1.0837	0.248282	4.36478	1.2725e-05	0.000104419
UP	LOC110437405	110437405	protein SLOW WALKER 1	AT2G47990.1	178.92	1.08335	0.382371	2.83324	0.00460791	0.0161517
UP	LOC110436140	110436140	protein NRT1/ PTR FAMILY 8.3-like isoform X2	AT2G02040.1	126.063	1.08305	0.314774	3.44073	0.000580139	0.00280925
UP	LOC8083950	8083950	probable methyltransferase PMT28	AT1G75200.1	311.421	1.08294	0.31095	3.48267	0.000496446	0.00246246
UP	LOC8066572	8066572	protein argonaute 4B	AT2G27040.2	551.145	1.08278	0.216766	4.99514	5.87939e-07	6.91514e-06
UP	LOC8068982	8068982	histone deacetylase HDT2	AT3G44750.2	1534.7	1.08273	0.311419	3.47675	0.000507524	0.00251001
UP	LOC8068590	8068590	probable serine/threonine-protein kinase SIS8	AT1G73660.1	436.118	1.08257	0.231828	4.66971	3.01622e-06	2.93386e-05
UP	LOC8085702	8085702	callose synthase 3-like	AT1G06490.1	4593.84	1.08248	0.325392	3.32669	0.000878832	0.00399672
UP	LOC110436174	110436174	protection of telomeres protein 1a-like isoform X3	AT5G06310.1	224.971	1.08177	0.327024	3.30791	0.000939934	0.00422886
UP	LOC8059118	8059118	mitochondrial import inner membrane translocase subunit TIM14-1	AT3G09700.1	80.4798	1.08064	0.430991	2.50733	0.0121647	0.0358006
UP	LOC8054368	8054368	carbon catabolite repressor protein 4 homolog 6	AT5G11350.1	218.628	1.0806	0.336662	3.20976	0.00132847	0.00565104
UP	LOC8081583	8081583	ATP-dependent DNA helicase 2 subunit KU70	AT1G16970.1	116.972	1.08013	0.376493	2.86892	0.00411879	0.014708
UP	LOC8077465	8077465	uncharacterized protein LOC8077465 isoform X1	AT3G12940.1	45.2922	1.07991	0.344867	3.13137	0.00173991	0.00715207
UP	LOC8061396	8061396	cleavage and polyadenylation specificity factor subunit 3-I	AT1G61010.3	306.431	1.07965	0.21344	5.05833	4.2294e-07	5.14849e-06
UP	LOC8055385	8055385	probable bifunctional riboflavin biosynthesis protein RIBA 1, chloroplastic	AT5G59750.1	404.6	1.07938	0.198044	5.45023	5.03054e-08	7.47654e-07
UP	LOC8066584	8066584	E3 ubiquitin-protein ligase ORTHRUS 2	AT1G57820.1	65.2331	1.0788	0.454675	2.37269	0.0176591	0.048393
UP	LOC8072248	8072248	ankyrin repeat-containing protein P16F5.05c	AT5G12320.1	357.789	1.07824	0.282242	3.82025	0.000133318	0.000794905
UP	LOC8056335	8056335	uncharacterized protein LOC8056335 isoform X2	AT4G27380.1	95.3058	1.07822	0.340019	3.17105	0.0015189	0.00636411
UP	LOC8056347	8056347	eukaryotic translation initiation factor 2 subunit gamma	AT1G04170.1	1045.76	1.07771	0.23218	4.6417	3.45548e-06	3.29438e-05
UP	LOC8064036	8064036	60S ribosomal protein L31	AT5G56710.1	1036.73	1.07767	0.276904	3.89185	9.94847e-05	0.000619722
UP	LOC8054239	8054239	ADP-ribosylation factor-like protein 8a	AT3G49870.1	285.444	1.07761	0.406104	2.65353	0.00796537	0.0254295
UP	LOC110429537	110429537	mRNA turnover protein 4 homolog	AT1G25260.1	225.864	1.07758	0.316803	3.40141	0.000670383	0.0031735
UP	LOC8068789	8068789	uncharacterized protein LOC8068789	AT1G48200.1	255.149	1.07667	0.278361	3.8679	0.000109776	0.000672822
UP	LOC8073314	8073314	thylakoid lumenal 15 kDa protein 1, chloroplastic isoform X1	AT2G44920.1	219.822	1.07636	0.283975	3.79034	0.000150441	0.000880869
UP	LOC8059611	8059611	acetyl-coenzyme A synthetase, chloroplastic/glyoxysomal	AT5G36880.1	491.392	1.07627	0.363208	2.96323	0.00304428	0.0114376
UP	LOC8064050	8064050	uncharacterized protein LOC4342909	AT1G27900.1	335.299	1.07594	0.268165	4.01222	6.01495e-05	0.000403054
UP	LOC8068578	8068578	AP3-complex subunit beta-A	AT3G55480.2	159.637	1.07507	0.209729	5.12598	2.95987e-07	3.72903e-06
UP	LOC8064623	8064623	auxin-binding protein 4	AT4G02980.1	89.3839	1.07506	0.24352	4.41466	1.01171e-05	8.51157e-05
UP	LOC8068383	8068383	probable aminotransferase ACS12	AT5G51690.1	731.046	1.07488	0.415896	2.58449	0.00975225	0.0299634
UP	LOC8059937	8059937	U3 small nucleolar RNA-associated protein 4	AT4G07410.2	380.068	1.07314	0.257757	4.16336	3.13593e-05	0.000228989
UP	LOC8082181	8082181	uncharacterized protein LOC8082181	AT4G23620.2	132.946	1.07226	0.264211	4.05834	4.94224e-05	0.000340894
UP	LOC8079700	8079700	probable pterin-4-alpha-carbinolamine dehydratase, chloroplastic	AT5G51110.2	88.4062	1.07149	0.362046	2.95955	0.00308092	0.0115559
UP	LOC8084415	8084415	50S ribosomal protein HLP, mitochondrial	AT5G46160.1	278.927	1.07111	0.21749	4.92486	8.44196e-07	9.55303e-06
UP	LOC8085621	8085621	50S ribosomal protein L24-like	AT5G23535.1	180.428	1.07037	0.342122	3.12861	0.00175637	0.00720884
UP	LOC8073794	8073794	pentatricopeptide repeat-containing protein At1g51965, mitochondrial	AT1G51965.1	62.3339	1.07031	0.352405	3.03715	0.00238824	0.00932649
UP	LOC8067454	8067454	WPP domain-associated protein	AT2G34730.2	168.555	1.07003	0.36597	2.92381	0.0034578	0.0127375
UP	LOC8083005	8083005	U3 small nucleolar ribonucleoprotein protein MPP10	AT5G66540.1	152.199	1.07002	0.282995	3.78105	0.000156171	0.000908883
UP	LOC110432042	110432042	proteasome assembly chaperone 3 isoform X1	AT5G14710.1	134.88	1.06862	0.228172	4.68341	2.82139e-06	2.76966e-05
UP	LOC8067134	8067134	F-box/kelch-repeat protein At3g23880-like	AT3G49450.1	76.2431	1.0686	0.330393	3.23432	0.00121931	0.00526966
UP	LOC8067218	8067218	pentatricopeptide repeat-containing protein At4g02820, mitochondrial	AT4G02820.1	63.8812	1.06786	0.451719	2.36399	0.0180792	0.0492632
UP	LOC8059328	8059328	UPF0434 protein BRADO0313	AT4G35905.1	125.832	1.06781	0.252245	4.23322	2.30365e-05	0.00017466
UP	LOC8072269	8072269	elongation factor 1-beta	AT5G12110.1	2026.44	1.06754	0.21961	4.86104	1.16771e-06	1.27532e-05
UP	LOC8077128	8077128	bidirectional sugar transporter SWEET1b	AT1G21460.1	509.955	1.06673	0.294476	3.62247	0.000291805	0.0015622
UP	LOC8065136	8065136	U3 small nucleolar ribonucleoprotein protein IMP4	AT1G63780.1	234.83	1.06668	0.272007	3.92152	8.79922e-05	0.0005562
UP	LOC8062964	8062964	40S ribosomal protein S21	AT5G27700.1	186.267	1.06632	0.308606	3.45527	0.000549752	0.00268465
UP	LOC8063575	8063575	60S ribosomal protein L37a-1 isoform X1	AT3G10950.1	353.763	1.06622	0.311498	3.42287	0.000619639	0.0029696
UP	LOC8080940	8080940	tryptophan aminotransferase-related protein 2-like	AT1G70560.1	658.834	1.06621	0.151249	7.04933	1.79782e-12	5.62565e-11
UP	LOC8068218	8068218	RNA-binding protein NOB1	AT5G41190.1	496.065	1.0662	0.272515	3.91245	9.13627e-05	0.000574626
UP	LOC8060180	8060180	PTI1-like tyrosine-protein kinase 1	AT3G59350.2	583.405	1.06389	0.421509	2.524	0.0116029	0.0345487
UP	LOC8065705	8065705	O-fucosyltransferase 15	AT1G62330.1	69.4329	1.06381	0.291298	3.65196	0.000260244	0.00141539
UP	LOC8077289	8077289	60S ribosomal protein L19-1	AT3G16780.1	1553.07	1.06364	0.226504	4.69591	2.65429e-06	2.63121e-05
UP	LOC8064956	8064956	uncharacterized protein LOC8064956	---NA---	121.061	1.06317	0.301046	3.53159	0.000413067	0.00210316
UP	LOC8073863	8073863	WAT1-related protein At5g45370	AT4G19185.1	91.2743	1.0625	0.283584	3.74668	0.000179189	0.00102308
UP	LOC8062943	8062943	uncharacterized protein C6G9.01c	AT5G11760.1	49.2764	1.06194	0.359913	2.95056	0.003172	0.0118381
UP	LOC8072218	8072218	39S ribosomal protein L45, mitochondrial	AT3G26855.1	199.662	1.06191	0.336383	3.15686	0.00159478	0.0066407
UP	LOC8058950	8058950	uncharacterized protein LOC8058950	AT5G09270.2	61.3968	1.06142	0.379887	2.79404	0.00520543	0.0178767
UP	LOC8085434	8085434	40S ribosomal protein S23	AT5G02960.1	755.065	1.06119	0.286059	3.7097	0.000207508	0.00116374
UP	LOC8057897	8057897	DNA polymerase lambda isoform X1	AT1G10520.1	143.347	1.06089	0.274247	3.86837	0.000109565	0.000672141
UP	LOC8054618	8054618	zinc finger CCCH domain-containing protein 59	AT5G56900.1	133.79	1.06018	0.276815	3.82991	0.000128191	0.00077048
UP	LOC8065436	8065436	glutamate receptor 2.8 isoform X1	AT2G29110.1	79.543	1.06	0.349359	3.03414	0.00241221	0.00940532
UP	LOC8058993	8058993	DEAD-box ATP-dependent RNA helicase 28	AT4G16630.1	552.18	1.05944	0.368493	2.87507	0.00403941	0.0144655
UP	LOC110435715	110435715	uncharacterized protein LOC110435715 isoform X1	---NA---	182.341	1.05902	0.229519	4.61408	3.94831e-06	3.70129e-05
UP	LOC8062430	8062430	transcription termination factor MTEF18, mitochondrial-like	AT4G19650.1	51.9415	1.05825	0.431498	2.4525	0.0141867	0.0405377
UP	LOC8069424	8069424	uncharacterized protein LOC8069424 isoform X3	AT4G23160.1	517.99	1.05815	0.251251	4.21154	2.53639e-05	0.000190022
UP	LOC8082122	8082122	cyclic dof factor 1 isoform X2	AT5G39660.2	1452.69	1.05812	0.267124	3.96114	7.45925e-05	0.000483873
UP	LOC110432897	110432897	protein STRICTOSIDINE SYNTHASE-LIKE 4-like	AT5G22020.1	37.0713	1.05773	0.431111	2.4535	0.0141474	0.0404509
UP	LOC8062429	8062429	pentatricopeptide repeat-containing protein DOT4, chloroplastic	AT4G18750.1	192.03	1.05765	0.358716	2.94842	0.003194	0.0118982
UP	LOC8082666	8082666	40S ribosomal protein S21-like isoform X1	AT5G27700.1	1316.17	1.05667	0.21841	4.838	1.31151e-06	1.41099e-05
UP	LOC8062547	8062547	ubiquitin-60S ribosomal protein L40-2 isoform X1	AT3G52590.1	1758.31	1.05623	0.277491	3.80637	0.000141023	0.000833763
UP	LOC8056041	8056041	uncharacterized protein LOC107280908	---NA---	110.498	1.05606	0.314795	3.35476	0.000794344	0.00366787
UP	LOC8074601	8074601	urease accessory protein G-like	AT2G34470.2	314.969	1.05606	0.399128	2.64591	0.00814716	0.0258992
UP	LOC8083294	8083294	40S ribosomal protein S14	AT3G52580.1	70.3964	1.05596	0.307682	3.43198	0.000599195	0.00288767
UP	LOC8076057	8076057	LYR motif-containing protein 2	AT1G76065.1	56.0699	1.05517	0.31778	3.32043	0.000898778	0.00407597
UP	LOC8060244	8060244	60S ribosomal protein L34	AT1G26880.1	347.084	1.0546	0.220812	4.77599	1.78821e-06	1.85752e-05
UP	LOC8069362	8069362	D-3-phosphoglycerate dehydrogenase 3, chloroplastic	AT4G34200.1	139.699	1.05358	0.298165	3.53353	0.000410046	0.00208928
UP	LOC110433583	110433583	uncharacterized protein LOC110433583	AT5G66290.1	215.78	1.05194	0.288333	3.64835	0.000263929	0.00142965
UP	LOC8060393	8060393	uncharacterized protein LOC103634684	AT4G23160.1	675.134	1.05133	0.200114	5.25366	1.49107e-07	2.01975e-06
UP	LOC110431290	110431290	uncharacterized protein LOC110431290 isoform X1	---NA---	987.105	1.05123	0.159326	6.59799	4.1678e-11	1.0854e-09
UP	LOC8085012	8085012	putative aconitate hydratase, cytoplasmic	AT2G05710.1	6457.36	1.05041	0.445378	2.35846	0.018351	0.0499029
UP	LOC8068075	8068075	uncharacterized protein LOC8068075 isoform X4	AT3G17450.1	55.7701	1.04999	0.355437	2.95409	0.00313591	0.0117342
UP	LOC8080215	8080215	uncharacterized protein LOC8080215 isoform X1	---NA---	92.2627	1.0497	0.384136	2.73262	0.00628324	0.0209369
UP	LOC8074750	8074750	helicase-like transcription factor CHR28 isoform X2	AT1G50410.1	419.972	1.04901	0.27573	3.80447	0.000142106	0.000839124
UP	LOC8082645	8082645	monocopper oxidase-like protein SKU5 precursor	AT5G48450.1	37.037	1.04758	0.345336	3.03351	0.0024173	0.00941733
UP	LOC8072320	8072320	uncharacterized protein LOC8072320 isoform X1	AT1G79350.1	202.196	1.04648	0.24588	4.25605	2.0807e-05	0.000160102
UP	LOC8060320	8060320	pentatricopeptide repeat-containing protein At4g01990, mitochondrial	AT1G60770.1	130.736	1.04611	0.334168	3.13048	0.00174519	0.007169
UP	LOC8056493	8056493	vesicle transport protein GOT1	AT1G05785.2	119.469	1.04521	0.281463	3.7135	0.000204416	0.00114859
UP	LOC8055538	8055538	60S ribosomal protein L44	AT4G14320.1	1085.23	1.0451	0.268274	3.89563	9.79424e-05	0.000611625
UP	LOC8077692	8077692	pentatricopeptide repeat-containing protein At3g22690	AT2G45350.1	33.5979	1.04422	0.441753	2.36381	0.0180883	0.0492814
UP	LOC8064527	8064527	nucleolar protein 14 isoform X1	AT1G69070.1	590.146	1.04405	0.301108	3.46735	0.00052562	0.00258557
UP	LOC8072260	8072260	UDP-N-acetylglucosamine--dolichyl-phosphate N-acetylglucosaminephosphotransferase	AT3G57220.1	196.132	1.04381	0.201504	5.1801	2.21769e-07	2.86187e-06
UP	LOC8078413	8078413	disease resistance protein RPM1	AT1G58390.1	251.215	1.04352	0.273993	3.80858	0.000139769	0.000827018
UP	LOC110433025	110433025	receptor like protein kinase S.2	AT2G32800.1	58.6013	1.04304	0.322207	3.23716	0.00120724	0.00522758
UP	LOC8080788	8080788	serine/arginine-rich SC35-like splicing factor SCL28	AT5G18810.1	182.725	1.04286	0.274495	3.7992	0.000145161	0.000855165
UP	LOC110436571	110436571	kelch domain-containing protein 4	AT5G50310.1	326.999	1.04255	0.432784	2.40893	0.0159994	0.0446262
UP	LOC8067822	8067822	uncharacterized protein LOC109728509	AT4G17370.1	570.738	1.04237	0.188007	5.54433	2.9508e-08	4.61675e-07
UP	LOC8086192	8086192	upstream activation factor subunit spp27	AT3G19080.1	227.089	1.04188	0.233743	4.4574	8.29601e-06	7.10689e-05
UP	LOC8076166	8076166	probable galactinol--sucrose galactosyltransferase 6	AT5G20250.4	5397.11	1.04186	0.323941	3.21619	0.00129903	0.00555354
UP	LOC110430056	110430056	serine/threonine-protein kinase OSR1-like isoform X1	AT4G10730.1	841.594	1.04182	0.189175	5.50718	3.64628e-08	5.58365e-07
UP	LOC8068190	8068190	uncharacterized protein LOC8068190 isoform X2	AT1G21250.1	112.381	1.0416	0.285898	3.64326	0.000269203	0.00145665
UP	LOC8078204	8078204	carbamoyl-phosphate synthase large chain, chloroplastic	AT1G29900.1	640.096	1.04147	0.320071	3.25387	0.00113843	0.00498197
UP	LOC8077181	8077181	tubulin-folding cofactor E	AT1G71440.1	112.87	1.04065	0.284209	3.66155	0.000250698	0.00137086
UP	LOC110434987	110434987	cysteine-rich receptor-like protein kinase 2	AT4G23160.1	132.095	1.04047	0.27229	3.82118	0.000132813	0.000792595
UP	LOC8077541	8077541	uncharacterized protein LOC8077541 isoform X1	AT5G64130.3	870.51	1.03975	0.313992	3.31139	0.000928349	0.00418327
UP	LOC8080075	8080075	1-acyl-sn-glycerol-3-phosphate acyltransferase 4 isoform X1	AT3G18850.4	33.3177	1.03934	0.371308	2.79913	0.005124	0.0176451
UP	LOC8082527	8082527	putative glucose-6-phosphate 1-epimerase	AT5G57330.1	347.275	1.03903	0.207048	5.01829	5.21332e-07	6.20404e-06
UP	LOC8084916	8084916	uncharacterized protein LOC110437311	ATMG00860.1	143.904	1.03892	0.336563	3.08685	0.00202286	0.00812002
UP	LOC110433145	110433145	BTB/POZ domain-containing protein At3g22104 isoform X1	AT3G22104.1	135.534	1.03882	0.318169	3.26501	0.00109461	0.00481212
UP	LOC8069071	8069071	uncharacterized protein LOC8069071	---NA---	4509.93	1.03799	0.387541	2.67841	0.00739729	0.0239448
UP	LOC8063092	8063092	uncharacterized protein LOC8063092 isoform X1	AT2G01220.2	114.644	1.03791	0.278747	3.7235	0.000196478	0.00110924
UP	LOC8062510	8062510	calcium-transporting ATPase 3, plasma membrane-type	AT4G37640.1	1191.82	1.03718	0.279828	3.70651	0.000210138	0.00117714
UP	LOC8080190	8080190	39S ribosomal protein L41-A, mitochondrial	AT5G40080.1	79.6726	1.03693	0.358073	2.89586	0.00378116	0.0136986
UP	LOC8059545	8059545	ribose-phosphate pyrophosphokinase 1	AT2G44530.1	216.776	1.03678	0.290804	3.56522	0.000363546	0.00189012
UP	LOC8084884	8084884	DNA topoisomerase 6 subunit A3	AT5G02820.1	47.5038	1.0367	0.437703	2.3685	0.0178603	0.0487826
UP	LOC8080784	8080784	10 kDa chaperonin, mitochondrial	AT1G14980.1	82.9211	1.03566	0.42014	2.46503	0.0137	0.0394223
UP	LOC8062137	8062137	NADPH-dependent diflavin oxidoreductase 1 isoform X2	AT3G02280.1	178.695	1.03503	0.288629	3.58603	0.000335744	0.00176881
UP	LOC110435638	110435638	protein ENHANCED DISEASE RESISTANCE 4	AT5G05190.1	196.807	1.03498	0.279973	3.69671	0.000218408	0.00121906
UP	LOC8062173	8062173	protein cereblon homolog isoform X3	AT2G25740.1	137.44	1.03448	0.402305	2.57138	0.0101295	0.0309148
UP	LOC8079802	8079802	probable arabinosyltransferase ARAD1	AT1G67410.1	72.628	1.03434	0.408117	2.53441	0.0112636	0.0337138
UP	LOC8054818	8054818	putative rnase H family protein	AT1G24090.1	214.114	1.03371	0.222754	4.64057	3.47446e-06	3.30533e-05
UP	LOC8080161	8080161	putative pentatricopeptide repeat-containing protein At1g56570	AT2G27610.1	56.8752	1.03197	0.419806	2.45822	0.0139629	0.0399961
UP	LOC8060884	8060884	probable acyl-activating enzyme 16, chloroplastic	AT3G23790.1	575.789	1.03178	0.355607	2.90145	0.00371442	0.0135185
UP	LOC8054213	8054213	T-complex protein 1 subunit gamma	AT5G26360.1	1071.95	1.03174	0.266663	3.86907	0.000109253	0.000671045
UP	LOC8072221	8072221	DEAD-box ATP-dependent RNA helicase 57	AT3G09720.1	285.497	1.0317	0.313217	3.29388	0.000988155	0.00441922
UP	LOC8069167	8069167	F-box/LRR-repeat MAX2 homolog	AT2G42620.1	420.601	1.03158	0.266422	3.87197	0.000107959	0.000664311
UP	LOC8072109	8072109	exocyst complex component EXO70E2-like isoform X2	AT3G29400.1	303.139	1.03098	0.335264	3.07514	0.00210402	0.00837581
UP	LOC8072106	8072106	protein tesmin/TSO1-like CXC 5	AT4G29000.1	124.432	1.03093	0.252584	4.08152	4.47424e-05	0.000312361
UP	LOC8085692	8085692	protein PIN-LIKES 7 isoform X1	AT5G65980.1	105.939	1.03089	0.279758	3.68493	0.000228765	0.0012681
UP	LOC8085350	8085350	chaperone protein dnaJ C76, chloroplastic isoform X2	AT5G59610.1	1081.29	1.03082	0.308824	3.33787	0.000844224	0.00386371
UP	LOC8082365	8082365	pentatricopeptide repeat-containing protein At1g09900	AT1G09900.1	26.0125	1.03079	0.415734	2.47946	0.0131582	0.0381296
UP	LOC110431282	110431282	60S ribosomal protein L23A-like	AT3G55280.3	614.51	1.02916	0.345843	2.9758	0.00292221	0.011078
UP	LOC8071523	8071523	translation initiation factor IF3-1, mitochondrial	AT1G34360.1	108.451	1.02895	0.280327	3.67055	0.000242032	0.00133038
UP	LOC110436173	110436173	early nodulin-20-like isoform X1	---NA---	93.8454	1.02888	0.255575	4.02576	5.67921e-05	0.000383999
UP	LOC8066790	8066790	peroxisome biogenesis protein 6	AT1G03000.1	360.085	1.02804	0.186499	5.5123	3.54172e-08	5.44007e-07
UP	LOC8085945	8085945	40S ribosomal protein S27	AT3G61110.1	1327.65	1.02789	0.222291	4.62409	3.76254e-06	3.54857e-05
UP	LOC8067238	8067238	acyl carrier protein 1, chloroplastic	AT4G25050.2	316.504	1.02696	0.17399	5.90242	3.58197e-09	6.79464e-08
UP	LOC8077456	8077456	protein VASCULAR ASSOCIATED DEATH 1, chloroplastic isoform X2	AT1G02120.1	212.566	1.02689	0.19352	5.30639	1.11816e-07	1.55426e-06
UP	LOC8058011	8058011	auxin-independent growth promoter	AT1G76270.1	165.52	1.02646	0.269143	3.81379	0.000136853	0.000812623
UP	LOC8057170	8057170	probable carboxylesterase 18	AT5G23530.1	528.239	1.02629	0.388461	2.64195	0.008243	0.0261462
UP	LOC8078803	8078803	probable prolyl 4-hydroxylase 7 isoform X1	AT3G28480.1	34.4673	1.02585	0.42344	2.42266	0.0154073	0.0432498
UP	LOC8057435	8057435	mitochondrial phosphate carrier protein 3, mitochondrial	AT5G14040.1	68.184	1.02561	0.362955	2.82572	0.00471738	0.0164696
UP	LOC8072021	8072021	60S ribosomal protein L12-1	AT2G37190.1	845.472	1.02548	0.24859	4.12519	3.70435e-05	0.000264842
UP	LOC8080148	8080148	tyrosyl-DNA phosphodiesterase 1 isoform X1	AT5G15170.1	92.1651	1.02435	0.253316	4.04378	5.25967e-05	0.000360095
UP	LOC8076598	8076598	mitogen-activated protein kinase 2	AT1G01560.2	80.8044	1.02378	0.413509	2.47584	0.0132921	0.0384238
UP	LOC8069473	8069473	uncharacterized protein LOC8069473 isoform X1	---NA---	60.8051	1.02374	0.348486	2.93769	0.0033067	0.0122559
UP	LOC8068168	8068168	uncharacterized protein LOC8068168	AT5G03970.2	42.1191	1.02157	0.417058	2.44947	0.0143065	0.0407778
UP	LOC8077921	8077921	vesicle-associated protein 2-2 isoform X2	AT4G00170.1	88.6679	1.02149	0.325683	3.13646	0.00170998	0.00705201
UP	LOC8080064	8080064	probable serine/threonine-protein kinase PBL23 isoform X1	AT3G20530.1	45.8165	1.02063	0.389134	2.62281	0.00872074	0.0273734
UP	LOC8084414	8084414	p21-activated protein kinase-interacting protein 1-like	AT1G65030.1	300.527	1.02037	0.31931	3.19553	0.00139572	0.00590811
UP	LOC8077293	8077293	E3 ubiquitin-protein ligase EL5	AT1G53820.1	1936.78	1.01994	0.383785	2.65757	0.00787059	0.025189
UP	LOC8060674	8060674	60S ribosomal protein L27a-3	AT1G70600.1	1608.11	1.01937	0.21066	4.83894	1.30536e-06	1.40588e-05
UP	LOC8069245	8069245	coiled-coil domain-containing protein 12	AT3G05070.1	155.778	1.01836	0.243673	4.1792	2.92531e-05	0.000215401
UP	LOC8072267	8072267	uncharacterized protein LOC8072267	---NA---	262.385	1.01701	0.419361	2.42514	0.0153023	0.0430007
UP	LOC8059756	8059756	uncharacterized protein LOC8059756 isoform X2	AT5G40520.2	93.4126	1.01676	0.270387	3.76037	0.000169663	0.000974752
UP	LOC8069647	8069647	40S ribosomal protein S3-3	AT5G35530.1	2026.52	1.01582	0.234218	4.33708	1.44385e-05	0.000116332
UP	LOC8065928	8065928	60S ribosomal protein L17	AT1G27400.1	822.646	1.0153	0.321898	3.15411	0.00160987	0.00669938
UP	LOC8083748	8083748	SAGA-associated factor 11 homolog	AT5G58575.1	185.759	1.01512	0.238287	4.26007	2.04363e-05	0.00015755
UP	LOC110436561	110436561	phosphomannomutase-like isoform X1	AT2G45790.1	116.397	1.01506	0.300615	3.37662	0.000733812	0.00343712
UP	LOC110432008	110432008	uncharacterized protein LOC8072119	AT1G43260.1	112.618	1.01492	0.398464	2.54708	0.010863	0.0327088
UP	LOC8061747	8061747	coronatine-insensitive protein homolog 1b	AT2G39940.1	2187.85	1.01485	0.162418	6.24834	4.14826e-10	9.1602e-09
UP	LOC110432446	110432446	2-hydroxyisoflavanone dehydratase-like	AT1G19190.1	48.4256	1.01432	0.360454	2.81401	0.00489271	0.0169848
UP	LOC8085730	8085730	tobamovirus multiplication protein 3 isoform X1	AT2G02180.1	236.646	1.01432	0.280355	3.61799	0.000296899	0.00158653
UP	LOC8083154	8083154	uncharacterized protein LOC8083154 isoform X2	---NA---	69.4207	1.01405	0.367612	2.75846	0.00580739	0.0196004
UP	LOC8079274	8079274	histone-lysine N-methyltransferase SUVR3	AT3G03750.2	81.3255	1.01383	0.270437	3.74886	0.000177637	0.00101508
UP	LOC8065146	8065146	uncharacterized protein LOC110432736	AT1G03750.1	135.045	1.01271	0.247663	4.08906	4.33128e-05	0.000303852
UP	LOC8079334	8079334	anthocyanin 5-aromatic acyltransferase	AT3G29590.1	68.5005	1.01252	0.349338	2.89841	0.00375058	0.0136084
UP	LOC8067854	8067854	U3 small nucleolar ribonucleoprotein protein IMP4	AT1G63780.1	86.6384	1.01208	0.334411	3.02644	0.00247452	0.00960909
UP	LOC8062967	8062967	protein UPSTREAM OF FLC	AT2G28150.1	35.0162	1.01194	0.42577	2.37672	0.0174674	0.0479326
UP	LOC8085964	8085964	protein WRKY1	AT3G04670.2	211.775	1.01187	0.334283	3.02699	0.00247004	0.00959817
UP	LOC8085114	8085114	methyl-CpG-binding domain-containing protein 1 isoform X2	AT4G22745.1	69.3162	1.0118	0.344733	2.93504	0.00333509	0.0123463
UP	LOC8068126	8068126	polyadenylate-binding protein 7 isoform X1	---NA---	277.93	1.01099	0.326721	3.09436	0.0019724	0.00795385
UP	LOC8078854	8078854	3-ketoacyl-CoA synthase 1	AT1G01120.1	2307.9	1.0109	0.357799	2.82533	0.0047232	0.0164842
UP	LOC8077050	8077050	uncharacterized protein LOC8077050	AT5G04000.1	154.611	1.01072	0.312981	3.22935	0.00124072	0.00534846
UP	LOC8074510	8074510	pre-mRNA-splicing factor ATP-dependent RNA helicase DEAH1	AT1G32490.1	39.2779	1.00983	0.393102	2.56888	0.0102028	0.0310921
UP	LOC8082580	8082580	methylthioribose kinase 1	AT1G49820.1	943.557	1.0092	0.319412	3.15955	0.00158014	0.00659195
UP	LOC8054533	8054533	uncharacterized protein LOC8054533	AT4G19090.1	26.4237	1.00902	0.41126	2.45349	0.0141477	0.0404509
UP	LOC8059259	8059259	60S ribosomal protein L23 isoform X2	AT3G04400.1	1270.43	1.00879	0.234295	4.30566	1.66487e-05	0.000131928
UP	LOC8054145	8054145	tetratricopeptide repeat protein 38 isoform X1	AT1G27150.1	307	1.00845	0.376278	2.68008	0.00736053	0.0238609
UP	LOC8086401	8086401	F-box protein At5g03100 isoform X1	AT5G03100.1	202.457	1.00799	0.293963	3.42896	0.000605904	0.00291304
UP	LOC8063702	8063702	bZIP transcription factor TRAB1	AT1G49720.2	513.57	1.00794	0.415595	2.42528	0.0152965	0.0429945
UP	LOC8062559	8062559	U-box domain-containing protein 33 isoform X1	AT2G45910.1	888.716	1.00654	0.409062	2.46059	0.0138707	0.0398056
UP	LOC8078541	8078541	60S ribosomal protein L22-2	AT3G05560.3	736.349	1.00636	0.212043	4.74602	2.07459e-06	2.12008e-05
UP	LOC8083646	8083646	60S ribosomal protein L22-2	AT5G27770.1	1100.25	1.00618	0.247192	4.07045	4.69218e-05	0.000326303
UP	LOC8084941	8084941	probable tRNA (guanine(26)-N(2))-dimethyltransferase 1	AT3G02320.1	505.04	1.00607	0.304168	3.30762	0.000940939	0.00423244
UP	LOC8074579	8074579	uncharacterized LOC100274886 isoform X1	AT2G44970.1	216.094	1.00601	0.260896	3.856	0.000115255	0.000701507
UP	LOC8085637	8085637	DNA-directed RNA polymerase V subunit 5A-like	AT3G54490.1	151.96	1.00566	0.290077	3.46687	0.000526561	0.00258956
UP	LOC110432571	110432571	uncharacterized protein LOC110432571	AT1G70480.2	165.492	1.00436	0.275183	3.64979	0.000262453	0.00142433
UP	LOC8077525	8077525	symplekin isoform X2	AT5G01400.1	427.813	1.00413	0.281636	3.56535	0.000363374	0.00188971
UP	LOC8077986	8077986	T-complex protein 1 subunit delta	AT3G18190.1	353.168	1.00391	0.167881	5.97987	2.23322e-09	4.40597e-08
UP	LOC8081170	8081170	small nuclear ribonucleoprotein-associated protein B	AT4G20440.4	280.578	1.00375	0.333574	3.00908	0.00262044	0.0100951
UP	LOC8078152	8078152	nuclear envelope-associated protein 2 isoform X1	AT5G26770.1	227.503	1.0037	0.288956	3.47356	0.00051361	0.0025339
UP	LOC110433268	110433268	glutathione S-transferase omega-like 2 isoform X1	AT5G45020.2	476.946	1.00363	0.206009	4.87175	1.10615e-06	1.21598e-05
UP	LOC8079207	8079207	DNA-directed RNA polymerase 1B, mitochondrial	AT5G15700.2	413.006	1.00331	0.348545	2.87856	0.00399499	0.0143369
UP	LOC8075245	8075245	probable protein phosphatase 2C 39	AT3G16560.1	438.631	1.00306	0.267229	3.75355	0.000174345	0.000999375
UP	LOC8077814	8077814	oligoribonuclease-like isoform X3	AT2G26970.2	356.305	1.00159	0.313654	3.1933	0.00140659	0.00594538
UP	LOC8055712	8055712	phosphoribosylformylglycinamidine cyclo-ligase, chloroplastic	AT3G55010.2	463.444	1.00149	0.420925	2.37927	0.0173471	0.0476738
UP	LOC8083160	8083160	uncharacterized protein LOC8083160 isoform X1	---NA---	118.559	1.00026	0.264095	3.7875	0.000152173	0.000888688
UP	LOC110433582	110433582	uncharacterized protein LOC110433582 isoform X1	AT1G55140.1	681.003	1.00025	0.274046	3.64994	0.000262301	0.00142389
DOWN	LOC8085904	8085904	probable prolyl 4-hydroxylase 9	AT4G33910.1	94.5914	-1.00023	0.356552	-2.8053	0.00502695	0.0173664
DOWN	LOC8085957	8085957	photosystem I assembly factor PSA3, chloroplastic	AT3G55250.1	448.519	-1.00104	0.303496	-3.29836	0.00097252	0.00435702
DOWN	LOC8082075	8082075	auxilin-related protein 2	AT4G12770.2	917.723	-1.00117	0.153875	-6.50637	7.69859e-11	1.91828e-09
DOWN	LOC8058364	8058364	chitin-inducible gibberellin-responsive protein 2	AT5G48150.2	7458.74	-1.00305	0.356711	-2.81194	0.00492433	0.0170769
DOWN	LOC8071385	8071385	E3 ubiquitin-protein ligase AIRP2-like isoform X2	AT3G47160.1	940.918	-1.00388	0.32565	-3.08269	0.00205136	0.00820801
DOWN	LOC8065254	8065254	protein NRT1/ PTR FAMILY 2.9	AT1G69870.1	528.675	-1.00408	0.386627	-2.59702	0.00940357	0.0290736
DOWN	LOC8058472	8058472	cytochrome b6-f complex iron-sulfur subunit, chloroplastic	AT4G03280.1	12190.8	-1.00412	0.210073	-4.77989	1.75391e-06	1.82658e-05
DOWN	LOC8058157	8058157	uncharacterized protein LOC105915054	AT2G43950.2	342.681	-1.00413	0.289307	-3.47082	0.000518878	0.0025575
DOWN	LOC8057253	8057253	protein LOL3	AT1G32540.1	806.433	-1.00427	0.130771	-7.67963	1.59548e-14	6.65323e-13
DOWN	LOC110436807	110436807	transcription factor PCF2	AT2G45680.1	416.03	-1.00474	0.249191	-4.03201	5.53022e-05	0.000375813
DOWN	LOC8073862	8073862	lipid phosphate phosphatase epsilon 1, chloroplastic	AT5G66450.2	335.645	-1.00505	0.420856	-2.38812	0.0169348	0.0466934
DOWN	LOC8073905	8073905	RING-H2 finger protein ATL72	AT4G10160.1	139.522	-1.00522	0.377901	-2.66001	0.0078139	0.0250569
[truncated: 3,220 more rows]
