# Supplementary material for: RNA-Sequencing in Resistant (QL3) and Susceptible (Theis) Sorghum Cultivars Inoculated With Johnsongrass Isolates of Colletotrichum sublineola
Source: Front Genet. 2021 Aug 11;12:722519. doi: 10.3389/fgene.2021.722519 (PMC8385561; doi:10.3389/fgene.2021.722519)
Supplement: Supplementary file 3 [file Table_2.XLSX]

## Sheet: Sheet1
Supplementary Table 2. DEGs UP/Down Regulated in susceptible genotype Theis_24h treatment compare to the control
TAG	Gene	EntrezGeneID	Annotation	Arabidopsis Homolog	baseMean	log2FoldChange	lfcSE	stat	pvalue	padj
UP	LOC8069518	8069518	glutaredoxin-C10	AT4G15700.1	569.108	10.1603	1.07265	9.47213	2.74198e-21	2.59397e-19
UP	LOC8085239	8085239	peroxidase N	AT5G19890.1	95.0972	9.06646	1.23558	7.33784	2.17068e-13	7.28218e-12
UP	LOC8055009	8055009	TPD1 protein homolog 1 isoform X1	AT4G32110.1	629.542	8.33167	0.76953	10.827	2.56538e-27	4.45283e-25
UP	LOC8064888	8064888	glycine-rich cell wall structural protein 2	---NA---	17.4973	7.57894	1.35313	5.60104	2.13073e-08	3.08121e-07
UP	LOC8083139	8083139	alpha-humulene synthase isoform X2	AT5G23960.2	30.1814	7.40535	1.75082	4.22965	2.34054e-05	0.000162842
UP	LOC8081189	8081189	probable flavin-containing monooxygenase 1	AT1G19250.1	26.7823	7.23301	1.75078	4.1313	3.60715e-05	0.000236694
UP	LOC8075859	8075859	uncharacterized protein LOC8075859	AT3G05390.1	25.1374	7.13436	1.27232	5.60737	2.05427e-08	2.98437e-07
UP	LOC8073354	8073354	Bowman-Birk type wound-induced proteinase inhibitor WIP1	---NA---	45.7524	7.08556	1.35402	5.23298	1.668e-07	1.96198e-06
UP	LOC8080432	8080432	uncharacterized protein LOC8080432 isoform X2	AT1G47290.1	11.8802	7.02957	1.95026	3.60442	0.000312851	0.00156316
UP	LOC8059447	8059447	glycine-rich cell wall structural protein 2	---NA---	11.6698	6.99542	1.37938	5.07142	3.94862e-07	4.25127e-06
UP	LOC8059942	8059942	uncharacterized protein LOC8059942	---NA---	11.5418	6.97455	1.60528	4.34474	1.3944e-05	0.000102373
UP	LOC8059445	8059445	glycine-rich cell wall structural protein 2	---NA---	8.79353	6.59049	1.42853	4.61346	3.96017e-06	3.35095e-05
UP	LOC8073689	8073689	malate synthase, glyoxysomal	AT5G03860.2	205.514	6.57602	0.558485	11.7747	5.26807e-32	1.4605e-29
UP	LOC8068124	8068124	probable inactive purple acid phosphatase 1	AT1G13750.1	8.31326	6.50202	1.63492	3.97697	6.97998e-05	0.000420674
UP	LOC8063214	8063214	uncharacterized protein LOC8063214	---NA---	7.97357	6.45271	1.4188	4.548	5.41574e-06	4.43775e-05
UP	LOC110432642	110432642	orf490 (mitochondrion)	AT4G23160.1	7.7958	6.42273	1.99788	3.21478	0.00130546	0.00537113
UP	LOC8076849	8076849	protein FANTASTIC FOUR 3	---NA---	14.0574	6.28852	1.31379	4.78656	1.69667e-06	1.56503e-05
UP	LOC8076353	8076353	zinc finger protein ZAT11	AT3G53600.1	6.63664	6.17264	1.72431	3.57977	0.000343897	0.0016983
UP	LOC8069212	8069212	thiosulfate sulfurtransferase 16, chloroplastic	---NA---	12.8212	6.15177	1.48847	4.13294	3.5815e-05	0.00023532
UP	LOC8079581	8079581	uncharacterized protein LOC8079581	---NA---	6.16087	6.09039	1.66489	3.65814	0.000254054	0.00130667
UP	LOC110431768	110431768	5-pentadecatrienyl resorcinol O-methyltransferase-like	AT4G35160.1	66.9085	6.07968	1.18715	5.12126	3.03508e-07	3.362e-06
UP	LOC8067413	8067413	uncharacterized protein LOC8067413	AT1G02260.1	10.649	5.87266	1.64584	3.56818	0.000359476	0.00176172
UP	LOC8071147	8071147	FK506-binding protein 5 isoform X1	---NA---	5.19668	5.83673	2.43077	2.40119	0.0163419	0.0453624
UP	LOC8065633	8065633	potassium transporter 21	AT4G13420.1	5.07857	5.805	1.66384	3.48891	0.000484992	0.00227947
UP	LOC8086360	8086360	glutaredoxin-C1	AT3G21460.1	91.2711	5.7772	0.576095	10.0282	1.14574e-23	1.40307e-21
UP	LOC8066129	8066129	lysine histidine transporter 2	AT1G24400.1	4.52904	5.62073	2.17755	2.58122	0.00984515	0.0297666
UP	LOC8075312	8075312	pyrophosphate-energized vacuolar membrane proton pump-like	AT1G15690.1	4.46353	5.61363	1.71868	3.26624	0.00108987	0.00460228
UP	LOC8071734	8071734	E3 ubiquitin-protein ligase ATL23	AT3G10910.1	31.3966	5.54971	0.905521	6.12875	8.85706e-10	1.64614e-08
UP	LOC110431776	110431776	MATH domain containing protein isoform X1	AT3G20370.1	8.18488	5.48742	1.82402	3.00842	0.00262607	0.00967051
UP	LOC8080213	8080213	uncharacterized protein LOC8080213	---NA---	4.05284	5.48575	1.97278	2.78073	0.0054237	0.0179838
UP	LOC8070175	8070175	glutaredoxin-C10	AT5G18600.1	14.9204	5.48265	1.37647	3.98312	6.8016e-05	0.000410792
UP	LOC8064112	8064112	ureide permease 2	AT2G03520.1	317.129	5.44625	0.46397	11.7384	8.10305e-32	2.18574e-29
UP	LOC8055891	8055891	probable sarcosine oxidase	AT2G24580.1	544.768	5.44495	0.642502	8.47461	2.3587e-17	1.41595e-15
UP	LOC8063819	8063819	choline monooxygenase, chloroplastic	AT4G29890.1	21.8208	5.4229	1.06792	5.07799	3.81446e-07	4.1157e-06
UP	LOC8075857	8075857	protein AUXIN-REGULATED GENE INVOLVED IN ORGAN SIZE	---NA---	3.7848	5.38403	1.68188	3.20119	0.00136862	0.005589
UP	LOC110434617	110434617	uncharacterized protein LOC110434617	---NA---	7.40649	5.35128	2.19345	2.43967	0.0147009	0.0416233
UP	LOC8054836	8054836	protein TsetseEP	---NA---	7.21581	5.3177	1.42965	3.71957	0.000199563	0.00105635
UP	LOC8079762	8079762	1-aminocyclopropane-1-carboxylate oxidase	AT1G77330.1	3.52819	5.28678	1.74858	3.02347	0.00249897	0.00925453
UP	LOC8058199	8058199	uncharacterized protein LOC8058199	---NA---	7.03963	5.27918	1.64005	3.21891	0.00128679	0.00530804
UP	LOC8083799	8083799	serine/threonine-protein kinase STY8	AT3G01490.1	96.6577	5.23688	0.643683	8.13581	4.09177e-16	2.0419e-14
UP	LOC8058039	8058039	kinetochore protein NDC80 homolog	---NA---	3.4041	5.23123	2.04344	2.56001	0.0104668	0.0313001
UP	LOC110432647	110432647	LOW QUALITY PROTEIN: uncharacterized protein LOC101759701, partial	ATMG00860.1	6.80015	5.22645	1.93553	2.70026	0.00692846	0.0221598
UP	LOC8060882	8060882	probable glucan endo-1,3-beta-glucosidase A6	AT3G07320.1	3.37394	5.19748	1.82318	2.85078	0.00436122	0.0149219
UP	LOC110436250	110436250	uncharacterized protein LOC110436250	---NA---	3.28714	5.18174	1.78412	2.90436	0.00368004	0.0129326
UP	LOC8065283	8065283	polygalacturonase inhibitor	AT5G06860.1	72.704	5.1805	0.730164	7.09498	1.29368e-12	3.88903e-11
UP	LOC8060193	8060193	endochitinase A	AT3G54420.1	241.076	5.08339	0.786967	6.45947	1.05074e-10	2.28721e-09
UP	LOC8071013	8071013	protein SAR DEFICIENT 1	AT2G18750.3	22.8237	5.07747	1.20065	4.22894	2.34799e-05	0.000163077
UP	LOC8066080	8066080	peroxidase 47	AT4G33420.1	468.496	5.04134	0.533657	9.44678	3.4942e-21	3.22906e-19
UP	LOC8059155	8059155	MAPK kinase substrate protein At1g80180	AT1G15400.3	5.75358	4.96261	1.66098	2.98776	0.00281029	0.0102571
UP	LOC8082934	8082934	uncharacterized protein LOC8082934	AT4G32460.2	2.75477	4.92032	1.77996	2.76428	0.00570477	0.0187878
UP	LOC8058359	8058359	polyol transporter 5 isoform X1	AT3G18830.1	2.72222	4.90531	1.99928	2.45354	0.0141457	0.0402973
UP	LOC8074103	8074103	putative disease resistance protein At3g15700	AT1G12290.2	5.38512	4.87568	1.59398	3.0588	0.00222223	0.00839885
UP	LOC8155383	8155383	beta-fructofuranosidase, insoluble isoenzyme 2	AT3G52600.1	2.65438	4.86153	1.86204	2.61086	0.00903157	0.0277012
UP	LOC8061976	8061976	trinucleotide repeat-containing gene 18 protein	AT3G03170.1	5.32533	4.85483	1.71065	2.83801	0.00453963	0.0154528
UP	LOC8084064	8084064	isocitrate lyase	AT3G21720.1	54.9362	4.82088	1.03571	4.65469	3.24473e-06	2.79052e-05
UP	LOC8086085	8086085	LOW QUALITY PROTEIN: uncharacterized protein LOC101759701, partial	ATMG00810.1	4.90187	4.7442	1.89488	2.50369	0.0122906	0.0358358
UP	LOC8072841	8072841	peroxidase 1	AT3G21770.1	9.00725	4.72769	1.23255	3.8357	0.000125205	0.000705057
UP	LOC8060515	8060515	proteinase inhibitor PSI-1.2	AT1G72060.1	17.2081	4.68143	0.950499	4.92524	8.42582e-07	8.29328e-06
UP	LOC8058081	8058081	S-norcoclaurine synthase 1	AT1G17020.1	2.30466	4.64587	1.95283	2.37904	0.0173577	0.0476258
UP	LOC8071771	8071771	uncharacterized protein LOC8071771	AT1G62420.1	133.262	4.62516	1.04696	4.41772	9.97497e-06	7.59674e-05
UP	LOC8076704	8076704	uncharacterized protein LOC8076704	AT5G25840.1	4.49459	4.61615	1.85949	2.48248	0.0130471	0.0376559
UP	LOC8069214	8069214	GDSL esterase/lipase At5g55050	AT5G55050.1	8.51553	4.61427	1.31068	3.52052	0.000430701	0.00205626
UP	LOC8068183	8068183	transcription factor MYB2	AT1G48000.1	8.13293	4.56393	1.47756	3.08882	0.00200951	0.00771825
UP	LOC8074110	8074110	cationic peroxidase SPC4-like	AT1G71695.1	2712.74	4.53667	0.409924	11.0671	1.81174e-28	3.61642e-26
UP	LOC8084256	8084256	uncharacterized protein LOC8084256	AT1G09310.1	11.8025	4.53176	1.04625	4.33144	1.48139e-05	0.000108157
UP	LOC8066298	8066298	putative glutaredoxin-C14	AT2G47870.1	56.2532	4.52372	1.02165	4.42783	9.51837e-06	7.29632e-05
UP	LOC8080791	8080791	universal stress protein PHOS34	AT3G62550.1	946.366	4.4823	0.600642	7.46251	8.48864e-14	3.03116e-12
UP	LOC8056752	8056752	uncharacterized protein LOC8056752	AT2G32020.1	30.794	4.4741	0.691798	6.46734	9.97426e-11	2.18787e-09
UP	LOC110434014	110434014	ethylene-responsive transcription factor 1-like	AT1G72360.1	561.749	4.45584	0.302901	14.7105	5.51781e-49	5.50705e-46
UP	LOC8054503	8054503	probable NAD(P)H dehydrogenase (quinone) FQR1-like 1	AT4G27270.1	7.40717	4.43802	1.2529	3.54221	0.000396787	0.00191867
UP	LOC8078721	8078721	uncharacterized protein LOC8078721	AT3G07350.1	935.737	4.43091	0.712785	6.21634	5.08897e-10	9.81459e-09
UP	LOC8075934	8075934	phosphoenolpyruvate carboxylase kinase 2	AT3G04530.1	33.5809	4.41468	0.649549	6.79653	1.07168e-11	2.78539e-10
UP	LOC8065693	8065693	uncharacterized protein LOC8065693	---NA---	69.9616	4.38027	1.18208	3.70557	0.000210915	0.00110937
UP	LOC8079234	8079234	uncharacterized protein LOC8079234	---NA---	32.2806	4.37625	0.721203	6.06799	1.29518e-09	2.34389e-08
UP	LOC8077689	8077689	3-ketoacyl-CoA synthase 5	AT1G68530.1	82.7777	4.36933	0.463706	9.42261	4.40005e-21	3.97418e-19
UP	LOC8083941	8083941	transcription factor JUNGBRUNNEN 1	AT2G43000.1	3.8302	4.35024	1.83509	2.37059	0.0177597	0.0485486
UP	LOC8065726	8065726	ninja-family protein 3	AT3G29575.4	20.3083	4.30959	0.948508	4.54355	5.53154e-06	4.51042e-05
UP	LOC8059534	8059534	flavin-containing monooxygenase FMO GS-OX-like 4	AT1G62600.1	33.1651	4.2508	0.657817	6.46198	1.03344e-10	2.26189e-09
UP	LOC8078589	8078589	cysteine-rich receptor-like protein kinase 2	AT5G40380.1	3.53275	4.22796	1.77069	2.38775	0.016952	0.0467503
UP	LOC8072675	8072675	non-specific lipid-transfer protein 1	AT2G18370.1	38.3311	4.22292	0.676929	6.23835	4.42209e-10	8.66235e-09
UP	LOC8063648	8063648	uncharacterized protein At4g14100	AT3G23760.1	32.0555	4.21902	0.681498	6.1908	5.98589e-10	1.14121e-08
UP	LOC8070856	8070856	nudix hydrolase 13, mitochondrial	AT3G26690.2	29.3574	4.21849	0.773255	5.4555	4.88356e-08	6.48183e-07
UP	LOC110429621	110429621	scarecrow-like protein 3	AT1G50420.1	3.41124	4.18711	1.62453	2.57742	0.00995395	0.0299865
UP	LOC8067436	8067436	pleckstrin homology domain-containing family H member 3	AT3G23440.1	6.16189	4.18089	1.34155	3.11647	0.0018303	0.00713287
UP	LOC8066380	8066380	receptor kinase-like protein Xa21	AT5G20480.1	6.15361	4.1793	1.34444	3.10859	0.0018798	0.00729589
UP	LOC8057392	8057392	probable calcium-binding protein CML32	AT1G18210.2	15.5959	4.17274	1.01795	4.09916	4.14652e-05	0.000267427
UP	LOC8055000	8055000	auxin-responsive protein SAUR36	AT5G27780.1	18.8976	4.1722	0.766366	5.44414	5.20573e-08	6.85433e-07
UP	LOC8072099	8072099	protein DOG1-like 3	AT4G18690.1	6.23357	4.13788	1.3259	3.12081	0.00180357	0.00704796
UP	LOC8076097	8076097	dihydroflavonol 4-reductase	AT5G42800.1	12.2601	4.12007	1.21943	3.37867	0.000728363	0.00325327
UP	LOC8070182	8070182	F-box/LRR-repeat protein 3	AT5G27920.1	60.0418	4.10651	0.502979	8.16438	3.23103e-16	1.64108e-14
UP	LOC8068938	8068938	ETHYLENE INSENSITIVE 3-like 5 protein	AT5G10120.1	17.2862	4.09499	0.982875	4.16634	3.09523e-05	0.000207197
UP	LOC8077361	8077361	cytochrome P450 94A1	AT3G56630.1	67.8354	4.06178	0.542409	7.48841	6.97139e-14	2.55332e-12
UP	LOC8063818	8063818	uncharacterized protein LOC8063818	AT2G24550.1	1854.5	4.06073	0.604265	6.72012	1.81581e-11	4.52502e-10
UP	LOC8074187	8074187	protein PLASTID MOVEMENT IMPAIRED 1	AT1G42550.1	209.262	4.04529	0.41605	9.72308	2.40386e-22	2.51222e-20
UP	LOC110436921	110436921	uncharacterized protein LOC110436921	---NA---	17.2842	4.04496	0.891642	4.53653	5.71883e-06	4.64227e-05
UP	LOC8068877	8068877	NAC domain-containing protein 104-like	AT5G64530.1	14.3101	4.03255	1.25494	3.21335	0.00131194	0.00539357
UP	LOC8059207	8059207	CASP-like protein 3A1	AT1G79780.1	55.6875	4.02707	0.65532	6.1452	7.98625e-10	1.49825e-08
UP	LOC8065025	8065025	putative transcription factor bHLH041	AT5G56960.1	108.688	4.02458	0.807059	4.98672	6.14114e-07	6.23199e-06
UP	LOC8071420	8071420	amino-acid permease BAT1 homolog	AT2G01170.2	124.774	4.01613	0.683843	5.87287	4.28307e-09	6.99054e-08
UP	LOC8059575	8059575	coiled-coil domain-containing protein 177-like	AT3G11590.1	37.862	3.99362	0.847829	4.7104	2.47229e-06	2.1836e-05
UP	LOC8059358	8059358	transcription elongation factor SPT5	AT3G25030.2	11.6558	3.9831	1.26053	3.15987	0.0015784	0.00630507
UP	LOC110436401	110436401	DNA-directed RNA polymerase II subunit RPB1-like	AT4G15755.1	59.6673	3.97464	0.54079	7.34968	1.98676e-13	6.73107e-12
UP	LOC8081142	8081142	uncharacterized protein LOC8081142 isoform X1	---NA---	13.6577	3.96995	0.86042	4.61397	3.95054e-06	3.34422e-05
UP	LOC8085069	8085069	proteinase inhibitor PSI-1.2	AT1G72060.1	23.7125	3.95955	1.08811	3.63893	0.000273768	0.00139263
UP	LOC8060265	8060265	hydroxycinnamoyltransferase 4	AT5G48930.1	5.5343	3.95845	1.65858	2.38666	0.0170024	0.046857
UP	LOC8078551	8078551	peroxidase 70	AT5G05340.1	5.33721	3.95778	1.46213	2.70687	0.00679211	0.021776
UP	LOC8079922	8079922	photosystem II 10 kDa polypeptide, chloroplastic	---NA---	597.501	3.95154	0.816657	4.83868	1.30706e-06	1.2365e-05
UP	LOC8056179	8056179	uncharacterized protein LOC8056179	AT5G10190.1	13.0918	3.93799	1.31803	2.98778	0.00281008	0.0102571
UP	LOC110430279	110430279	lichenase-2 precursor	AT4G16260.1	13870.6	3.93409	0.754278	5.2157	1.83123e-07	2.13387e-06
UP	LOC110430844	110430844	oryzain alpha chain	---NA---	77.4974	3.92232	0.620838	6.31778	2.65345e-10	5.39364e-09
UP	LOC8077236	8077236	RING-H2 finger protein ATL80-like	AT1G20823.1	588.946	3.91468	0.477986	8.18995	2.61328e-16	1.3479e-14
UP	LOC8062305	8062305	amino-acid permease BAT1 homolog	AT2G01170.1	5.20904	3.90903	1.33629	2.9253	0.00344129	0.012214
UP	LOC8078337	8078337	uncharacterized protein LOC8078337	---NA---	5.20437	3.87986	1.64565	2.35765	0.0183912	0.0499872
UP	LOC110429845	110429845	uncharacterized protein LOC110437286	AT4G04650.1	5.14341	3.87272	1.42658	2.71469	0.00663383	0.0213564
UP	LOC8056908	8056908	AT-hook motif nuclear-localized protein 17	AT5G49700.1	8.11538	3.86859	1.41006	2.74357	0.00607755	0.019829
UP	LOC8073715	8073715	endochitinase A	AT3G54420.1	5.20968	3.84409	1.54149	2.49376	0.01264	0.0366458
UP	LOC8060620	8060620	zinc finger protein 7	AT1G24625.1	29.6956	3.8367	0.944441	4.0624	4.85714e-05	0.000306815
UP	LOC8059206	8059206	lachrymatory-factor synthase	AT2G25770.2	234.518	3.76847	0.308513	12.2149	2.58673e-34	8.60561e-32
UP	LOC8085837	8085837	pathogenesis-related protein PRB1-3	AT5G57625.1	2408.05	3.76717	1.28888	2.92283	0.00346867	0.0122952
UP	LOC8065140	8065140	sugar carrier protein C	AT1G11260.1	570.613	3.76458	0.433911	8.67593	4.10183e-18	2.7661e-16
UP	LOC8061622	8061622	E3 ubiquitin-protein ligase ATL6	AT4G09130.1	11.8951	3.75388	0.940007	3.99346	6.51169e-05	0.000395197
UP	LOC110432861	110432861	DNA-directed primase/polymerase protein isoform X3	AT5G52800.3	14.2355	3.74238	0.916277	4.08434	4.42031e-05	0.000282438
UP	LOC8079636	8079636	probable sarcosine oxidase	AT2G24580.1	12.0703	3.74112	0.997544	3.75033	0.000176602	0.00095197
UP	LOC8079199	8079199	polcalcin Phl p 7 isoform X2	AT5G37770.1	499.17	3.73966	0.466454	8.01722	1.08166e-15	5.11635e-14
UP	LOC8083660	8083660	CBL-interacting protein kinase 10	AT5G58380.1	1116.48	3.73912	0.341986	10.9335	7.96827e-28	1.43293e-25
UP	LOC8071770	8071770	aspartyl protease family protein At5g10770	AT5G10770.1	840.885	3.7185	0.843103	4.41049	1.03136e-05	7.83369e-05
UP	LOC8065052	8065052	cyanidin 3-O-rutinoside 5-O-glucosyltransferase	AT4G15550.1	100.452	3.71698	0.506038	7.34525	2.05368e-13	6.9363e-12
UP	LOC8071924	8071924	wall-associated receptor kinase 5	AT1G21240.1	8.94947	3.71258	1.4169	2.62021	0.00878751	0.0270482
UP	LOC8073567	8073567	probably inactive leucine-rich repeat receptor-like protein kinase At5g06940	AT5G06940.1	34.2826	3.70635	0.618298	5.99444	2.04182e-09	3.56577e-08
UP	LOC8062668	8062668	achilleol B synthase isoform X1	AT2G07050.1	32.0179	3.69831	0.560626	6.59675	4.20276e-11	9.70964e-10
UP	LOC8063834	8063834	auxin-responsive protein SAUR19	AT3G20220.1	39.815	3.69103	1.19524	3.08809	0.00201445	0.00773425
UP	LOC8086361	8086361	glutaredoxin-C1	AT3G21460.1	144.073	3.68993	0.735133	5.0194	5.18329e-07	5.36915e-06
UP	LOC8068593	8068593	protein RICE SALT SENSITIVE 3-like	AT1G60060.1	163.714	3.68825	0.309636	11.9116	1.03027e-32	3.02431e-30
UP	LOC8057831	8057831	probable rhamnogalacturonate lyase B isoform X1	AT1G09890.1	317.257	3.67084	0.332605	11.0366	2.54379e-28	4.9781e-26
UP	LOC110430921	110430921	uncharacterized protein LOC110430921 isoform X2	---NA---	8.98581	3.66763	1.10253	3.32656	0.000879245	0.00381535
UP	LOC8060845	8060845	probable WRKY transcription factor 35 isoform X1	AT1G30650.1	9.1218	3.66596	1.09073	3.36101	0.000776567	0.00343323
UP	LOC8083398	8083398	uncharacterized protein LOC8083398	AT1G51538.1	28.0204	3.66128	1.49206	2.45385	0.0141337	0.0402731
UP	LOC8069153	8069153	uncharacterized protein LOC8069153	AT1G09310.1	22.1665	3.6602	0.886157	4.13042	3.62099e-05	0.000237524
UP	LOC8069213	8069213	thiosulfate sulfurtransferase 16, chloroplastic	AT4G35770.1	1638.33	3.65625	0.399602	9.14973	5.70753e-20	4.61247e-18
UP	LOC8060518	8060518	uncharacterized protein LOC8060518	---NA---	24.3381	3.64259	0.925662	3.93512	8.31539e-05	0.000491657
UP	LOC8073324	8073324	cytochrome P450 89A2	AT1G64950.1	44.0622	3.64192	0.493996	7.37237	1.67622e-13	5.74897e-12
UP	LOC8062904	8062904	mitogen-activated protein kinase kinase 9	AT1G18350.1	32.5117	3.63997	0.773913	4.70334	2.55945e-06	2.24765e-05
UP	LOC8067700	8067700	premnaspirodiene oxygenase	AT1G13080.2	86.4654	3.63161	0.677164	5.36297	8.18658e-08	1.03688e-06
UP	LOC8066509	8066509	sphinganine C4-monooxygenase 2	AT1G69640.1	11.0054	3.62262	1.0315	3.51201	0.000444736	0.00211517
UP	LOC8081106	8081106	pathogenesis-related protein 1	---NA---	8.71934	3.61539	1.01765	3.55267	0.000381337	0.00185204
UP	LOC8067164	8067164	uncharacterized protein LOC8067164	AT3G08600.1	86.5476	3.6039	0.45517	7.9177	2.41937e-15	1.08768e-13
UP	LOC8072456	8072456	BTB/POZ domain-containing protein At2g24240	AT2G24240.1	210.486	3.59396	0.472423	7.6075	2.79454e-14	1.09376e-12
UP	LOC8076043	8076043	aluminum-activated malate transporter 10	AT4G00910.1	17.2973	3.59153	0.92893	3.8663	0.000110497	0.000632168
UP	LOC8077281	8077281	serine/threonine-protein kinase STY17	AT4G38470.1	1267.37	3.58712	0.841694	4.26178	2.02802e-05	0.000142993
UP	LOC8062297	8062297	glucan endo-1,3-beta-glucosidase, acidic isoform	AT3G57240.1	1879	3.58013	0.631995	5.66481	1.47187e-08	2.18188e-07
UP	LOC8068221	8068221	catalase isozyme 3	AT1G20630.1	20899.4	3.57345	0.584588	6.11277	9.79161e-10	1.80805e-08
UP	LOC8057086	8057086	adenylate isopentenyltransferase 5, chloroplastic	AT5G19040.1	8.25581	3.53232	0.980772	3.60157	0.000316307	0.00157885
UP	LOC8083551	8083551	probable carboxylesterase 2	AT1G47480.1	228.445	3.53019	0.310053	11.3858	4.92425e-30	1.11696e-27
UP	LOC8084240	8084240	peroxidase 51 isoform X3	AT4G37530.2	188.6	3.52708	0.618785	5.70001	1.198e-08	1.7926e-07
UP	LOC8057189	8057189	uncharacterized protein LOC8057189	AT2G32030.1	184.659	3.52465	0.582128	6.05477	1.40615e-09	2.51958e-08
UP	LOC8059264	8059264	putative Ser/Thr protein phosphatase family protein isoform X1	AT4G23160.1	322.916	3.52296	0.461575	7.63248	2.30279e-14	9.08419e-13
UP	LOC8067165	8067165	root phototropism protein 2-like	AT2G30520.3	1461.62	3.52259	0.260133	13.5415	8.89916e-42	5.55113e-39
UP	LOC110434060	110434060	60S ribosomal export protein NMD3	AT2G03820.1	3.99182	3.51827	1.44245	2.43909	0.0147242	0.0416598
UP	LOC8085626	8085626	probable calcium-transporting ATPase 9, plasma membrane-type	AT3G57330.1	898.18	3.49592	0.342033	10.221	1.59658e-24	2.18283e-22
UP	LOC8069495	8069495	probable glutathione S-transferase GSTF1 isoform X1	AT3G62760.1	7.86585	3.49502	1.44053	2.4262	0.0152577	0.04295
UP	LOC8059105	8059105	galactoside 2-alpha-L-fucosyltransferase	AT2G03220.1	100.602	3.49396	0.486854	7.1766	7.14658e-13	2.21855e-11
UP	LOC8085052	8085052	LOW QUALITY PROTEIN: uncharacterized protein LOC101759701, partial	ATMG00860.1	8.02783	3.48922	1.04042	3.35366	0.000797505	0.00351025
UP	LOC8078722	8078722	cysteine proteinase inhibitor 4	AT2G31980.1	48.58	3.48276	0.878062	3.96641	7.2962e-05	0.000437356
UP	LOC8082233	8082233	protein DMP3	AT4G24310.1	9.796	3.45418	0.886465	3.89658	9.75592e-05	0.000566593
UP	LOC8057608	8057608	E3 ubiquitin ligase BIG BROTHER-related	AT3G63530.2	21.7694	3.44019	0.691726	4.97335	6.58072e-07	6.63758e-06
UP	LOC8082295	8082295	probable serine/threonine-protein kinase At1g54610	AT1G53050.1	55.0068	3.42686	0.455518	7.52298	5.35399e-14	2.01643e-12
UP	LOC110430511	110430511	uncharacterized protein LOC110430511	---NA---	773.591	3.42579	0.207433	16.5152	2.85347e-61	6.32868e-58
UP	LOC110432567	110432567	haloacid dehalogenase-like hydrolase domain-containing protein 3	AT2G41250.1	2978.04	3.42392	0.541643	6.32137	2.5925e-10	5.28049e-09
UP	LOC8073331	8073331	AP2/ERF and B3 domain-containing protein Os01g0141000	AT1G68840.2	76.6216	3.42139	0.651844	5.24878	1.53106e-07	1.81913e-06
UP	LOC8062682	8062682	defence-related protein precursor	AT3G04720.1	205.117	3.41958	0.705855	4.8446	1.2687e-06	1.20421e-05
UP	LOC8078919	8078919	alpha-amylase precursor	AT4G25000.1	44.7047	3.41911	0.500118	6.8366	8.10922e-12	2.14111e-10
UP	LOC8057890	8057890	probable transcription factor GLK1	AT2G20570.2	152.55	3.4073	0.427788	7.96491	1.65342e-15	7.62213e-14
UP	LOC8061877	8061877	D-glycerate 3-kinase, chloroplastic	AT1G80380.2	32.5598	3.39679	0.65985	5.14782	2.63534e-07	2.97198e-06
UP	LOC8068774	8068774	uncharacterized protein LOC8068774	---NA---	99.3455	3.39268	0.438271	7.74107	9.85866e-15	4.08275e-13
UP	LOC110434920	110434920	uncharacterized protein LOC110434920	---NA---	136.357	3.3677	0.567159	5.93784	2.88808e-09	4.88137e-08
UP	LOC8065521	8065521	transcription factor TCP14	AT1G69690.1	470.632	3.36271	0.302222	11.1266	9.30939e-29	1.91572e-26
UP	LOC8074745	8074745	cyclin-dependent protein kinase	AT3G63120.1	105.082	3.35951	0.381102	8.81524	1.19428e-18	8.54442e-17
UP	LOC8058670	8058670	uncharacterized protein LOC8058670	AT4G05030.1	61.222	3.35777	0.903661	3.71574	0.000202613	0.00106993
UP	LOC8055190	8055190	calcium-binding protein PBP1	AT5G54490.1	9.07947	3.34326	1.03368	3.23433	0.00121928	0.00508737
UP	LOC8081937	8081937	LRR receptor-like serine/threonine-protein kinase ERECTA isoform X1	AT2G26330.1	26.2603	3.34235	0.638576	5.23406	1.65824e-07	1.95281e-06
UP	LOC8061872	8061872	probable purine permease 4	AT1G30840.2	7.28027	3.33308	1.02695	3.24562	0.00117194	0.00491867
UP	LOC8084065	8084065	probable xyloglucan endotransglucosylase/hydrolase protein 8	AT1G11545.1	184.467	3.32474	0.452377	7.3495	1.98955e-13	6.73107e-12
UP	LOC8074542	8074542	probable peptide/nitrate transporter At3g43790	AT3G43790.1	37.9392	3.32272	0.670332	4.95683	7.1654e-07	7.17295e-06
UP	LOC8065053	8065053	F-box/kelch-repeat protein At1g80440-like	AT1G80440.1	4076.17	3.30825	0.617708	5.35568	8.52343e-08	1.07274e-06
UP	LOC8063712	8063712	probable carboxylesterase 12	AT1G47480.1	80.7597	3.30017	0.634491	5.20128	1.97918e-07	2.29689e-06
UP	LOC8081558	8081558	S-norcoclaurine synthase 1 isoform X1	AT1G17010.1	350.013	3.29874	0.33509	9.84434	7.25166e-23	8.13204e-21
UP	LOC8055981	8055981	putative cis-zeatin O-glucosyltransferase	AT2G15490.1	39.5466	3.29694	0.71351	4.62074	3.82382e-06	3.24659e-05
UP	LOC8072458	8072458	adenine phosphoribosyltransferase 4	AT1G27450.2	70.6333	3.29679	0.519319	6.3483	2.17713e-10	4.49873e-09
UP	LOC8072089	8072089	uncharacterized protein LOC8072089	AT3G25270.1	26.8293	3.29671	0.728064	4.52805	5.9531e-06	4.81677e-05
UP	LOC8074454	8074454	WRKY transcription factor 22	AT2G46400.1	38.1911	3.29382	1.03011	3.19756	0.00138598	0.00564718
UP	LOC8057198	8057198	alpha-amylase/trypsin inhibitor	AT4G11650.1	1383.61	3.29377	0.866148	3.80278	0.000143079	0.000791577
UP	LOC8060183	8060183	protein NRT1/ PTR FAMILY 4.6	AT1G59740.1	313.194	3.2908	0.55834	5.8939	3.77182e-09	6.24289e-08
UP	LOC8064491	8064491	cyclin-D5-1	AT4G37630.1	19.6886	3.28639	0.894458	3.67417	0.000238625	0.00123431
UP	LOC8056570	8056570	uncharacterized protein LOC8056570	---NA---	6.98119	3.28194	1.04344	3.14532	0.00165905	0.00657298
UP	LOC8071988	8071988	pathogenesis-related protein PR-4	AT3G04720.1	928.817	3.27192	1.27132	2.57365	0.0100633	0.0302613
UP	LOC8075528	8075528	amino acid permease 3	AT1G77380.1	1011.17	3.27037	0.815885	4.00837	6.11398e-05	0.0003739
UP	LOC8063286	8063286	ARF guanine-nucleotide exchange factor GNL2	AT5G19610.1	8.36802	3.26661	1.20267	2.71614	0.00660472	0.0212743
UP	LOC8064557	8064557	secretory carrier-associated membrane protein 3-like	AT1G03550.1	10.3144	3.25826	0.844569	3.85789	0.00011437	0.000651152
UP	LOC110430313	110430313	aldose reductase	AT5G01670.2	716.679	3.25392	0.48018	6.77646	1.23157e-11	3.17614e-10
UP	LOC8081620	8081620	thaumatin-like pathogenesis-related protein 4	AT4G11650.1	8.61979	3.25245	1.29542	2.51072	0.0120486	0.0352589
UP	LOC8065868	8065868	21 kDa protein	AT5G62360.1	270.796	3.24126	0.582404	5.56531	2.61681e-08	3.68625e-07
UP	LOC110435705	110435705	uncharacterized protein LOC110435705	---NA---	35.0531	3.23383	0.720663	4.48729	7.21344e-06	5.71832e-05
UP	LOC110434506	110434506	transcription factor bHLH94-like	AT1G72210.1	32.5499	3.22473	0.594611	5.42325	5.85237e-08	7.62029e-07
UP	LOC8071508	8071508	thaumatin-like pathogenesis-related protein 4	AT4G11650.1	328.325	3.20332	0.975658	3.28325	0.00102619	0.00437315
UP	LOC8072980	8072980	xyloglucan endotransglycosylase/hydrolase protein 8	AT5G57530.1	55.3024	3.20201	0.968807	3.3051	0.000949422	0.00408504
UP	LOC8083926	8083926	patatin-like protein 3	AT3G54950.1	41.4615	3.18803	0.44525	7.16009	8.06236e-13	2.48737e-11
UP	LOC8081182	8081182	protein lingerer	AT2G25690.2	106.362	3.18621	0.446066	7.1429	9.13824e-13	2.80628e-11
UP	LOC8084855	8084855	probable WRKY transcription factor 27	AT4G01250.1	96.8857	3.17313	0.49537	6.40557	1.49805e-10	3.18112e-09
UP	LOC8079336	8079336	cyanidin 3-O-rutinoside 5-O-glucosyltransferase	AT1G05560.1	36.9	3.15409	1.03012	3.06185	0.00219975	0.00833351
UP	LOC8073431	8073431	vacuolar amino acid transporter 1	AT3G28960.1	160.955	3.15208	0.408521	7.71582	1.2021e-14	4.907e-13
UP	LOC8079582	8079582	uncharacterized LOC100303807	---NA---	252.972	3.14104	0.364898	8.60799	7.43525e-18	4.85017e-16
UP	LOC8074072	8074072	protein LOL4 isoform X3	AT4G20380.8	387.455	3.1293	0.506544	6.17774	6.5024e-10	1.23379e-08
UP	LOC8078899	8078899	L-type lectin-domain containing receptor kinase IV.1 isoform X1	AT2G37710.1	6.33011	3.12378	1.24244	2.51422	0.0119295	0.0349823
UP	LOC110433327	110433327	protein NRT1/ PTR FAMILY 8.1-like	AT5G01180.1	1153.22	3.11897	0.27103	11.5078	1.20476e-30	2.9689e-28
UP	LOC8066506	8066506	sphinganine C4-monooxygenase 2	AT1G69640.1	4.7191	3.11739	1.30141	2.39539	0.0166027	0.0459713
UP	LOC8072409	8072409	pectinesterase inhibitor domain containing protein precursor	AT5G46960.1	4.67156	3.10953	1.24433	2.49896	0.012456	0.0361965
UP	LOC8064504	8064504	LOB domain-containing protein 38	AT4G37540.1	355.196	3.09619	0.472986	6.54606	5.90731e-11	1.33654e-09
UP	LOC8056077	8056077	uncharacterized protein LOC8056077	AT4G08160.1	238.044	3.08763	1.01435	3.04396	0.00233489	0.00874916
UP	LOC8073673	8073673	anthocyanidin 3-O-glucosyltransferase 2	AT3G16520.3	127.168	3.08318	0.614697	5.01576	5.28241e-07	5.44921e-06
UP	LOC8060688	8060688	F-box only protein 13	AT4G33160.1	127.11	3.07867	0.685255	4.49273	7.0315e-06	5.58519e-05
UP	LOC8067762	8067762	putative inorganic phosphate transporter 1-13	AT2G32830.1	10.4805	3.07089	1.23526	2.48603	0.0129177	0.0373479
UP	LOC8064170	8064170	non-specific lipid transfer protein GPI-anchored 2	AT3G22600.1	4.69191	3.0636	1.21847	2.51429	0.0119271	0.0349804
UP	LOC8084014	8084014	pathogenesis-related protein 1	---NA---	18.9829	3.04602	1.01809	2.99189	0.00277259	0.0101344
UP	LOC8078989	8078989	momilactone A synthase	AT3G26770.1	7.55738	3.04052	1.11327	2.73115	0.00631132	0.0204746
UP	LOC8058495	8058495	uncharacterized protein LOC8058495	---NA---	8.93434	3.03087	1.23368	2.45677	0.0140194	0.0400001
UP	LOC8067956	8067956	noroxomaritidine synthase	AT2G23180.1	5.88945	3.02838	1.10556	2.73923	0.0061584	0.0200502
UP	LOC8065607	8065607	formin-like protein 3	AT1G23270.1	80.471	3.02667	0.45258	6.68759	2.26876e-11	5.53628e-10
UP	LOC8067440	8067440	protein NRT1/ PTR FAMILY 5.2-like isoform X2	AT5G46050.1	78.7793	3.02376	0.470365	6.42854	1.28838e-10	2.76828e-09
UP	LOC8062779	8062779	subtilisin-like protease SBT1.8	AT2G05920.1	39.8398	3.01891	0.675016	4.47235	7.73664e-06	6.07279e-05
UP	LOC8073452	8073452	cationic amino acid transporter 6, chloroplastic	AT3G10600.1	44.4438	3.00793	0.815448	3.68868	0.000225424	0.00117424
UP	LOC8085745	8085745	uncharacterized protein LOC8085745	AT1G20225.1	212.546	2.9985	0.538529	5.56794	2.57764e-08	3.64135e-07
UP	LOC8063175	8063175	probable glutathione S-transferase GSTU6	AT1G10360.1	140.318	2.99572	0.680224	4.40403	1.0626e-05	8.03444e-05
UP	LOC8067630	8067630	glutathione transferase GST 23	AT2G29440.1	25.0734	2.98402	0.977112	3.05391	0.00225877	0.00850703
UP	LOC8083505	8083505	replication protein A 70 kDa DNA-binding subunit C-like isoform X1	AT4G19130.1	7.1747	2.97714	1.08201	2.75148	0.00593268	0.0194167
UP	LOC8067439	8067439	protein NRT1/ PTR FAMILY 5.2 isoform X2	AT5G46050.1	1737.91	2.97389	0.670143	4.4377	9.09262e-06	7.00763e-05
UP	LOC8085878	8085878	stem-specific protein TSJT1	AT4G27450.1	7279.99	2.96904	0.567461	5.23215	1.67552e-07	1.96735e-06
UP	LOC8081362	8081362	cytochrome P450 71A1	AT3G48290.2	72.9031	2.96539	0.796602	3.72255	0.000197224	0.00104563
UP	LOC8067575	8067575	asparagine synthetase [glutamine-hydrolyzing]	AT3G47340.1	221.455	2.95954	0.577652	5.1234	3.0007e-07	3.33502e-06
UP	LOC8059894	8059894	uncharacterized protein LOC8059894	---NA---	12.8262	2.94443	0.826014	3.56463	0.000364373	0.00178222
UP	LOC8155718	8155718	WAT1-related protein At4g08290 isoform X2	AT1G21890.1	522.541	2.9404	0.570695	5.15232	2.5728e-07	2.90638e-06
UP	LOC8064171	8064171	SNF1-related protein kinase regulatory subunit beta-1 isoform X2	AT5G21170.1	1638.09	2.93019	0.484829	6.04375	1.50569e-09	2.67871e-08
UP	LOC8085362	8085362	probable aquaporin TIP2-2	AT3G16240.1	11.4184	2.92977	0.761927	3.84521	0.00012045	0.000681491
UP	LOC8055530	8055530	hydroquinone glucosyltransferase	AT1G01420.1	1959.56	2.92304	0.835794	3.49733	0.000469948	0.00221869
UP	LOC8082436	8082436	aspartyl protease family protein At5g10770	AT5G10770.1	152.361	2.92114	0.370242	7.88981	3.02635e-15	1.34242e-13
UP	LOC8085674	8085674	probable acyl-activating enzyme 1, peroxisomal	AT1G20560.1	183.715	2.91501	0.429463	6.78758	1.14033e-11	2.95613e-10
UP	LOC8079681	8079681	galactokinase	AT3G06580.1	843.159	2.91318	0.256407	11.3616	6.49769e-30	1.45731e-27
UP	LOC8056977	8056977	zinc knuckle family protein	---NA---	12.5035	2.9115	0.804177	3.62048	0.000294061	0.0014789
UP	LOC8085830	8085830	protein PHYTOCHROME KINASE SUBSTRATE 4	AT5G04190.1	10.034	2.91095	0.910601	3.19673	0.00138996	0.00565992
UP	LOC8083558	8083558	patatin-like protein 2	AT2G26560.1	130.792	2.9065	0.947361	3.06799	0.002155	0.00818573
UP	LOC8054981	8054981	uncharacterized protein LOC8054981	AT5G66090.1	393.865	2.90645	0.255039	11.3961	4.37257e-30	1.01489e-27
UP	LOC8062307	8062307	amino-acid permease BAT1 homolog	AT2G01170.2	26.8748	2.90584	1.03515	2.80717	0.00499791	0.0167754
UP	LOC8068463	8068463	putative pectinesterase/pectinesterase inhibitor 45	AT2G26450.1	51.8826	2.8969	1.07676	2.69038	0.00713715	0.0227579
UP	LOC8058938	8058938	nucleobase-ascorbate transporter 12	AT2G27810.1	451.995	2.89361	0.557783	5.18769	2.12914e-07	2.45238e-06
UP	LOC8078795	8078795	UDP-glycosyltransferase 73C5	AT2G36800.1	1481.23	2.89072	0.53835	5.36959	7.89164e-08	1.00398e-06
UP	LOC8080750	8080750	3-ketoacyl-CoA synthase 12	AT2G28630.1	334.644	2.88497	0.431188	6.69075	2.22028e-11	5.43793e-10
UP	LOC8061031	8061031	RING-H2 finger protein ATL72	AT3G10910.1	30.8968	2.87821	0.549755	5.23545	1.64585e-07	1.94281e-06
UP	LOC8084108	8084108	uncharacterized protein LOC8084108	---NA---	734.134	2.86542	0.596049	4.80736	1.52935e-06	1.42318e-05
UP	LOC8077974	8077974	heavy metal-associated isoprenylated plant protein 30	AT2G18196.1	565.997	2.86476	0.455299	6.29204	3.13329e-10	6.27947e-09
UP	LOC8066267	8066267	uncharacterized protein LOC8066267	AT2G15020.1	43.8869	2.86067	0.429494	6.66058	2.72758e-11	6.57272e-10
UP	LOC110432575	110432575	uncharacterized protein LOC110432575	---NA---	9.49556	2.86027	0.861175	3.32135	0.000895819	0.00387715
UP	LOC8080049	8080049	26.2 kDa heat shock protein, mitochondrial	AT5G51440.1	8.46566	2.85812	1.16526	2.45278	0.0141755	0.040355
UP	LOC8071185	8071185	uncharacterized protein LOC8071185	---NA---	13.4212	2.85203	0.862503	3.30669	0.000944043	0.0040656
UP	LOC8057412	8057412	probable acyl-activating enzyme 1, peroxisomal	AT1G20560.2	8.31767	2.84509	1.17712	2.41698	0.0156498	0.0438436
UP	LOC8071563	8071563	putative serpin-Z5	AT1G47710.1	8.00343	2.83583	0.952117	2.97845	0.00289711	0.0105278
UP	LOC110430523	110430523	uncharacterized protein LOC110430523	---NA---	25.2768	2.83506	0.573535	4.94313	7.68766e-07	7.6307e-06
UP	LOC8054998	8054998	cation/H(+) antiporter 15	AT1G79400.1	90.7123	2.83429	1.02385	2.76827	0.00563543	0.0185993
UP	LOC8055486	8055486	probable phytol kinase 2, chloroplastic	AT5G58560.1	77.408	2.83286	0.344044	8.234	1.81067e-16	9.66415e-15
UP	LOC8066173	8066173	uncharacterized protein LOC8066173	AT2G28400.1	41.0337	2.83125	0.648515	4.36574	1.26692e-05	9.42917e-05
UP	LOC8072395	8072395	proteinase inhibitor PSI-1.2	AT1G72060.1	15.4332	2.82049	0.922097	3.05877	0.00222245	0.00839885
UP	LOC8077287	8077287	cytochrome P450 709B2	AT2G46950.1	14.5857	2.81671	0.666451	4.22643	2.3743e-05	0.000164675
UP	LOC8062699	8062699	peroxidase 21	AT2G37130.1	180.343	2.81615	0.299897	9.39039	5.97771e-21	5.2797e-19
UP	LOC8058701	8058701	beta-glucosidase 12	AT1G26560.1	6.57613	2.8122	0.967171	2.90765	0.00364151	0.0128198
UP	LOC8062855	8062855	EC protein homolog	AT2G23240.2	132.495	2.80563	0.564269	4.97215	6.62149e-07	6.66548e-06
UP	LOC8061804	8061804	abscisic acid receptor PYL4	AT2G38310.1	10.672	2.79957	0.951929	2.94095	0.00327209	0.0116883
UP	LOC8064503	8064503	uncharacterized protein LOC8064503	---NA---	5.09784	2.79763	1.16387	2.40374	0.0162285	0.0450851
UP	LOC8067974	8067974	wall-associated receptor kinase-like 20	AT5G02070.1	36.2658	2.78469	0.48214	5.77569	7.66374e-09	1.19233e-07
UP	LOC8056757	8056757	protein P21	AT4G11650.1	53.6815	2.78456	1.01851	2.73396	0.00625779	0.020334
UP	LOC8070643	8070643	NAC domain-containing protein 90	AT3G44350.1	9.35554	2.78375	1.12066	2.48403	0.0129906	0.0375261
UP	LOC8065905	8065905	zinc finger CCCH domain-containing protein 35	AT2G19810.1	1722.41	2.77505	0.37986	7.30545	2.76348e-13	9.07268e-12
UP	LOC8065931	8065931	60S ribosomal protein L11	AT5G45775.1	5.12355	2.76829	1.16278	2.38075	0.0172775	0.047484
UP	LOC110431810	110431810	zinc finger CCCH domain-containing protein 54-like isoform X4	AT2G05160.1	149.394	2.76377	0.443786	6.2277	4.73337e-10	9.19093e-09
UP	LOC8064842	8064842	tonoplast dicarboxylate transporter	AT5G47560.1	18.2595	2.76353	0.695451	3.97372	7.07596e-05	0.00042556
UP	LOC8072366	8072366	NAC transcription factor 29-like	AT3G04070.2	13.9587	2.76063	0.772443	3.5739	0.000351704	0.00173001
UP	LOC8060195	8060195	endochitinase A	AT3G54420.1	276.512	2.75248	0.88721	3.10241	0.00191955	0.00743279
UP	LOC8057863	8057863	uncharacterized protein LOC8061322	---NA---	14.5858	2.73999	0.917637	2.98592	0.00282726	0.0103115
UP	LOC8072371	8072371	charged multivesicular body protein 5	AT3G10640.1	56.5733	2.73767	0.521461	5.24999	1.52108e-07	1.80943e-06
UP	LOC110433843	110433843	calcineurin B-like protein 10 isoform X1	AT4G26570.2	131.947	2.73045	0.616992	4.42543	9.62518e-06	7.36594e-05
UP	LOC8058481	8058481	peroxidase 2	AT5G06730.1	19.0349	2.72617	0.68098	4.0033	6.2465e-05	0.000380606
UP	LOC8084815	8084815	uncharacterized protein LOC8084815	AT3G12140.2	11.3849	2.72234	0.766648	3.55097	0.000383815	0.00186271
UP	LOC8084373	8084373	uncharacterized protein LOC8084373	AT1G27000.1	156.991	2.7207	0.674479	4.03378	5.48871e-05	0.000341096
UP	LOC8062260	8062260	probable 2-oxoglutarate-dependent dioxygenase At5g05600	AT3G19000.1	239.944	2.70763	0.658528	4.11165	3.92846e-05	0.000254929
UP	LOC8060887	8060887	uncharacterized protein LOC8060887	---NA---	51.3196	2.70704	0.514073	5.26586	1.39534e-07	1.67988e-06
UP	LOC8069055	8069055	pathogenesis-related protein PRMS	AT2G14610.1	425.191	2.70697	0.859343	3.15005	0.00163243	0.00648587
UP	LOC8081399	8081399	CTP synthase-like	AT3G12670.1	18.5286	2.70205	0.680186	3.97252	7.11172e-05	0.000427324
UP	LOC8066304	8066304	glutaredoxin-C15	AT3G62950.1	412.017	2.6999	0.791956	3.40915	0.000651648	0.0029529
UP	LOC8083027	8083027	uncharacterized protein LOC8083027 isoform X2	AT5G01015.1	12.0702	2.69887	0.962833	2.80305	0.00506219	0.0169541
UP	LOC8078682	8078682	probable methyltransferase PMT19	AT1G33170.1	216.384	2.69227	0.456786	5.89394	3.77087e-09	6.24289e-08
UP	LOC8075463	8075463	WAT1-related protein At5g64700	AT5G64700.1	58.2512	2.69012	0.832454	3.23156	0.00123119	0.0051268
UP	LOC8074749	8074749	F-box/FBD/LRR-repeat protein At1g13570	---NA---	58.4241	2.68449	0.398784	6.73169	1.67709e-11	4.21087e-10
UP	LOC8058341	8058341	peroxisomal membrane protein 11-4	AT3G47430.1	62.0271	2.68313	0.376169	7.13278	9.83588e-13	3.00205e-11
UP	LOC8076747	8076747	uncharacterized protein LOC8076747	---NA---	13.6441	2.67878	0.742935	3.60567	0.000311351	0.00155644
UP	LOC8069287	8069287	probable calcium-binding protein CML36	AT3G10190.1	27.1936	2.67861	0.871627	3.07312	0.00211832	0.00806944
UP	LOC8072430	8072430	chaperone protein dnaJ 8, chloroplastic	---NA---	430.889	2.66766	0.634834	4.20214	2.64406e-05	0.000181119
UP	LOC110432742	110432742	mini zinc finger protein 2-like	AT3G28917.1	27.908	2.66279	0.505967	5.26277	1.41898e-07	1.7032e-06
UP	LOC8076629	8076629	uncharacterized protein LOC8076629	AT2G16050.1	81.8163	2.66266	0.437518	6.08584	1.15883e-09	2.11633e-08
UP	LOC8082970	8082970	cytochrome P450 71A1	AT3G48280.1	329.127	2.6557	0.40742	6.51833	7.10961e-11	1.58564e-09
UP	LOC8055443	8055443	protein MARD1	---NA---	2703.14	2.64631	0.740333	3.57449	0.000350915	0.00172655
UP	LOC8070717	8070717	probable receptor-like protein kinase At5g20050	AT5G20050.1	6.07157	2.63749	1.00646	2.62055	0.00877873	0.0270253
UP	LOC8080398	8080398	galactoside 2-alpha-L-fucosyltransferase	AT2G03220.1	19.909	2.631	0.623545	4.21943	2.44923e-05	0.000169167
UP	LOC8083570	8083570	uncharacterized protein LOC111993823	AT5G66150.1	1000.28	2.62965	0.581321	4.52358	6.08017e-06	4.9156e-05
UP	LOC8067364	8067364	uncharacterized protein LOC8067364	AT3G11930.3	8.20314	2.61457	0.99974	2.61525	0.00891613	0.0273892
UP	LOC8085518	8085518	protein NRT1/ PTR FAMILY 5.2	AT5G46050.1	2270.64	2.61035	0.573799	4.54925	5.38382e-06	4.41341e-05
UP	LOC8078510	8078510	WD repeat-containing protein 53 isoform X1	AT5G45760.2	599.437	2.60754	0.354139	7.36304	1.79773e-13	6.11321e-12
UP	LOC8074867	8074867	CBL-interacting protein kinase 15	AT5G07070.1	169.365	2.60352	0.688163	3.7833	0.000154766	0.000848236
UP	LOC8070587	8070587	uncharacterized protein LOC8070587	AT5G27830.3	419.601	2.59266	0.3474	7.46305	8.45419e-14	3.0297e-12
UP	LOC8063814	8063814	probable xyloglucan endotransglucosylase/hydrolase protein 23	AT4G25810.1	871.398	2.59229	0.42884	6.04489	1.4951e-09	2.66461e-08
UP	LOC8069810	8069810	hexokinase-2 isoform X1	AT2G19860.2	14.7571	2.59022	0.671873	3.85523	0.000115622	0.000657528
UP	LOC8062215	8062215	cationic amino acid transporter 1	AT4G21120.1	552.781	2.58859	0.46225	5.59999	2.14369e-08	3.09401e-07
UP	LOC8063569	8063569	protein N-lysine methyltransferase METTL21A	AT1G73320.1	53.1813	2.58763	0.367495	7.04127	1.90494e-12	5.60007e-11
UP	LOC8069711	8069711	serine/threonine-protein kinase SAPK9	AT4G33950.1	1086.61	2.58497	0.236796	10.9165	9.61715e-28	1.714e-25
UP	LOC8073267	8073267	translation initiation factor IF-2-like	---NA---	404.552	2.58394	0.375657	6.87844	6.05132e-12	1.64363e-10
UP	LOC8054688	8054688	germin-like protein 1-1	AT1G09560.1	2574.02	2.58358	0.422142	6.12016	9.34785e-10	1.73252e-08
UP	LOC8058914	8058914	laccase-6-like isoform X1	AT2G38080.1	78.1242	2.58178	0.34341	7.51807	5.55891e-14	2.07018e-12
UP	LOC110432483	110432483	uncharacterized protein LOC110432483 isoform X1	---NA---	5.65472	2.5784	1.01393	2.54297	0.0109916	0.032625
UP	LOC8067394	8067394	uncharacterized protein LOC109766200	AT4G29090.1	9.18179	2.57611	0.806522	3.1941	0.00140267	0.00570007
UP	LOC8057145	8057145	F-box/kelch-repeat protein At2g44130	AT2G44130.1	3393.83	2.56876	0.566144	4.53729	5.69814e-06	4.63113e-05
UP	LOC8055639	8055639	ethylene-responsive transcription factor ERF104	AT5G51190.1	893.45	2.56713	0.720097	3.56498	0.00036388	0.00178069
UP	LOC8064748	8064748	WRKY transcription factor 22	AT4G01250.1	172.605	2.56054	0.308312	8.30504	9.97883e-17	5.57948e-15
UP	LOC8077634	8077634	uncharacterized protein LOC8077634	---NA---	323.334	2.55308	0.41208	6.19559	5.8068e-10	1.10918e-08
UP	LOC8073017	8073017	G-type lectin S-receptor-like serine/threonine-protein kinase At2g19130	AT2G19130.1	18.5199	2.55111	0.76185	3.34857	0.000812283	0.00356273
UP	LOC8064738	8064738	PLASMODESMATA CALLOSE-BINDING PROTEIN 2	AT2G30933.2	52.6046	2.54886	0.48386	5.26776	1.38097e-07	1.6666e-06
UP	LOC8058250	8058250	protein CHUP1, chloroplastic	AT4G18570.1	8.1676	2.54842	1.02101	2.49598	0.0125611	0.0364595
UP	LOC8054651	8054651	uncharacterized protein LOC8054651	AT5G12430.1	62.7475	2.53695	0.365686	6.93752	3.99056e-12	1.13308e-10
UP	LOC8084834	8084834	probable aldo-keto reductase 1	AT1G60690.1	465.913	2.53675	0.226227	11.2133	3.50868e-29	7.45071e-27
UP	LOC8060327	8060327	uncharacterized LOC100274968	---NA---	113.6	2.5361	0.850281	2.98267	0.0028575	0.0104014
UP	LOC8063069	8063069	uncharacterized protein LOC8063069	AT3G18215.1	13.3554	2.53598	0.727305	3.48682	0.000488801	0.00229467
UP	LOC8085094	8085094	uncharacterized protein LOC8085094	AT5G19190.1	207.809	2.5341	0.344558	7.35464	1.9144e-13	6.49885e-12
UP	LOC8081800	8081800	uncharacterized protein LOC8081800	AT1G09310.1	20.6754	2.52866	0.679734	3.72006	0.000199172	0.00105511
UP	LOC8069917	8069917	---NA---	---NA---	1609.93	2.51775	0.46336	5.43369	5.52006e-08	7.22056e-07
UP	LOC8077513	8077513	uncharacterized protein LOC8077513	AT2G47440.1	24.6784	2.51199	0.737581	3.40571	0.000659922	0.00298386
UP	LOC8071104	8071104	phosphoribulokinase, chloroplastic	AT1G32060.1	196.009	2.50831	0.35541	7.05752	1.69499e-12	5.02731e-11
UP	LOC8075877	8075877	(+)-neomenthol dehydrogenase	AT3G59710.1	594.419	2.49284	0.302255	8.24747	1.61781e-16	8.72784e-15
UP	LOC8066575	8066575	histone deacetylase HDT2	AT3G44750.2	32.2764	2.48322	0.592676	4.18984	2.79149e-05	0.000189398
UP	LOC8055687	8055687	alpha-amylase/trypsin inhibitor	AT4G11650.1	557.815	2.48284	0.882687	2.81282	0.00491092	0.01653
UP	LOC8072152	8072152	probable RNA-dependent RNA polymerase SHL2	AT3G49500.1	23.2822	2.47884	0.583052	4.25149	2.12353e-05	0.000149148
UP	LOC110434162	110434162	protein NRT1/ PTR FAMILY 6.2	AT2G26690.1	408.501	2.47453	0.478608	5.17026	2.33767e-07	2.67866e-06
UP	LOC8067265	8067265	gamma-glutamyl peptidase 5	AT4G30550.1	565.851	2.47427	0.663215	3.73073	0.000190929	0.00101739
UP	LOC8085050	8085050	probable 3-beta-hydroxysteroid-Delta(8),Delta(7)-isomerase	AT1G20050.1	47.3658	2.47381	0.516042	4.79381	1.63642e-06	1.51787e-05
UP	LOC8076933	8076933	cytochrome P450 734A1	AT1G75130.1	18.0293	2.47065	0.632302	3.9074	9.32965e-05	0.000545167
UP	LOC8063347	8063347	maf-like protein DDB_G0281937 isoform X1	AT5G42770.1	18.1011	2.46985	1.03605	2.38391	0.0171298	0.0471364
UP	LOC8064734	8064734	predicted GPI-anchored protein 58	---NA---	519.226	2.4558	0.342008	7.18053	6.94404e-13	2.16917e-11
UP	LOC8065027	8065027	putative GATA transcription factor 22	AT4G26150.1	145.561	2.45309	0.396526	6.18645	6.15354e-10	1.17093e-08
UP	LOC8086069	8086069	BTB/POZ and MATH domain-containing protein 1	AT5G19000.1	18.2098	2.45303	0.631539	3.88422	0.00010266	0.000593456
UP	LOC8056800	8056800	ethylene-responsive transcription factor ERF113	AT5G13330.1	13.8918	2.45051	0.823686	2.97505	0.0029294	0.0106335
UP	LOC8061735	8061735	transcription factor TGAL5 isoform X4	AT1G08320.2	51.8826	2.45028	0.611501	4.00699	6.14981e-05	0.000375632
UP	LOC8084216	8084216	probable glutathione S-transferase GSTF1	AT3G62760.1	113.274	2.44873	0.858953	2.85083	0.00436052	0.0149219
UP	LOC8068945	8068945	pseudo histidine-containing phosphotransfer protein 5	AT3G16360.1	2777.31	2.43793	0.468524	5.20341	1.95662e-07	2.27202e-06
UP	LOC8059242	8059242	protein DETOXIFICATION 56	AT4G22790.1	21.0037	2.43625	0.777706	3.13261	0.00173262	0.00681609
UP	LOC8068536	8068536	auxin-responsive protein IAA25 isoform X1	AT4G28640.3	11.2608	2.43535	0.824007	2.9555	0.0031216	0.0112307
UP	LOC8068075	8068075	uncharacterized protein LOC8068075 isoform X4	AT3G17450.1	55.762	2.43357	0.411732	5.91056	3.40947e-09	5.6951e-08
UP	LOC8059523	8059523	uncharacterized protein LOC8059523	AT4G11450.1	13.2636	2.43061	0.807142	3.01138	0.00260067	0.0095814
UP	LOC8076022	8076022	uncharacterized protein LOC8076022	AT5G56550.1	1139.43	2.42575	0.474134	5.11617	3.11808e-07	3.43678e-06
UP	LOC8063122	8063122	RNA-binding protein 24-B isoform X2	AT1G76460.1	233.65	2.42309	0.561835	4.31281	1.6119e-05	0.000116492
UP	LOC8070650	8070650	transcription repressor OFP8	AT3G52525.1	66.482	2.42194	0.600333	4.03433	5.47578e-05	0.000340505
UP	LOC8060812	8060812	lecithin-cholesterol acyltransferase-like 1	AT1G27480.1	93.3528	2.4201	0.62162	3.89321	9.89253e-05	0.000573692
UP	LOC8069109	8069109	trypsin/factor XIIA inhibitor	---NA---	35.5382	2.41818	0.504112	4.7969	1.61136e-06	1.49602e-05
UP	LOC8083457	8083457	uncharacterized protein LOC8083457	---NA---	14.1359	2.41148	0.995903	2.4214	0.0154609	0.0434181
UP	LOC8067679	8067679	transcription factor RF2b	---NA---	30.031	2.40955	0.692661	3.47868	0.000503886	0.00235497
UP	LOC8056205	8056205	cytochrome P450 71A1-like	AT1G13080.1	117.863	2.40935	0.625282	3.85321	0.000116577	0.000662019
UP	LOC8058972	8058972	uncharacterized protein LOC8058972	AT1G27290.2	390.59	2.40451	0.260447	9.23223	2.65047e-20	2.21364e-18
UP	LOC8081897	8081897	non-specific lipid-transfer protein-like protein At2g13820	AT5G64080.2	30.7687	2.40392	0.578714	4.15391	3.26842e-05	0.00021747
UP	LOC110431663	110431663	U-box domain-containing protein 33-like isoform X1	---NA---	11.8239	2.40204	0.983837	2.4415	0.0146264	0.0414417
UP	LOC8054678	8054678	protein LNK3 isoform X1	---NA---	128.035	2.39859	0.535489	4.47925	7.49041e-06	5.90272e-05
UP	LOC110435575	110435575	uncharacterized protein LOC110435575	AT2G42520.1	187.352	2.39338	0.355197	6.7382	1.60363e-11	4.04168e-10
UP	LOC8155361	8155361	sugar transport protein MST3	AT3G19940.1	557.993	2.39316	0.690254	3.46707	0.000526164	0.00244648
UP	LOC8070860	8070860	phospholipase A1-Igamma1, chloroplastic	AT1G06800.1	33.1254	2.38572	0.912568	2.6143	0.00894116	0.0274576
UP	LOC8065658	8065658	transcription factor SOX-4	AT4G21780.1	34.2613	2.38558	0.556199	4.28907	1.7942e-05	0.000128182
UP	LOC8057066	8057066	amino acid transporter ANT1	AT3G11900.1	550.076	2.38283	0.431886	5.51728	3.4429e-08	4.73076e-07
UP	LOC8061940	8061940	berberine bridge enzyme-like 18	AT4G20860.1	40.3061	2.38159	0.431522	5.51905	3.40834e-08	4.692e-07
UP	LOC8063805	8063805	uncharacterized protein LOC8063805	---NA---	279.256	2.38076	0.462097	5.15208	2.57611e-07	2.90847e-06
UP	LOC8078012	8078012	heavy metal-associated isoprenylated plant protein 39-like	AT5G23760.1	8.05691	2.37611	0.920335	2.58178	0.00982911	0.0297226
UP	LOC8081124	8081124	myb-related protein Zm38-like	AT5G56110.1	20.0113	2.37484	0.63694	3.72852	0.000192609	0.00102525
UP	LOC8083026	8083026	uncharacterized protein LOC8083026	AT1G65295.1	28.3922	2.37154	0.78621	3.01642	0.00255783	0.00945321
UP	LOC8071235	8071235	protein NETWORKED 2D isoform X1	AT2G22560.1	12.8516	2.36496	0.769674	3.07268	0.00212148	0.0080799
UP	LOC8062327	8062327	calmodulin binding protein PICBP isoform X1	AT2G38800.1	27.9141	2.3645	0.507827	4.65612	3.2223e-06	2.77362e-05
UP	LOC8085025	8085025	NAC domain-containing protein 21/22	AT1G56010.1	181.8	2.36413	0.480128	4.92396	8.48104e-07	8.33941e-06
UP	LOC8067482	8067482	protein SULFUR DEFICIENCY-INDUCED 1	AT1G04770.1	595.359	2.36231	0.430978	5.48128	4.22267e-08	5.6875e-07
UP	LOC8076919	8076919	putative clathrin assembly protein At1g33340	AT1G33340.1	19.917	2.36197	0.616268	3.8327	0.000126743	0.000712063
UP	LOC8067360	8067360	ABC transporter G family member 16	AT3G55090.1	157.401	2.35444	0.404123	5.82603	5.67619e-09	9.06419e-08
UP	LOC8082503	8082503	transcription factor MYBS3	AT5G47390.1	46.0157	2.35409	0.673667	3.49444	0.000475051	0.00224014
UP	LOC8058917	8058917	steroid 5-alpha-reductase DET2	AT2G38050.1	79.7187	2.35291	0.367234	6.40711	1.483e-10	3.15253e-09
UP	LOC8068110	8068110	transcription termination factor MTERF15, mitochondrial-like	AT1G74120.1	48.6705	2.35186	0.389126	6.04395	1.5039e-09	2.67792e-08
UP	LOC8065512	8065512	UDP-glycosyltransferase 73D1-like	AT2G36780.1	477.029	2.34897	0.351465	6.68335	2.33543e-11	5.68506e-10
UP	LOC8084128	8084128	indole-3-acetaldehyde oxidase	AT2G27150.2	19.6154	2.34815	0.907109	2.58861	0.00963637	0.0292239
UP	LOC8079493	8079493	jasmonic acid-amido synthetase JAR2	AT2G46370.4	329.684	2.34586	0.24823	9.45033	3.37753e-21	3.15042e-19
UP	LOC110436275	110436275	CBS domain-containing protein CBSX3, mitochondrial	AT5G10860.1	9353.96	2.34328	0.17493	13.3955	6.42326e-41	3.77102e-38
UP	LOC8077078	8077078	sucrose synthase 2	AT5G20830.2	1188.6	2.34088	0.574573	4.07413	4.61861e-05	0.000293886
UP	LOC8083288	8083288	probable beta-1,3-galactosyltransferase 2	AT1G05170.2	15.9305	2.33688	0.642225	3.63873	0.00027399	0.00139318
UP	LOC110437146	110437146	uncharacterized protein LOC110437146 isoform X1	---NA---	17.1464	2.33642	0.845199	2.76435	0.00570367	0.0187873
UP	LOC8072708	8072708	lactoylglutathione lyase	AT1G80160.2	1052.58	2.33156	0.347997	6.69993	2.08515e-11	5.13847e-10
UP	LOC8066949	8066949	heavy metal-associated isoprenylated plant protein 33	AT3G06130.2	21.4431	2.32041	0.835839	2.77615	0.00550071	0.0182119
UP	LOC8057144	8057144	3-oxo-Delta(4,5)-steroid 5-beta-reductase-like	AT4G24220.1	156.159	2.31682	0.474435	4.88333	1.04308e-06	1.01024e-05
UP	LOC8057796	8057796	heparan-alpha-glucosaminide N-acetyltransferase-like	AT5G27730.1	352.663	2.31178	0.30478	7.5851	3.32243e-14	1.28775e-12
UP	LOC8066186	8066186	probable metal-nicotianamine transporter YSL14	AT1G65730.1	612.253	2.311	0.320599	7.20838	5.66204e-13	1.79397e-11
UP	LOC8068438	8068438	G-type lectin S-receptor-like serine/threonine-protein kinase At1g11410	AT4G21390.1	177.659	2.31019	0.391767	5.89686	3.70481e-09	6.15535e-08
UP	LOC8076588	8076588	uncharacterized protein LOC8076588	AT1G12230.1	438.311	2.30443	0.215003	10.7181	8.36913e-27	1.39214e-24
UP	LOC110430960	110430960	ribosomal protein S19 (chloroplast)	ATCG01040.1	77.5551	2.30232	0.440082	5.23157	1.68079e-07	1.97238e-06
UP	LOC8055951	8055951	uncharacterized protein LOC8055951	---NA---	10.6938	2.30144	0.762839	3.01695	0.00255336	0.00943844
UP	LOC8061087	8061087	probable polygalacturonase At1g80170	AT1G80170.1	107.285	2.30032	0.557254	4.12796	3.65993e-05	0.000239606
UP	LOC8054758	8054758	probable sarcosine oxidase	AT2G24580.1	51.8429	2.29697	0.471923	4.86725	1.13164e-06	1.08861e-05
UP	LOC8059170	8059170	receptor-like serine/threonine-protein kinase ALE2 isoform X2	AT5G56890.1	1238.43	2.29532	0.312592	7.34286	2.09076e-13	7.04962e-12
UP	LOC8083415	8083415	homeobox-leucine zipper protein ROC6	AT1G05230.4	14.6129	2.29512	0.775009	2.96141	0.00306236	0.0110598
UP	LOC8073199	8073199	BOI-related E3 ubiquitin-protein ligase 1	AT1G32740.1	303.688	2.29471	0.286767	8.00201	1.22402e-15	5.73538e-14
UP	LOC8054718	8054718	frataxin isoform X1	AT4G03240.1	280.547	2.29315	0.208384	11.0045	3.63709e-28	6.84905e-26
UP	LOC8071255	8071255	serine/arginine repetitive matrix protein 3	AT2G37100.1	37.3382	2.2911	0.455157	5.03365	4.81234e-07	5.01352e-06
UP	LOC8057909	8057909	CASP-like protein 1D1	AT4G15610.1	82.9942	2.28914	0.857901	2.6683	0.00762352	0.0240362
UP	LOC8070618	8070618	uncharacterized protein LOC8070618	---NA---	12.5249	2.28643	0.736328	3.10518	0.00190163	0.00736916
UP	LOC8069233	8069233	glycosyltransferase family 92 protein Os08g0121900	AT4G37420.1	32.5492	2.28548	0.969043	2.35849	0.0183495	0.0498875
UP	LOC8054224	8054224	BTB/POZ domain-containing protein At5g67385 isoform X1	AT5G67385.1	411.313	2.2811	0.275732	8.27288	1.30756e-16	7.09247e-15
UP	LOC110430878	110430878	uncharacterized protein LOC110430878 isoform X1	---NA---	31.0182	2.27877	0.44506	5.12013	3.05318e-07	3.37829e-06
UP	LOC8059857	8059857	uncharacterized protein LOC8059857	AT3G22530.1	935.432	2.2775	0.443213	5.1386	2.7679e-07	3.10743e-06
UP	LOC8068870	8068870	uncharacterized protein LOC8068870	AT1G22030.1	133.757	2.27696	0.353537	6.44053	1.19057e-10	2.5696e-09
UP	LOC8077440	8077440	spindle and kinetochore-associated protein 1 homolog isoform X1	AT3G60660.1	42.23	2.27649	0.382795	5.94702	2.7306e-09	4.63483e-08
UP	LOC8068706	8068706	nudix hydrolase 9	AT3G46200.1	72.5583	2.27298	0.493772	4.6033	4.15842e-06	3.50081e-05
UP	LOC8084946	8084946	AT-hook motif nuclear-localized protein 22	AT4G12050.1	36.6801	2.27178	0.648892	3.50101	0.000463502	0.00219293
UP	LOC8055461	8055461	vacuolar iron transporter homolog 5	AT1G21140.1	120.443	2.26748	0.483758	4.68721	2.76951e-06	2.41196e-05
UP	LOC8079884	8079884	probable fucosyltransferase 8	AT2G03220.1	203.407	2.26573	0.785983	2.88267	0.0039432	0.013703
UP	LOC8060341	8060341	RING-H2 finger protein ATL3	AT3G62690.1	52.0626	2.26232	0.38931	5.81112	6.20572e-09	9.84676e-08
UP	LOC110433293	110433293	mannose-6-phosphate isomerase 1-like isoform X3	AT1G67070.1	267.316	2.25505	0.247422	9.11421	7.92437e-20	6.35254e-18
UP	LOC8076990	8076990	protein RETICULATA-RELATED 5, chloroplastic	AT3G56140.1	631.228	2.24837	0.369843	6.07925	1.20742e-09	2.19104e-08
UP	LOC8066379	8066379	probable U3 small nucleolar RNA-associated protein 7 isoform X2	AT3G10530.1	77.7534	2.24826	0.33414	6.7285	1.71421e-11	4.28789e-10
UP	LOC8066857	8066857	homogentisate 1,2-dioxygenase isoform X1	AT5G54080.2	1308.16	2.24784	0.273326	8.22405	1.96737e-16	1.0389e-14
UP	LOC8069148	8069148	S-norcoclaurine synthase 1-like	AT4G25310.1	126.779	2.24765	0.421386	5.33394	9.61018e-08	1.19594e-06
UP	LOC8074471	8074471	(+)-neomenthol dehydrogenase	AT3G61220.1	109.032	2.24646	0.426754	5.26406	1.40909e-07	1.69336e-06
UP	LOC8083085	8083085	probable serine/threonine-protein kinase WNK6	AT3G18750.3	52.5542	2.24593	0.376831	5.96005	2.52155e-09	4.31669e-08
UP	LOC8062620	8062620	probable glutathione S-transferase GSTU6	AT1G10360.1	131.796	2.24136	0.560188	4.00109	6.30521e-05	0.000383831
UP	LOC8058392	8058392	premnaspirodiene oxygenase	AT3G26210.1	57.0455	2.24085	0.717855	3.1216	0.00179873	0.00703182
UP	LOC8075555	8075555	uncharacterized protein LOC8075555	---NA---	18.8504	2.2408	0.706534	3.17153	0.00151636	0.00608769
UP	LOC8068466	8068466	gibberellin 20 oxidase 2	AT2G30830.1	12.2765	2.23419	0.663887	3.36531	0.000764566	0.00339446
UP	LOC8062262	8062262	probable 2-oxoglutarate-dependent dioxygenase At5g05600	AT3G19010.1	11.1478	2.23326	0.704752	3.16886	0.0015304	0.00613542
UP	LOC8078611	8078611	leucine-rich repeat receptor protein kinase EMS1	AT2G34930.1	12.981	2.23237	0.938721	2.3781	0.0174022	0.0477281
UP	LOC8079298	8079298	transcription factor bHLH144	AT1G29950.2	18.1125	2.23127	0.622624	3.58365	0.000338827	0.00167658
UP	LOC8063316	8063316	protein NUCLEAR FUSION DEFECTIVE 4	AT4G34950.1	326.992	2.23022	0.701682	3.17839	0.00148095	0.00596836
UP	LOC110437145	110437145	uncharacterized protein LOC110437145	---NA---	29.3703	2.22384	0.514138	4.32538	1.5227e-05	0.000110808
UP	LOC110432418	110432418	atherin-like isoform X1	---NA---	87.7301	2.22338	0.518488	4.28821	1.80122e-05	0.000128436
UP	LOC8063962	8063962	UDP-N-acetylglucosamine diphosphorylase 1	AT2G35020.1	559.768	2.22181	0.224982	9.87547	5.31809e-23	5.99742e-21
UP	LOC110434693	110434693	uncharacterized protein LOC4331153	---NA---	5784.44	2.22115	0.384643	5.77458	7.71454e-09	1.1993e-07
UP	LOC8084408	8084408	wall-associated receptor kinase 1-like	AT1G69730.1	26.3203	2.22	0.57562	3.8567	0.000114927	0.000654138
UP	LOC8083677	8083677	zinc finger CCCH domain-containing protein 22 isoform X2	AT3G51950.2	32.8216	2.21702	0.577783	3.83712	0.000124486	0.000701346
UP	LOC8063511	8063511	40S ribosomal protein S9-2	AT5G39850.1	487.663	2.21692	0.442335	5.01186	5.39055e-07	5.55501e-06
UP	LOC8067653	8067653	uncharacterized protein LOC8067653	---NA---	633.253	2.214	0.584001	3.79109	0.000149986	0.000826354
UP	LOC110436483	110436483	vegetative cell wall protein gp1-like	---NA---	60.8384	2.21147	0.358752	6.16434	7.07774e-10	1.33534e-08
UP	LOC110436484	110436484	vegetative cell wall protein gp1-like	---NA---	112.662	2.20794	0.429697	5.13836	2.77144e-07	3.10965e-06
UP	LOC110433175	110433175	polyol transporter 5	AT3G18830.1	451.385	2.20306	0.381363	5.77681	7.6132e-09	1.18539e-07
UP	LOC8055166	8055166	uncharacterized protein LOC8055166	---NA---	20.5874	2.20233	0.682061	3.22893	0.00124255	0.00516395
UP	LOC8071669	8071669	F-box/kelch-repeat protein At1g80440	AT1G80440.1	188.382	2.201	0.815385	2.69934	0.00694762	0.0222139
UP	LOC8061598	8061598	auxin-responsive protein SAUR71-like	---NA---	91.9065	2.19104	0.830107	2.63946	0.00830382	0.0258423
UP	LOC8075220	8075220	universal stress protein PHOS32	AT3G03270.2	8.42274	2.18656	0.884781	2.4713	0.0134622	0.0386536
UP	LOC8085386	8085386	uncharacterized protein LOC8085386	AT3G47510.1	358.832	2.18367	0.304146	7.17967	6.98777e-13	2.17942e-11
UP	LOC8065370	8065370	alpha-amylase isozyme 2A	AT4G25000.1	63.5818	2.18265	0.522015	4.18119	2.89982e-05	0.00019575
UP	LOC8081156	8081156	probable carboxylesterase 15	AT5G06570.2	512.779	2.17973	0.403938	5.3962	6.80674e-08	8.76577e-07
UP	LOC8069869	8069869	auxin-induced in root cultures protein 12	AT3G07390.1	55.3992	2.17949	0.626161	3.48071	0.000500082	0.00234048
UP	LOC8071411	8071411	probable calcium-binding protein CML36	AT2G41410.1	37.6718	2.17916	0.688971	3.16292	0.00156194	0.00624807
UP	LOC8075863	8075863	scarecrow-like protein 33	AT1G07530.1	72.3082	2.17727	0.593407	3.6691	0.00024341	0.00125678
UP	LOC8086017	8086017	xylanase inhibitor protein 1	AT5G24090.1	79.2515	2.1764	0.865487	2.51466	0.0119148	0.0349599
UP	LOC8064861	8064861	protein PIN-LIKES 3 isoform X1	AT1G20925.1	216.358	2.17001	0.596106	3.6403	0.000272318	0.00138631
UP	LOC8076707	8076707	40S ribosomal protein S24-1	AT5G28060.1	492.74	2.16995	0.406165	5.34254	9.16552e-08	1.14417e-06
UP	LOC8063070	8063070	malonyl-CoA:anthocyanidin 5-O-glucoside-6''-O-malonyltransferase	AT3G29670.1	197.69	2.16819	0.442571	4.89908	9.62887e-07	9.38486e-06
UP	LOC110430894	110430894	GDSL esterase/lipase At5g55050-like isoform X2	AT5G55050.1	17.6384	2.16803	0.670405	3.23391	0.00122106	0.00509164
UP	LOC8083737	8083737	cytosolic endo-beta-N-acetylglucosaminidase 1	AT3G11040.1	169.534	2.15767	0.550349	3.92055	8.83484e-05	0.000519294
UP	LOC8077280	8077280	probable rRNA-processing protein EBP2 homolog	AT3G22660.1	401.496	2.15456	0.376152	5.72789	1.01689e-08	1.54829e-07
UP	LOC110433417	110433417	GDP-L-galactose phosphorylase 2-like isoform X2	AT5G55120.1	44.8494	2.15439	0.472414	4.5604	5.10575e-06	4.21488e-05
UP	LOC8065538	8065538	heterogeneous nuclear ribonucleoprotein A1, A2/B1 homolog	AT5G62865.1	270.583	2.15346	0.278586	7.72997	1.07576e-14	4.40929e-13
UP	LOC8082557	8082557	beta-fructofuranosidase, insoluble isoenzyme 6	AT3G13790.1	12.6352	2.15241	0.704862	3.05366	0.00226071	0.00851114
UP	LOC8055698	8055698	auxin-responsive protein IAA16	AT3G16500.1	35.358	2.14924	0.672713	3.19488	0.00139888	0.00568842
UP	LOC8075888	8075888	ribosomal L1 domain-containing protein 1	---NA---	112.029	2.14577	0.305974	7.01293	2.33374e-12	6.78076e-11
UP	LOC8084431	8084431	putative leucine-rich repeat receptor-like protein kinase At2g19210	AT2G19210.1	111.555	2.14492	0.595679	3.6008	0.000317242	0.00158232
UP	LOC8067681	8067681	nudix hydrolase 2 isoform X1	AT5G47650.1	823.353	2.14402	0.260387	8.23399	1.81073e-16	9.66415e-15
UP	LOC8072490	8072490	long-chain-alcohol oxidase FAO2	AT3G23410.1	27.0447	2.14149	0.607373	3.52583	0.000422161	0.00202032
UP	LOC8057530	8057530	uncharacterized protein LOC8057530	---NA---	54.2294	2.14093	0.464955	4.60459	4.13272e-06	3.48367e-05
UP	LOC8062354	8062354	transcription factor LG2 isoform X1	AT1G08320.2	97.0525	2.13831	0.456021	4.68905	2.74479e-06	2.39252e-05
UP	LOC8055877	8055877	beta-glucosidase 30	AT2G44480.2	12.0063	2.1287	0.800285	2.65992	0.00781582	0.024534
UP	LOC8054241	8054241	heptahelical transmembrane protein 4	AT4G37680.2	26.2394	2.12866	0.759809	2.80157	0.00508542	0.0170147
UP	LOC8078836	8078836	beta-galactosidase 6	AT2G28470.1	485.614	2.12792	0.462268	4.60322	4.16008e-06	3.50081e-05
UP	LOC8058909	8058909	uncharacterized protein LOC8058909 isoform X2	---NA---	555.61	2.12683	0.69462	3.06186	0.00219967	0.00833351
UP	LOC8075389	8075389	myb-related protein Zm38	AT1G66230.1	27.8728	2.12563	0.581017	3.65847	0.000253723	0.00130564
UP	LOC8068267	8068267	calcium-binding protein KIC	AT2G46600.1	196.527	2.12217	0.553702	3.8327	0.000126745	0.000712063
UP	LOC110433950	110433950	rRNA biogenesis protein RRP5	---NA---	157.183	2.11711	0.438746	4.82536	1.3975e-06	1.31335e-05
UP	LOC8070034	8070034	histone-lysine N-methyltransferase, H3 lysine-9 specific SUVH6 isoform X2	AT2G35160.1	10.4805	2.10502	0.788153	2.67083	0.00756644	0.0238788
UP	LOC8062778	8062778	serine/threonine-protein kinase RIPK isoform X2	AT2G05940.1	306.444	2.10467	0.241562	8.71274	2.96611e-18	2.03459e-16
UP	LOC8063980	8063980	BTB/POZ and MATH domain-containing protein 1	AT5G19000.1	9.46892	2.10383	0.851072	2.47197	0.0134369	0.0385919
UP	LOC8062990	8062990	ent-isokaurene C2-hydroxylase	AT2G45560.1	10.9207	2.10227	0.883949	2.37827	0.0173941	0.0477124
UP	LOC8068280	8068280	uncharacterized protein LOC8068280	---NA---	28.4157	2.09746	0.484001	4.33358	1.46705e-05	0.000107334
UP	LOC8070125	8070125	homocysteine S-methyltransferase 2 isoform X1	AT3G63250.2	4463.01	2.09488	0.294029	7.12475	1.04267e-12	3.15822e-11
UP	LOC8082559	8082559	beta-fructofuranosidase, insoluble isoenzyme 7	AT1G55120.2	145.518	2.09428	0.267098	7.84085	4.47503e-15	1.93223e-13
UP	LOC8063772	8063772	uncharacterized protein LOC8063772	AT4G09890.1	805.561	2.09406	0.301713	6.94057	3.90525e-12	1.11044e-10
UP	LOC8072730	8072730	uncharacterized LOC100276854	AT1G79970.2	17.8237	2.09402	0.699021	2.99564	0.00273866	0.0100252
UP	LOC8073554	8073554	probable RNA-dependent RNA polymerase 2	AT4G11130.1	380.13	2.09192	0.225801	9.26446	1.96064e-20	1.65832e-18
UP	LOC8054283	8054283	phenylalanine ammonia-lyase	AT2G37040.1	41.4271	2.08807	0.877138	2.38054	0.0172871	0.0474907
UP	LOC8083782	8083782	ketol-acid reductoisomerase, chloroplastic	AT3G58610.3	3174.02	2.08457	0.279136	7.46792	8.14752e-14	2.93561e-12
UP	LOC8081107	8081107	pathogenesis-related protein 1	---NA---	11.1243	2.08401	0.856961	2.43186	0.0150213	0.0423983
UP	LOC8081492	8081492	cysteine-rich repeat secretory protein 55	AT5G48540.1	310.625	2.08337	0.677683	3.07426	0.00211027	0.00804952
UP	LOC8064787	8064787	transcription factor SCREAM2	AT1G12860.1	9.67343	2.08315	0.780156	2.67017	0.00758127	0.0239105
UP	LOC110432221	110432221	glucan endo-1,3-beta-glucosidase 3-like	AT5G55180.2	309.621	2.08299	0.779095	2.67361	0.00750405	0.0237082
UP	LOC8057975	8057975	formin-like protein 14 isoform X1	---NA---	41.9376	2.08025	0.50195	4.14434	3.40789e-05	0.000224943
UP	LOC8081745	8081745	---NA---	---NA---	809.511	2.07734	0.512792	4.05104	5.09908e-05	0.000320072
UP	LOC8062689	8062689	hexose carrier protein HEX6	AT5G61520.2	48.0468	2.07624	0.625201	3.32092	0.000897228	0.00388157
UP	LOC8066228	8066228	cysteine proteinase inhibitor 8	AT5G47550.1	19.9179	2.07021	0.743414	2.78474	0.00535707	0.0178129
UP	LOC8070136	8070136	retrovirus-related Pol polyprotein from transposon TNT 1-94	AT4G23160.1	7.80596	2.06991	0.816373	2.53549	0.0112289	0.0332207
UP	LOC8066240	8066240	uncharacterized protein LOC8066240	AT1G59590.1	21.9736	2.06778	0.641572	3.223	0.00126856	0.00524666
UP	LOC8081931	8081931	nuclear transcription factor Y subunit A-3 isoform X1	AT1G17590.4	14.1295	2.06138	0.794105	2.59585	0.00943565	0.0287287
UP	LOC8068989	8068989	beta-galactosidase 8 isoform X2	AT1G72990.1	208.688	2.06123	0.283986	7.25821	3.92259e-13	1.27109e-11
UP	LOC8072533	8072533	uncharacterized protein LOC8072533	---NA---	3733.6	2.06013	0.261643	7.8738	3.44026e-15	1.51592e-13
UP	LOC8061669	8061669	probable UDP-3-O-acylglucosamine N-acyltransferase 2, mitochondrial isoform X1	AT4G21220.1	182.858	2.05914	0.289499	7.11276	1.13746e-12	3.43494e-11
UP	LOC8083550	8083550	putative anthocyanidin reductase	AT4G27250.1	65.4171	2.05285	0.404999	5.06876	4.00409e-07	4.29246e-06
UP	LOC8076088	8076088	protein PECTIC ARABINOGALACTAN SYNTHESIS-RELATED	AT3G26370.1	17.5405	2.05162	0.786892	2.60724	0.00912755	0.027953
UP	LOC8081108	8081108	pathogenesis-related protein 1	---NA---	426.963	2.05101	0.836066	2.45317	0.0141603	0.0403286
UP	LOC8083800	8083800	uncharacterized protein LOC8083800	AT3G27930.1	225.088	2.04952	0.221555	9.25059	2.2326e-20	1.88037e-18
UP	LOC8070110	8070110	light-inducible protein CPRF2 isoform X2	AT5G24800.1	2047.66	2.049	0.496149	4.12982	3.63054e-05	0.000237916
UP	LOC8068399	8068399	probable LRR receptor-like serine/threonine-protein kinase At1g34110	AT5G51560.1	35.1717	2.04865	0.4511	4.54145	5.58684e-06	4.54993e-05
UP	LOC8085549	8085549	40S ribosomal protein S24-1	AT5G28060.1	1496.18	2.04681	0.279584	7.32092	2.4628e-13	8.1797e-12
UP	LOC8056175	8056175	uncharacterized protein LOC8056175	AT1G78110.1	10.9624	2.04591	0.817704	2.50202	0.0123486	0.0359629
UP	LOC8060714	8060714	40S ribosomal protein S18	AT4G09800.1	1010.75	2.04559	0.324154	6.31054	2.7806e-10	5.62916e-09
UP	LOC8083772	8083772	peroxidase 50	AT4G37520.1	22.9112	2.03873	0.727666	2.80175	0.00508269	0.0170085
UP	LOC8074071	8074071	UDP-glycosyltransferase 73D1	AT3G53150.1	107.412	2.03718	0.42358	4.80944	1.51354e-06	1.40979e-05
UP	LOC8062735	8062735	probable F-box protein At2g36090	---NA---	11.7721	2.03579	0.795557	2.55895	0.0104988	0.0313909
UP	LOC8081069	8081069	UPF0481 protein At3g47200	AT3G50170.1	35.4981	2.03326	0.765344	2.65666	0.00789189	0.0247378
UP	LOC110437072	110437072	uncharacterized protein LOC110431985	AT5G09930.1	82.2084	2.03258	0.392171	5.18289	2.18471e-07	2.51349e-06
UP	LOC110430998	110430998	FBD-associated F-box protein At2g26860-like	AT1G16930.1	68.5358	2.03133	0.396584	5.12207	3.02196e-07	3.35118e-06
UP	LOC8072377	8072377	chaperone protein dnaJ 20, chloroplastic	AT4G13830.1	1194.71	2.02491	0.572556	3.53662	0.000405279	0.00195358
UP	LOC8065806	8065806	bifunctional epoxide hydrolase 2-like isoform X1	AT3G51000.1	193.301	2.02406	0.767261	2.63804	0.00833864	0.0259224
UP	LOC8066597	8066597	ras-related protein Rab11C	AT1G09630.1	262.309	2.01832	0.286658	7.04086	1.9106e-12	5.60846e-11
UP	LOC8071513	8071513	phospholipase D alpha 1	AT3G15730.1	741.054	2.01636	0.800015	2.5204	0.0117223	0.0344761
UP	LOC8061807	8061807	acidic endochitinase	AT5G24090.1	1093.97	2.01619	0.783288	2.574	0.0100529	0.0302385
UP	LOC8079973	8079973	uncharacterized protein LOC107279689	AT4G04570.2	90.4443	2.01561	0.329946	6.1089	1.00318e-09	1.84728e-08
UP	LOC110432557	110432557	60S ribosomal protein L4-1-like	AT3G09630.1	2066.33	2.01428	0.287744	7.00024	2.5553e-12	7.39223e-11
UP	LOC110432906	110432906	2-oxoisovalerate dehydrogenase subunit beta 1, mitochondrial	AT3G13450.1	1578.54	2.01425	0.324648	6.2044	5.49058e-10	1.05281e-08
UP	LOC8078208	8078208	NDR1/HIN1-like protein 13	AT1G17620.1	250.367	2.01381	0.436868	4.60965	4.03344e-06	3.40573e-05
UP	LOC8076388	8076388	H/ACA ribonucleoprotein complex subunit 2-like protein	AT5G08180.2	332.221	2.01082	0.368751	5.45306	4.95102e-08	6.56223e-07
UP	LOC8061103	8061103	threonine synthase, chloroplastic-like	AT4G29840.1	141.085	2.00865	0.292321	6.8714	6.35749e-12	1.71954e-10
UP	LOC8066784	8066784	uncharacterized protein LOC103655242 isoform X1	AT3G17450.1	322.128	2.00433	0.431512	4.64489	3.40257e-06	2.91622e-05
UP	LOC8067622	8067622	mannan endo-1,4-beta-mannosidase 8	AT5G01930.1	98.3599	2.00384	0.28361	7.06548	1.60066e-12	4.76876e-11
UP	LOC8086354	8086354	CASP-like protein 1E1	AT4G15630.1	405.532	2.00024	0.295583	6.76709	1.314e-11	3.35872e-10
UP	LOC8084832	8084832	CTP synthase isoform X2	AT3G12670.1	843.368	1.9985	0.204208	9.78662	1.28522e-22	1.37188e-20
UP	LOC8062298	8062298	probable inactive purple acid phosphatase 16	AT3G10150.1	28.7365	1.99553	0.651997	3.06064	0.00220863	0.00835764
UP	LOC8078019	8078019	protein WEAK CHLOROPLAST MOVEMENT UNDER BLUE LIGHT 1	AT2G26570.1	14.9323	1.99507	0.735901	2.71105	0.00670696	0.0215549
UP	LOC8054288	8054288	uncharacterized protein LOC8054288	AT3G09085.1	99.9374	1.99448	0.441014	4.52248	6.11182e-06	4.93919e-05
UP	LOC8056043	8056043	probable beta-D-xylosidase 6	AT5G10560.1	180.323	1.99297	0.39324	5.06808	4.01848e-07	4.29865e-06
UP	LOC8059245	8059245	uncharacterized protein LOC8059245	AT5G51670.1	25.6691	1.99199	0.60277	3.30473	0.000950667	0.00408795
UP	LOC8080836	8080836	protein CCA1	AT2G46830.1	1210.87	1.9918	0.276579	7.20154	5.95379e-13	1.8745e-11
UP	LOC8083152	8083152	alpha-mannosidase At3g26720	AT3G26720.1	739.38	1.99043	0.178023	11.1807	5.06707e-29	1.05358e-26
UP	LOC8083016	8083016	root phototropism protein 2	AT2G30520.3	1021.32	1.99025	0.363961	5.46832	4.54326e-08	6.06608e-07
UP	LOC8068285	8068285	probable xyloglucan endotransglucosylase/hydrolase protein 30	AT1G32170.1	33.8244	1.98694	0.478791	4.14992	3.32586e-05	0.000220557
UP	LOC8082606	8082606	AAA-ATPase At3g28580	AT5G40010.1	2042.27	1.98297	0.529845	3.74256	0.000182157	0.000978218
UP	LOC8080587	8080587	60S ribosomal protein L21-2	AT1G09690.1	1510.28	1.98238	0.293451	6.7554	1.42443e-11	3.61283e-10
UP	LOC8061869	8061869	splicing factor, arginine/serine-rich 19-like	AT4G00390.1	372.748	1.98172	0.294224	6.73541	1.6347e-11	4.10961e-10
UP	LOC8076189	8076189	codeine O-demethylase-like	AT5G20400.1	356.032	1.97905	0.347046	5.70255	1.1803e-08	1.76876e-07
UP	LOC8077274	8077274	transcription factor bHLH111	AT1G31050.1	175.579	1.97815	0.546884	3.61713	0.000297882	0.0014951
UP	LOC8065285	8065285	serpin-ZXA isoform X1	AT1G47710.1	8.03543	1.97789	0.799122	2.47507	0.0133209	0.0383417
UP	LOC110436938	110436938	zinc finger BED domain-containing protein RICESLEEPER 1-like isoform X1	AT3G42170.1	95.0327	1.97323	0.426502	4.62655	3.71815e-06	3.1636e-05
UP	LOC8060523	8060523	uncharacterized LOC103643967	---NA---	125.138	1.96977	0.413481	4.76387	1.89911e-06	1.73097e-05
UP	LOC8084067	8084067	protein ACCELERATED CELL DEATH 6-like	AT4G03460.1	21.355	1.96706	0.625636	3.14409	0.00166602	0.00659437
UP	LOC8073881	8073881	pentatricopeptide repeat-containing protein At1g31920	AT1G31920.1	485.737	1.96528	0.428126	4.59041	4.42368e-06	3.69461e-05
UP	LOC8066681	8066681	probable calcium-binding protein CML45	AT5G39670.1	26.6621	1.96506	0.830233	2.36688	0.0179388	0.0489376
UP	LOC8058795	8058795	L-type lectin-domain containing receptor kinase S.4	AT3G53810.1	339.462	1.96323	0.681743	2.87971	0.00398037	0.013813
UP	LOC8078077	8078077	protein NUCLEAR FUSION DEFECTIVE 6, chloroplastic/mitochondrial	AT2G20585.3	91.1386	1.95817	0.404862	4.83663	1.32061e-06	1.24637e-05
UP	LOC8054236	8054236	uncharacterized protein LOC8054236	---NA---	45.929	1.95782	0.372766	5.25214	1.50342e-07	1.79163e-06
UP	LOC8063213	8063213	LOB domain-containing protein 37	AT5G67420.1	698.065	1.95678	0.706214	2.7708	0.00559185	0.0184677
UP	LOC8065686	8065686	DNA excision repair protein ERCC-1	AT3G05210.1	121.244	1.95636	0.272568	7.1775	7.10002e-13	2.20753e-11
UP	LOC8054253	8054253	uncharacterized protein LOC8054253	---NA---	24.9568	1.95586	0.81162	2.40983	0.01596	0.0444691
UP	LOC8079384	8079384	H/ACA ribonucleoprotein complex subunit 4	AT3G57150.1	435.978	1.95494	0.407193	4.80101	1.57865e-06	1.46701e-05
UP	LOC8066387	8066387	probable E3 ubiquitin-protein ligase ATL44	AT1G20823.1	554.39	1.95459	0.363796	5.37277	7.7535e-08	9.89563e-07
UP	LOC8072722	8072722	cyanidin 3-O-rutinoside 5-O-glucosyltransferase-like	AT4G15550.1	183.78	1.95372	0.319794	6.1093	1.0007e-09	1.84441e-08
UP	LOC8068244	8068244	uncharacterized protein LOC8068244	AT1G51080.1	69.8752	1.9492	0.42075	4.63267	3.60974e-06	3.07923e-05
UP	LOC8077490	8077490	ribosomal RNA small subunit methyltransferase, mitochondrial	AT5G66360.2	25.1016	1.94844	0.586154	3.32411	0.000887024	0.00384242
UP	LOC8055466	8055466	cationic peroxidase SPC4-like	AT1G71695.1	261.774	1.94383	0.681836	2.85087	0.00435997	0.0149219
UP	LOC8079191	8079191	40S ribosomal protein SA	AT1G72370.2	900.294	1.94371	0.338118	5.74862	8.99766e-09	1.38049e-07
UP	LOC8066124	8066124	30S ribosomal protein S21, chloroplastic	---NA---	26.6306	1.94198	0.484585	4.00752	6.13605e-05	0.000374906
UP	LOC110431985	110431985	skin secretory protein xP2-like	---NA---	46.0655	1.94093	0.37096	5.23219	1.67517e-07	1.96735e-06
UP	LOC8082789	8082789	probable LRR receptor-like serine/threonine-protein kinase At3g47570	AT3G47570.1	143.946	1.9406	0.640902	3.02793	0.00246238	0.00914787
UP	LOC110431692	110431692	branched-chain-amino-acid aminotransferase 2, chloroplastic isoform X1	AT5G65780.1	1060.6	1.93934	0.294255	6.59068	4.37828e-11	1.00918e-09
UP	LOC8054134	8054134	50S ribosomal protein L18-like	AT5G27820.1	110.66	1.93893	0.332259	5.8356	5.35976e-09	8.59326e-08
UP	LOC8058632	8058632	coiled-coil domain-containing protein SCD2 isoform X2	AT3G48860.1	466.788	1.93637	0.464106	4.17226	3.01592e-05	0.000202696
UP	LOC110437325	110437325	spidroin-1-like	---NA---	141.581	1.93531	0.388297	4.98409	6.22547e-07	6.30156e-06
UP	LOC110431002	110431002	probable inositol oxygenase	AT1G14520.2	217.373	1.93501	0.779251	2.48317	0.0130221	0.037602
UP	LOC8059870	8059870	myb-like DNA-binding domain, SHAQKYF class family protein	AT1G25550.1	244.478	1.93429	0.281382	6.87427	6.23074e-12	1.68754e-10
UP	LOC8057300	8057300	putative lipid-transfer protein DIR1	---NA---	773.52	1.93149	0.418708	4.61298	3.96933e-06	3.35635e-05
UP	LOC8086045	8086045	protein prenyltransferase alpha subunit repeat-containing protein 1-B	AT1G10095.1	139.882	1.9298	0.299381	6.44597	1.14865e-10	2.48792e-09
UP	LOC8083815	8083815	serine carboxypeptidase-like 50	AT1G15000.1	119.494	1.9288	0.260536	7.40317	1.32969e-13	4.60001e-12
UP	LOC8070932	8070932	uncharacterized protein LOC8070932	AT3G11590.1	32.9013	1.92879	0.46422	4.1549	3.25433e-05	0.000216822
UP	LOC8067335	8067335	cysteine-rich repeat secretory protein 55	AT5G48540.1	32.8622	1.92834	0.77935	2.4743	0.0133498	0.0384025
UP	LOC110434972	110434972	kinesin-like protein KIN-6	AT1G20060.1	11.7805	1.92316	0.651899	2.95009	0.00317677	0.0113947
UP	LOC8081754	8081754	uncharacterized protein LOC8081754	AT5G54300.1	130.706	1.91821	0.410114	4.67726	2.90734e-06	2.51881e-05
UP	LOC110436155	110436155	uncharacterized protein LOC110436155	AT5G52190.1	186.288	1.91665	0.381915	5.01852	5.20719e-07	5.39007e-06
UP	LOC8073566	8073566	uncharacterized protein LOC8073566	---NA---	901.665	1.91526	0.374719	5.11118	3.20148e-07	3.52287e-06
UP	LOC8055237	8055237	---NA---	---NA---	11.5188	1.91503	0.800032	2.39369	0.0166798	0.0461464
UP	LOC8061059	8061059	probable choline kinase 2	AT1G74320.1	57.8277	1.91349	0.416921	4.58956	4.4418e-06	3.70819e-05
UP	LOC8081081	8081081	bifunctional TENA2 protein	AT3G16990.1	47.8076	1.91317	0.388682	4.92219	8.558e-07	8.41095e-06
UP	LOC8069339	8069339	protein POLAR LOCALIZATION DURING ASYMMETRIC DIVISION AND REDISTRIBUTION	---NA---	112.85	1.91288	0.369638	5.175	2.27911e-07	2.61455e-06
UP	LOC8075050	8075050	methylmalonate-semialdehyde dehydrogenase [acylating], mitochondrial	AT2G14170.2	796.584	1.91287	0.26822	7.13173	9.91152e-13	3.02052e-11
UP	LOC8077726	8077726	aspartyl protease family protein At5g10770	AT5G10770.1	569.385	1.91087	0.189028	10.1089	5.04315e-24	6.37128e-22
UP	LOC8068385	8068385	histone H1	AT2G18050.1	1901.92	1.90774	0.474493	4.02058	5.8055e-05	0.000357886
UP	LOC8070798	8070798	stearoyl-[acyl-carrier-protein] 9-desaturase 5, chloroplastic	AT2G43710.2	1147.36	1.90451	0.225668	8.43944	3.1887e-17	1.86656e-15
UP	LOC110434165	110434165	ubiquitin-conjugating enzyme E2 7	AT3G46460.1	14.654	1.90293	0.803756	2.36755	0.0179065	0.0488828
UP	LOC8082830	8082830	cytochrome P450 90D2	AT3G13730.1	105.994	1.89827	0.420144	4.51813	6.23873e-06	5.03157e-05
UP	LOC8082910	8082910	putative disease resistance protein RGA1	AT1G59620.1	46.2558	1.89767	0.428976	4.42372	9.70178e-06	7.41697e-05
UP	LOC8077454	8077454	nucleobase-ascorbate transporter 11	AT4G38050.1	90.5991	1.8959	0.477825	3.96777	7.25484e-05	0.000435007
UP	LOC8060537	8060537	uncharacterized protein LOC8060537 isoform X1	AT3G12210.2	34.2674	1.88608	0.542213	3.47849	0.000504252	0.00235613
UP	LOC110430744	110430744	uncharacterized protein LOC110430744 isoform X2	---NA---	59.2433	1.88557	0.454408	4.1495	3.33205e-05	0.00022082
UP	LOC8057142	8057142	chitinase 2	---NA---	634.081	1.88538	0.603404	3.12458	0.00178061	0.00696781
UP	LOC8073422	8073422	aldose 1-epimerase	AT5G15140.1	152.774	1.88402	0.486904	3.86939	0.000109107	0.000624932
UP	LOC8059487	8059487	AAA-ATPase At2g46620	AT2G46620.1	76.9315	1.88144	0.329922	5.70268	1.17939e-08	1.76873e-07
UP	LOC8066794	8066794	F-box/kelch-repeat protein At5g60570	AT5G60570.1	10.2309	1.88125	0.742977	2.53205	0.0113399	0.0334995
UP	LOC8072519	8072519	uncharacterized protein LOC8072519	---NA---	134.895	1.88111	0.376399	4.99764	5.80366e-07	5.9287e-06
UP	LOC110430761	110430761	uncharacterized protein LOC110429868	AT5G53670.1	28.1521	1.88052	0.618245	3.04171	0.00235241	0.00880324
UP	LOC8078545	8078545	60S ribosomal protein L18-3	AT5G27850.1	620.824	1.87774	0.284141	6.60847	3.88301e-11	9.05475e-10
UP	LOC110434013	110434013	protein trichome birefringence-like 38 isoform X1	AT2G34070.1	1106.51	1.87511	0.394828	4.74918	2.04238e-06	1.84554e-05
UP	LOC8071417	8071417	pentatricopeptide repeat-containing protein At2g22410, mitochondrial isoform X1	AT5G59200.1	509.678	1.87425	0.21647	8.65826	4.79011e-18	3.21937e-16
UP	LOC8071307	8071307	40S ribosomal protein S16	AT2G09990.1	1033.9	1.87363	0.259033	7.23316	4.71893e-13	1.51195e-11
UP	LOC8078554	8078554	peroxidase 42	AT5G05340.1	42.6371	1.86814	0.784562	2.38112	0.01726	0.0474489
UP	LOC8071287	8071287	uncharacterized LOC100274396 isoform X1	AT2G47020.1	83.7604	1.86678	0.298696	6.24978	4.11039e-10	8.09634e-09
UP	LOC8066610	8066610	transcription factor RAX2	AT5G57620.1	292.664	1.86592	0.637123	2.92867	0.00340415	0.0121016
UP	LOC8054273	8054273	60S ribosomal protein L14-1	AT4G27090.1	1573.93	1.86525	0.31519	5.91787	3.26134e-09	5.46137e-08
UP	LOC8075721	8075721	DCN1-like protein 2	AT3G12760.1	165.167	1.86507	0.396595	4.7027	2.56739e-06	2.25264e-05
UP	LOC8074357	8074357	HVA22-like protein a isoform X1	AT1G74520.1	57.4153	1.8642	0.416517	4.47568	7.61672e-06	5.99516e-05
UP	LOC8072532	8072532	rop guanine nucleotide exchange factor 7-like	AT4G00460.2	10.0164	1.8642	0.718596	2.59422	0.0094806	0.0288447
UP	LOC8073592	8073592	cytochrome P450 71A9	AT3G48270.1	13.7463	1.86281	0.778336	2.39332	0.0166965	0.0461797
UP	LOC8086189	8086189	CCG-binding protein 1	AT2G15890.1	12068.2	1.85986	0.268441	6.92838	4.25677e-12	1.19675e-10
UP	LOC8073858	8073858	transcription factor bHLH76	AT4G34530.1	57.2263	1.85969	0.732707	2.5381	0.0111455	0.0330229
UP	LOC8056542	8056542	protein kinase PINOID 2	AT2G26700.1	82.6125	1.85837	0.384407	4.83439	1.33556e-06	1.25929e-05
UP	LOC8054984	8054984	nitrate regulatory gene2 protein	AT1G21740.1	239.653	1.85748	0.291637	6.36914	1.90094e-10	3.9691e-09
UP	LOC8083998	8083998	acetate/butyrate--CoA ligase AAE7, peroxisomal	AT3G16910.1	352.587	1.85633	0.295008	6.29245	3.1249e-10	6.26896e-09
UP	LOC8063193	8063193	21 kDa protein-like	---NA---	15.9649	1.85485	0.615171	3.01517	0.00256834	0.00948525
UP	LOC8058870	8058870	dolichyl-phosphate beta-glucosyltransferase	AT2G39630.2	30.6643	1.85354	0.577746	3.20822	0.00133558	0.00546748
UP	LOC8074041	8074041	uncharacterized protein LOC8074041	---NA---	35.9804	1.85117	0.478119	3.87179	0.000108041	0.000620247
UP	LOC8066622	8066622	protein PHYTOCHROME KINASE SUBSTRATE 4	---NA---	15.7883	1.85061	0.654414	2.82789	0.00468562	0.015901
UP	LOC8056115	8056115	uncharacterized protein At3g49140	AT3G59300.1	913.999	1.84992	0.222949	8.2975	1.06326e-16	5.84674e-15
UP	LOC8069826	8069826	uncharacterized protein LOC8069826	---NA---	23.2197	1.84979	0.691447	2.67525	0.00746734	0.0236184
UP	LOC8062212	8062212	uncharacterized protein LOC8062212	---NA---	82.2843	1.84824	0.618036	2.9905	0.00278522	0.0101768
UP	LOC8063886	8063886	uncharacterized protein LOC8063886 isoform X1	AT3G59490.1	89.5425	1.84705	0.301928	6.11751	9.50491e-10	1.75674e-08
UP	LOC8058655	8058655	probable F-box protein At2g36090	AT2G36090.1	387.462	1.84459	0.593114	3.11	0.00187087	0.00726544
UP	LOC8084936	8084936	E3 ubiquitin-protein ligase XB3	AT2G28840.2	453.659	1.84454	0.325617	5.66475	1.47236e-08	2.18188e-07
UP	LOC8071075	8071075	uncharacterized protein LOC8071075	---NA---	427.384	1.84194	0.377575	4.87834	1.06985e-06	1.03315e-05
UP	LOC110433989	110433989	60S ribosomal protein L10a-like	AT1G08360.1	761.024	1.83791	0.365069	5.03443	4.79275e-07	4.99573e-06
UP	LOC8080223	8080223	DIMBOA UDP-glucosyltransferase BX8-like	AT5G05900.1	219.991	1.83789	0.54382	3.37959	0.000725951	0.00324395
UP	LOC8067456	8067456	60S ribosomal protein L13a-4	AT3G24830.1	1155.17	1.83718	0.234203	7.84442	4.34975e-15	1.88751e-13
UP	LOC8081340	8081340	methyl-CpG-binding domain-containing protein 2	AT5G35330.3	17.919	1.83505	0.543943	3.37361	0.000741893	0.00330852
UP	LOC8059678	8059678	40S ribosomal protein S11	AT5G23740.1	403.517	1.83439	0.311228	5.89403	3.76898e-09	6.24289e-08
UP	LOC8057356	8057356	protein CHROMATIN REMODELING 24	AT4G23160.1	83.7695	1.82862	0.348054	5.25383	1.4897e-07	1.77953e-06
UP	LOC8084453	8084453	transcription factor TCP7-like	AT5G23280.1	44.9313	1.82862	0.500187	3.65587	0.000256312	0.00131557
UP	LOC8081117	8081117	abscisic acid receptor PYL4	AT2G38310.1	1137.17	1.82833	0.405234	4.51178	6.42865e-06	5.16388e-05
UP	LOC8063604	8063604	60S ribosomal protein L18a	AT1G29965.1	1590.02	1.82741	0.28535	6.40409	1.5127e-10	3.20882e-09
UP	LOC8069777	8069777	phospholipase A1-II 5	AT2G42690.1	454.877	1.82495	0.260226	7.01296	2.33331e-12	6.78076e-11
UP	LOC8077426	8077426	protein phosphatase 1 regulatory subunit SDS22	AT5G22320.2	319.976	1.82185	0.186875	9.74901	1.86281e-22	1.95703e-20
UP	LOC8058459	8058459	4-hydroxy-tetrahydrodipicolinate synthase, chloroplastic	AT3G60880.1	374.102	1.82055	0.30065	6.05538	1.40088e-09	2.51337e-08
UP	LOC8057384	8057384	CASP-like protein 4B3	AT2G38480.1	119.241	1.81669	0.298873	6.07848	1.21328e-09	2.19967e-08
UP	LOC8079538	8079538	subtilisin-like protease SBT1.7	AT5G67360.1	140.247	1.81608	0.667492	2.72075	0.00651338	0.0210174
UP	LOC110436755	110436755	dormancy-associated protein homolog 3-like	AT1G56220.4	2520.91	1.81555	0.474997	3.82224	0.000132244	0.000738593
UP	LOC8073322	8073322	transcription factor DIVARICATA	AT5G58900.1	522.217	1.81447	0.510856	3.55181	0.000382586	0.0018572
UP	LOC8078076	8078076	probable transcription factor GLK2 isoform X1	AT2G20570.2	441.597	1.81312	0.426491	4.25125	2.12577e-05	0.000149212
UP	LOC8055897	8055897	uncharacterized protein LOC8055897	AT2G24550.1	2705.07	1.81307	0.28151	6.44051	1.19076e-10	2.5696e-09
UP	LOC8077540	8077540	glucan endo-1,3-beta-D-glucosidase	AT2G43670.1	58.0293	1.8115	0.408761	4.43169	9.34959e-06	7.18626e-05
UP	LOC8078786	8078786	serine/threonine protein phosphatase 2A 57 kDa regulatory subunit B' kappa isoform	AT5G25510.1	60.8221	1.81145	0.468577	3.86585	0.000110703	0.000632981
UP	LOC8081205	8081205	40S ribosomal protein S2-3	AT3G57490.1	874.893	1.811	0.27214	6.65466	2.8395e-11	6.77981e-10
UP	LOC8057063	8057063	cinnamoyl-CoA reductase 1	AT5G58490.1	36.4698	1.81079	0.504314	3.5906	0.000329919	0.00163738
UP	LOC110429751	110429751	stem-specific protein TSJT1-like	AT5G19140.2	4320.34	1.81048	0.302894	5.97728	2.269e-09	3.93498e-08
UP	LOC8079815	8079815	probable nucleolar protein 5-2	AT3G05060.1	1222.03	1.81011	0.308042	5.87618	4.19851e-09	6.86938e-08
UP	LOC110435040	110435040	60S ribosomal protein L11	AT5G45775.2	635.503	1.81007	0.39369	4.5977	4.27179e-06	3.58425e-05
UP	LOC8060654	8060654	glycine-rich RNA-binding protein 8	AT5G61030.1	224.484	1.80191	0.299148	6.02348	1.70704e-09	3.01008e-08
UP	LOC8067580	8067580	protein trichome birefringence-like 34	AT5G01620.2	13.4166	1.79813	0.753368	2.38678	0.0169964	0.0468524
UP	LOC8084084	8084084	glucan endo-1,3-beta-glucosidase 13	AT4G26830.1	28.6833	1.79809	0.681789	2.63731	0.00835676	0.0259625
UP	LOC8081956	8081956	60S ribosomal protein L35a-1	AT1G74270.1	1028.76	1.79459	0.286704	6.25939	3.86476e-10	7.66083e-09
UP	LOC110437148	110437148	40S ribosomal protein S15a-1	AT5G59850.1	3444.04	1.79206	0.333134	5.37939	7.47366e-08	9.57521e-07
UP	LOC8081176	8081176	60S ribosomal protein L15	AT4G16720.1	2031.67	1.79154	0.224784	7.97002	1.58647e-15	7.33044e-14
UP	LOC8072420	8072420	H/ACA ribonucleoprotein complex subunit 4	AT3G57150.1	1468.65	1.79117	0.389995	4.5928	4.37341e-06	3.66028e-05
UP	LOC8056265	8056265	homoserine kinase	AT2G17265.1	190.207	1.79088	0.274147	6.53256	6.46544e-11	1.45007e-09
UP	LOC8077856	8077856	AP2-like ethylene-responsive transcription factor At2g41710	AT1G79700.2	38.812	1.78294	0.42987	4.14761	3.35958e-05	0.000222349
UP	LOC8084286	8084286	uncharacterized protein LOC8084286	AT3G60780.1	89.41	1.7818	0.582297	3.05995	0.00221374	0.0083722
UP	LOC8062099	8062099	protein NSP-INTERACTING KINASE 1 isoform X1	AT5G16000.1	403.403	1.78126	0.274446	6.49037	8.56277e-11	1.89282e-09
UP	LOC8062676	8062676	uncharacterized protein LOC8062676	AT3G55760.3	19.7355	1.78111	0.559361	3.18419	0.00145159	0.00586449
UP	LOC8068767	8068767	BTB/POZ and MATH domain-containing protein 2	AT3G06190.1	79.533	1.78078	0.327397	5.43921	5.35162e-08	7.02077e-07
UP	LOC8063969	8063969	uncharacterized protein LOC101781956 isoform X1	AT2G35155.1	1009.94	1.78005	0.352732	5.04648	4.50017e-07	4.72778e-06
UP	LOC8063423	8063423	uncharacterized protein LOC109940263	AT4G23160.1	221.375	1.77932	0.263022	6.7649	1.33406e-11	3.40526e-10
UP	LOC8080081	8080081	ribosome production factor 2 homolog	AT3G23620.1	494.327	1.77919	0.213667	8.32691	8.29763e-17	4.66561e-15
UP	LOC8066599	8066599	tRNA (adenine(58)-N(1))-methyltransferase catalytic subunit TRMT61A	AT5G14600.1	110.879	1.77861	0.279322	6.36759	1.92025e-10	3.99935e-09
UP	LOC110433508	110433508	uncharacterized protein LOC110433508	---NA---	18.802	1.77856	0.612177	2.9053	0.00366896	0.012902
UP	LOC8059589	8059589	probable U3 small nucleolar RNA-associated protein 7 isoform X2	AT3G10530.1	302.817	1.77726	0.242416	7.33146	2.27659e-13	7.58646e-12
UP	LOC8071064	8071064	S-adenosylmethionine carrier 1, chloroplastic/mitochondrial	AT4G39460.2	239.964	1.77662	0.246692	7.20179	5.94284e-13	1.87401e-11
UP	LOC8055242	8055242	protein RICE SALT SENSITIVE 3 isoform X2	AT5G53900.1	34.4618	1.77466	0.404641	4.38577	1.15578e-05	8.66986e-05
UP	LOC8060667	8060667	uncharacterized protein LOC100276045	AT5G65650.1	67.7171	1.77417	0.383332	4.62828	3.68716e-06	3.1399e-05
UP	LOC8064498	8064498	putative F-box/FBD/LRR-repeat protein At4g03220	AT1G60400.1	56.2029	1.77317	0.336708	5.26621	1.39266e-07	1.67766e-06
UP	LOC8081963	8081963	amino acid transporter AVT1A	AT3G54830.1	883.739	1.77309	0.335488	5.2851	1.25634e-07	1.53381e-06
UP	LOC8077050	8077050	uncharacterized protein LOC8077050	AT5G04000.1	299.23	1.77227	0.376537	4.70676	2.51689e-06	2.21711e-05
UP	LOC8076628	8076628	RING-H2 finger protein ATL65	AT3G18930.2	244.973	1.76902	0.382954	4.61939	3.84863e-06	3.26382e-05
UP	LOC8060894	8060894	60S ribosomal protein L17	AT1G27400.1	824.691	1.76731	0.31791	5.55915	2.71095e-08	3.80009e-07
UP	LOC8077966	8077966	nucleolin 2	AT3G55340.1	63.3578	1.76597	0.337128	5.23827	1.62092e-07	1.91677e-06
UP	LOC8067437	8067437	protein ECERIFERUM 1	AT1G02205.1	34.8453	1.7654	0.656429	2.6894	0.00715802	0.0228099
UP	LOC8057977	8057977	dihydroxy-acid dehydratase, chloroplastic	AT3G23940.2	389.733	1.76425	0.325333	5.42292	5.86343e-08	7.62972e-07
UP	LOC8073496	8073496	egg cell-secreted protein 1.4	AT1G76750.1	150.439	1.75728	0.378537	4.64229	3.44567e-06	2.95148e-05
UP	LOC8085274	8085274	BTB/POZ domain-containing protein At2g24240-like	AT4G30940.1	128.736	1.75619	0.278271	6.3111	2.77064e-10	5.6147e-09
UP	LOC8055939	8055939	cyclin-P4-1	AT2G44740.1	45.924	1.75444	0.457	3.83903	0.000123522	0.000696895
UP	LOC110434419	110434419	small nuclear ribonucleoprotein SmD3b	AT1G20580.1	267.244	1.75284	0.279427	6.27298	3.54195e-10	7.04895e-09
UP	LOC8064915	8064915	chitinase 2	---NA---	31.9702	1.75186	0.566131	3.09444	0.00197182	0.00759541
UP	LOC8058961	8058961	60S ribosomal protein L32-1	AT4G18100.1	579.842	1.74971	0.326687	5.35592	8.5122e-08	1.072e-06
UP	LOC8076075	8076075	60S ribosomal protein L19-1	AT3G16780.1	272.967	1.74928	0.262411	6.66617	2.62567e-11	6.36056e-10
UP	LOC8056513	8056513	transcription repressor OFP14	AT1G79960.1	111.268	1.74826	0.458548	3.8126	0.000137515	0.000765034
UP	LOC8066792	8066792	B3 domain-containing protein Os06g0194400	AT3G19184.1	18.8121	1.74547	0.54462	3.20493	0.00135098	0.00552599
UP	LOC8067369	8067369	cation/calcium exchanger 1	AT5G17860.1	52.5573	1.73952	0.366846	4.74183	2.11796e-06	1.90865e-05
UP	LOC8075266	8075266	60S acidic ribosomal protein P2A	AT3G44590.1	765.987	1.73895	0.385014	4.51659	6.28422e-06	5.06008e-05
UP	LOC8055957	8055957	ethylene-responsive transcription factor ERF105	AT5G47230.1	21.8023	1.73846	0.617529	2.81518	0.00487497	0.0164235
UP	LOC8067881	8067881	BAG family molecular chaperone regulator 7 isoform X1	AT5G62390.1	61.2072	1.73618	0.450916	3.85034	0.000117952	0.000668496
UP	LOC8059920	8059920	serine carboxypeptidase 2	AT2G35780.1	1552.45	1.7352	0.534434	3.2468	0.00116711	0.00490148
UP	LOC8071113	8071113	cinnamoyl-CoA reductase 1	AT2G33590.1	381.901	1.73453	0.365894	4.74052	2.13175e-06	1.92021e-05
UP	LOC8063195	8063195	F-box protein At5g07610	AT5G07610.1	19.9508	1.73432	0.577628	3.00249	0.00267785	0.00983306
UP	LOC8067242	8067242	rRNA-processing protein FYV7	AT4G03180.1	422.267	1.73428	0.270419	6.41329	1.42409e-10	3.03052e-09
UP	LOC8067405	8067405	uncharacterized protein LOC8067405	AT5G03230.1	1746.08	1.73416	0.711737	2.43652	0.0148294	0.0419099
UP	LOC8064753	8064753	probable protein ABIL4	AT2G46225.3	98.4417	1.73206	0.429167	4.03587	5.44012e-05	0.000338498
UP	LOC110431897	110431897	MADS-box transcription factor 47-like isoform X1	AT4G24540.1	1572.11	1.73189	0.200141	8.65332	5.00212e-18	3.35058e-16
UP	LOC8084890	8084890	elongator complex protein 6 isoform X1	AT4G10090.1	75.8708	1.73117	0.328789	5.26529	1.39971e-07	1.68413e-06
UP	LOC110436515	110436515	uncharacterized LOC100276946	AT1G06010.1	90.1656	1.73112	0.376644	4.59616	4.30345e-06	3.60626e-05
UP	LOC8073430	8073430	ATPase ASNA1 homolog	AT3G10350.1	43.4539	1.72778	0.490167	3.52488	0.000423675	0.00202659
UP	LOC8082007	8082007	ethylene-responsive transcription factor ERF073-like	AT1G72360.2	12267.8	1.72678	0.648382	2.66321	0.00774	0.0243381
UP	LOC8075278	8075278	endo-1,3;1,4-beta-D-glucanase	AT3G23600.1	429.405	1.72649	0.301392	5.72839	1.0139e-08	1.54492e-07
UP	LOC8067594	8067594	RNA-directed DNA methylation 4	AT2G30280.1	311.95	1.72211	0.24993	6.89038	5.56419e-12	1.52564e-10
UP	LOC110434000	110434000	uncharacterized protein LOC110434000	---NA---	551.696	1.72005	0.273019	6.30012	2.97416e-10	5.99668e-09
UP	LOC8073676	8073676	programmed cell death protein 4-like	AT5G63190.2	2363.12	1.71876	0.237611	7.23351	4.70678e-13	1.51048e-11
UP	LOC8086415	8086415	transcription factor PCF6	AT4G18390.2	52.1453	1.71797	0.401074	4.28343	1.84031e-05	0.000130961
UP	LOC8071161	8071161	probable LRR receptor-like serine/threonine-protein kinase At1g56130	AT1G56130.1	1224.88	1.71776	0.343476	5.00112	5.69993e-07	5.8287e-06
UP	LOC8064741	8064741	serine carboxypeptidase-like 50	AT1G15000.1	103.121	1.71654	0.297706	5.76589	8.12277e-09	1.25786e-07
UP	LOC8078270	8078270	uncharacterized protein At2g39795, mitochondrial	AT3G55605.1	272.26	1.71654	0.326176	5.26262	1.4202e-07	1.70365e-06
UP	LOC8083012	8083012	methylesterase 17	AT3G10870.1	25.8453	1.7165	0.459839	3.73283	0.000189341	0.00101136
UP	LOC8067709	8067709	probable sucrose-phosphate synthase 3 isoform X2	AT5G20280.1	404.075	1.71619	0.334755	5.1267	2.94872e-07	3.2864e-06
UP	LOC8072689	8072689	calmodulin-binding receptor kinase CaMRLK	AT5G45800.1	14.6426	1.71486	0.625634	2.74099	0.00612547	0.0199594
UP	LOC8061393	8061393	DDB1- and CUL4-associated factor 13	AT4G28450.1	163.327	1.71402	0.346922	4.94065	7.7864e-07	7.72103e-06
UP	LOC8085569	8085569	uncharacterized protein LOC8085569 isoform X1	AT4G15140.1	16.3644	1.71309	0.706663	2.4242	0.0153423	0.0431274
UP	LOC8057451	8057451	sugar transport protein 5	AT1G34580.1	354.102	1.7113	0.368637	4.64223	3.44667e-06	2.95148e-05
UP	LOC8073826	8073826	berberine bridge enzyme-like 13	AT5G44400.1	34.4421	1.70937	0.416791	4.10127	4.10882e-05	0.000265253
UP	LOC8068033	8068033	guanine nucleotide-binding protein subunit beta-like protein A	AT3G18130.1	362.781	1.70496	0.341083	4.99868	5.77235e-07	5.89974e-06
UP	LOC8074280	8074280	cytochrome P450 81D11	AT4G37340.1	14.5775	1.70406	0.622449	2.73766	0.00618777	0.0201393
UP	LOC8058383	8058383	zinc finger protein 1	AT3G49930.1	46.4706	1.70242	0.507831	3.35233	0.000801345	0.00352399
UP	LOC110431753	110431753	tubulin--tyrosine ligase-like protein 12	AT1G77550.1	208.466	1.70223	0.309637	5.49751	3.85197e-08	5.24126e-07
UP	LOC8060702	8060702	ribosome quality control complex subunit 2	AT1G60640.4	229.65	1.70028	0.291949	5.82392	5.74833e-09	9.16473e-08
UP	LOC8084384	8084384	type IV inositol polyphosphate 5-phosphatase 3	AT1G71710.1	126.651	1.70007	0.666239	2.55175	0.0107183	0.0319512
UP	LOC8074840	8074840	disease resistance protein RGA2	AT3G14470.1	917.758	1.69888	0.408174	4.16215	3.15265e-05	0.000210821
UP	LOC8073702	8073702	protoporphyrinogen oxidase, mitochondrial isoform X1	AT5G14220.2	119.326	1.69494	0.317188	5.34365	9.10949e-08	1.13789e-06
UP	LOC110432552	110432552	uncharacterized protein LOC110432552 isoform X2	ATMG00210.1	366.062	1.69474	0.2504	6.76815	1.30443e-11	3.34246e-10
UP	LOC8070760	8070760	pentatricopeptide repeat-containing protein At1g71060, mitochondrial	AT1G71060.1	67.7819	1.69461	0.339704	4.98848	6.08572e-07	6.1851e-06
UP	LOC8082950	8082950	nuclear ribonuclease Z isoform X1	AT1G74700.1	26.1038	1.69433	0.507928	3.33578	0.000850616	0.0037121
UP	LOC8072510	8072510	uncharacterized protein LOC8072510 isoform X1	AT2G36490.1	99.2285	1.6931	0.392216	4.31674	1.58352e-05	0.000114732
UP	LOC8071688	8071688	uncharacterized protein LOC103699371, partial	ATMG00860.1	105.01	1.69199	0.385032	4.39441	1.11074e-05	8.36659e-05
UP	LOC8082289	8082289	nucleolar protein 56-like	AT3G12860.1	1888.86	1.69059	0.317992	5.31647	1.05799e-07	1.30442e-06
UP	LOC110434907	110434907	U6 snRNA-associated Sm-like protein LSm6	AT3G59810.1	84.3572	1.68902	0.39886	4.2346	2.28957e-05	0.000159574
UP	LOC8075879	8075879	uncharacterized protein LOC8075879	AT3G14900.1	158.583	1.68889	0.283557	5.9561	2.58334e-09	4.4036e-08
UP	LOC8059532	8059532	acidic leucine-rich nuclear phosphoprotein 32-related protein	AT1G47970.1	579.06	1.6868	0.306959	5.49519	3.90286e-08	5.29966e-07
UP	LOC8073783	8073783	probable protein phosphatase 2C 12	AT5G36250.1	7756.33	1.6866	0.518491	3.25289	0.00114238	0.00480672
UP	LOC8083654	8083654	60S ribosomal protein L18-3	AT5G27850.1	814.999	1.68637	0.247407	6.81615	9.35101e-12	2.44634e-10
UP	LOC110436898	110436898	60S ribosomal protein L7-3-like	AT2G44120.2	369.703	1.68628	0.404457	4.16925	3.05606e-05	0.000204911
UP	LOC110431959	110431959	zinc transporter 2	AT1G55910.1	1790.95	1.68427	0.344204	4.89324	9.91889e-07	9.64398e-06
UP	LOC8069363	8069363	F-box protein AFR-like	AT2G24540.1	1260.05	1.68135	0.442863	3.79654	0.000146729	0.000810197
UP	LOC110433983	110433983	DNA-directed RNA polymerases II and IV subunit 5A-like	AT3G22320.1	777.575	1.68089	0.234447	7.16961	7.52133e-13	2.33126e-11
UP	LOC8071419	8071419	probable indole-3-acetic acid-amido synthetase GH3.8	AT2G14960.1	792.014	1.67995	0.447099	3.75744	0.000171658	0.00092808
UP	LOC8071318	8071318	cysteine synthase	AT2G43750.2	269.28	1.67933	0.549985	3.05341	0.00226254	0.0085164
UP	LOC8068596	8068596	pentatricopeptide repeat-containing protein At3g16010	AT3G16010.1	70.1237	1.67928	0.323573	5.18981	2.10512e-07	2.43032e-06
UP	LOC8055381	8055381	U-box domain-containing protein 15	AT5G42340.1	94.1356	1.67894	0.623815	2.69141	0.00711498	0.0226968
UP	LOC8068225	8068225	retinol dehydrogenase 12	AT4G27760.1	205.493	1.67852	0.253365	6.62492	3.47433e-11	8.18784e-10
UP	LOC8056029	8056029	GEM-like protein 4	AT5G08350.1	1075.42	1.67769	0.675288	2.48441	0.0129768	0.0374964
UP	LOC8080368	8080368	pentatricopeptide repeat-containing protein At1g09900	AT1G09900.1	717.087	1.67643	0.330375	5.07432	3.88888e-07	4.19147e-06
UP	LOC8082605	8082605	probable mediator of RNA polymerase II transcription subunit 26b isoform X1	---NA---	111.014	1.67556	0.312297	5.36527	8.0829e-08	1.0257e-06
UP	LOC110434625	110434625	uncharacterized protein LOC110434625	AT1G70570.1	657.45	1.67481	0.222633	7.52273	5.36461e-14	2.01663e-12
UP	LOC8054492	8054492	polyadenylate-binding protein RBP45	AT5G54900.1	133.778	1.67399	0.271499	6.1657	7.01702e-10	1.32513e-08
UP	LOC8056982	8056982	uncharacterized protein LOC8056982	AT1G28190.1	88.6491	1.67122	0.464429	3.59844	0.000320126	0.00159296
UP	LOC8074707	8074707	auxin-responsive protein SAUR71	AT1G79130.1	186.343	1.67023	0.581422	2.87266	0.00407037	0.0140788
UP	LOC8084346	8084346	BTB/POZ domain and ankyrin repeat-containing protein NPR1	AT1G64280.1	135.029	1.67004	0.422873	3.94926	7.83926e-05	0.000466268
UP	LOC8059092	8059092	D-amino-acid transaminase, chloroplastic isoform X1	AT5G57850.1	104.391	1.66895	0.359102	4.64755	3.35894e-06	2.88254e-05
UP	LOC8060846	8060846	recQ-mediated genome instability protein 1-like	---NA---	98.996	1.66643	0.442883	3.76269	0.000168095	0.000911451
UP	LOC8055886	8055886	uncharacterized protein LOC8055886	AT4G31330.1	64.9989	1.6661	0.645064	2.58284	0.009799	0.0296504
UP	LOC8077714	8077714	cellulose synthase-like protein E6	AT1G55850.1	426.093	1.66586	0.313863	5.30761	1.11072e-07	1.36522e-06
UP	LOC8069473	8069473	uncharacterized protein LOC8069473 isoform X1	---NA---	42.2442	1.66482	0.380571	4.37454	1.21691e-05	9.07384e-05
UP	LOC8085922	8085922	60S ribosomal protein L13a-4	AT5G48760.2	2961.24	1.66478	0.276186	6.02773	1.66277e-09	2.94243e-08
UP	LOC8072063	8072063	FBD-associated F-box protein At5g60610	AT1G55660.2	58.1106	1.66464	0.387755	4.29302	1.76259e-05	0.000126195
UP	LOC110437405	110437405	protein SLOW WALKER 1	AT2G47990.1	251.022	1.66456	0.223886	7.43487	1.04674e-13	3.6785e-12
UP	LOC8084702	8084702	60S ribosomal protein L23 isoform X2	AT3G04400.1	1469.89	1.66416	0.27854	5.97457	2.30691e-09	3.98342e-08
UP	LOC8054383	8054383	pentatricopeptide repeat-containing protein At4g36680, mitochondrial	AT4G36680.1	136.173	1.66387	0.276751	6.01216	1.83067e-09	3.21389e-08
UP	LOC110432702	110432702	F-box/LRR-repeat protein At3g26922 isoform X2	AT4G13985.1	554.381	1.6626	0.250012	6.65006	2.92982e-11	6.97878e-10
UP	LOC8064085	8064085	GRF1-interacting factor 2	AT1G01160.2	151.059	1.6622	0.290374	5.72434	1.03836e-08	1.57737e-07
UP	LOC8083305	8083305	beta-glucosidase 25 isoform X3	AT5G54570.1	32.9537	1.66097	0.417744	3.97605	7.00683e-05	0.000422038
UP	LOC8054347	8054347	26.7 kDa heat shock protein, chloroplastic	AT4G27670.1	58.6501	1.66075	0.543022	3.05834	0.00222564	0.00840765
UP	LOC8067079	8067079	tetraspanin-10 isoform X1	AT1G63260.1	184.905	1.65764	0.216626	7.65206	1.97789e-14	7.84904e-13
UP	LOC110434709	110434709	gamma-glutamylcyclotransferase 2-2	AT4G31290.1	2582.11	1.65729	0.517617	3.20178	0.00136581	0.00557867
UP	LOC8069481	8069481	probable sucrose-phosphatase 3 isoform X1	AT2G35840.3	93.8862	1.65697	0.576426	2.87456	0.00404592	0.0140112
UP	LOC8071282	8071282	uncharacterized protein LOC8071282	AT5G55125.2	50.9342	1.65453	0.350045	4.72661	2.28304e-06	2.03355e-05
UP	LOC8066483	8066483	zinc finger with UFM1-specific peptidase domain protein	AT5G24680.1	76.0615	1.65395	0.439704	3.7615	0.000168896	0.000914634
UP	LOC8084678	8084678	phosphoenolpyruvate carboxylase kinase 2	AT3G04530.1	89.4147	1.65349	0.351733	4.70098	2.58914e-06	2.26874e-05
UP	LOC8081954	8081954	alpha-aminoadipic semialdehyde synthase isoform X1	AT4G33150.2	1158.97	1.65233	0.40995	4.03055	5.56457e-05	0.00034524
UP	LOC110430289	110430289	GDSL esterase/lipase At5g45910-like	AT5G45910.1	428.154	1.64983	0.426301	3.87011	0.000108788	0.000623281
UP	LOC8085452	8085452	60S ribosomal protein L36-3	AT5G02450.1	249.392	1.6473	0.35806	4.60062	4.21241e-06	3.54038e-05
UP	LOC8084336	8084336	probable RNA-dependent RNA polymerase 3	AT2G19930.1	98.8828	1.64576	0.357783	4.59988	4.22734e-06	3.55143e-05
UP	LOC8079805	8079805	F-box protein At1g67340	AT1G67340.1	1345.75	1.64446	0.435136	3.77918	0.000157345	0.000860245
UP	LOC110432247	110432247	uncharacterized protein LOC112876978	---NA---	180.097	1.64314	0.298933	5.49668	3.87018e-08	5.26244e-07
UP	LOC8069893	8069893	bZIP transcription factor 11	AT1G75388.1	764.345	1.64219	0.522427	3.1434	0.00167	0.0066062
UP	LOC8074101	8074101	uncharacterized protein LOC8074101	---NA---	138.427	1.64203	0.341147	4.81326	1.48486e-06	1.38566e-05
UP	LOC8059782	8059782	delta(14)-sterol reductase isoform X2	AT3G52940.2	125.02	1.64148	0.364247	4.50651	6.59032e-06	5.27252e-05
UP	LOC8074535	8074535	histidine biosynthesis bifunctional protein hisIE, chloroplastic	AT1G31860.1	288.018	1.64065	0.305423	5.37173	7.79864e-08	9.93419e-07
UP	LOC8057618	8057618	E3 ubiquitin-protein ligase RHA1B	AT3G61460.1	872.401	1.63956	0.567737	2.88789	0.00387839	0.0135202
UP	LOC8062138	8062138	uncharacterized protein LOC100843048	AT1G16740.1	157.824	1.63899	0.301875	5.42938	5.65506e-08	7.37781e-07
UP	LOC8060895	8060895	60S ribosomal protein L17-like	AT1G27400.1	663.883	1.63778	0.295067	5.55053	2.84807e-08	3.97278e-07
UP	LOC8082435	8082435	MLO-like protein 13	AT4G24250.1	22.7155	1.63745	0.543023	3.01544	0.00256605	0.00948186
UP	LOC8056143	8056143	uncharacterized protein LOC8056143	ATCG00280.1	31.8602	1.63663	0.669716	2.44377	0.0145346	0.0412285
UP	LOC8084177	8084177	putative S-adenosyl-L-methionine-dependent methyltransferase Mvan_0910 isoform X4	AT5G42760.1	1757.41	1.63604	0.243518	6.71834	1.83812e-11	4.5749e-10
UP	LOC8069075	8069075	40S ribosomal protein S20	AT3G47370.3	779.058	1.63336	0.281626	5.79975	6.64126e-09	1.0463e-07
UP	LOC110431633	110431633	40S ribosomal protein S19	AT5G61170.1	1102.44	1.63324	0.32286	5.05865	4.22233e-07	4.48991e-06
UP	LOC8054480	8054480	DNA-directed RNA polymerases II, IV and V subunit 11	AT3G52090.1	121.021	1.6323	0.293562	5.56033	2.69262e-08	3.77705e-07
UP	LOC110430452	110430452	nascent polypeptide-associated complex subunit alpha, muscle-specific form-like	---NA---	198.424	1.63148	0.366701	4.44906	8.62464e-06	6.69348e-05
UP	LOC8054095	8054095	nicotianamine aminotransferase A isoform X2	AT5G36160.1	303.466	1.63104	0.206276	7.90705	2.63552e-15	1.1769e-13
UP	LOC8054694	8054694	chitinase 10	AT1G02360.1	18.3684	1.62957	0.6361	2.56182	0.0104125	0.0311748
UP	LOC8054402	8054402	mitochondrial 60S ribosomal protein L6	AT2G18400.1	68.2538	1.62939	0.399174	4.0819	4.46699e-05	0.000285238
UP	LOC8068862	8068862	diaminopimelate epimerase chloroplastic isoform X1	AT3G53580.1	68.6846	1.62464	0.371685	4.37101	1.23672e-05	9.21468e-05
UP	LOC8080751	8080751	uncharacterized protein LOC8080751	---NA---	84.4925	1.62383	0.459789	3.5317	0.000412904	0.00198411
UP	LOC8057442	8057442	pentatricopeptide repeat-containing protein At5g09450, mitochondrial	AT5G09450.1	320.495	1.62377	0.215952	7.51912	5.51446e-14	2.05746e-12
UP	LOC8078710	8078710	histone deacetylase HDT3	AT3G44750.2	271.242	1.62334	0.234492	6.9228	4.42812e-12	1.23795e-10
UP	LOC8060244	8060244	60S ribosomal protein L34	AT1G26880.1	492.336	1.62298	0.207469	7.82273	5.1688e-15	2.2093e-13
UP	LOC8073466	8073466	uncharacterized protein LOC8073466	---NA---	55.6036	1.62173	0.385427	4.20762	2.58074e-05	0.000177147
UP	LOC8081781	8081781	eukaryotic peptide chain release factor GTP-binding subunit ERF3A isoform X1	AT1G18070.2	164.414	1.62068	0.434538	3.72967	0.000191731	0.00102111
UP	LOC8072697	8072697	uncharacterized protein LOC8072697	AT2G27770.1	32.6234	1.6203	0.562245	2.88183	0.00395369	0.0137347
UP	LOC8059283	8059283	uncharacterized protein LOC8059283	AT4G12700.1	66.5274	1.61969	0.34365	4.71321	2.43851e-06	2.15758e-05
UP	LOC8085572	8085572	berberine bridge enzyme-like 13	AT4G23160.1	414.692	1.61959	0.308331	5.25276	1.49834e-07	1.78771e-06
UP	LOC8074360	8074360	F-box protein At5g03100-like	AT1G16930.1	30.9568	1.61925	0.485718	3.33373	0.000856895	0.00373304
UP	LOC8072611	8072611	protein bangles and beads-like	---NA---	1881.82	1.61834	0.432974	3.73773	0.000185687	0.000994499
UP	LOC8071347	8071347	long chain acyl-CoA synthetase 4	AT4G23850.1	116.554	1.61834	0.267892	6.04102	1.53146e-09	2.7197e-08
UP	LOC8080370	8080370	eukaryotic translation initiation factor 3 subunit L	AT5G25757.1	807.447	1.61801	0.220553	7.33613	2.19859e-13	7.3511e-12
UP	LOC8081204	8081204	40S ribosomal protein S2-3	AT3G57490.1	540.211	1.61781	0.34248	4.72381	2.3147e-06	2.05808e-05
UP	LOC110433865	110433865	uncharacterized protein LOC110433865 isoform X1	---NA---	66.3685	1.6178	0.363951	4.4451	8.78527e-06	6.79701e-05
UP	LOC110437391	110437391	uncharacterized protein LOC110437391 isoform X3	AT2G43465.1	129.631	1.61615	0.333955	4.83943	1.30212e-06	1.23241e-05
UP	LOC8073619	8073619	60S ribosomal protein L3	AT1G43170.4	2574.27	1.61548	0.269732	5.98921	2.10864e-09	3.66963e-08
UP	LOC8081397	8081397	GDSL esterase/lipase At5g45910	AT5G45910.1	57.8968	1.61491	0.479603	3.36718	0.000759416	0.0033761
UP	LOC8082583	8082583	acidic ribosomal protein P2a-2 isoform X1	AT3G44590.1	1375.43	1.61465	0.377273	4.27979	1.87072e-05	0.00013284
UP	LOC8061173	8061173	stem-specific protein TSJT1	AT3G22850.1	159.371	1.61369	0.40045	4.02968	5.5853e-05	0.00034617
UP	LOC110432554	110432554	lipid phosphate phosphatase 3 isoform X1	AT1G15080.1	1031.57	1.61309	0.255566	6.31185	2.75726e-10	5.59325e-09
UP	LOC8058618	8058618	F-box/FBD/LRR-repeat protein At5g22700	AT3G28410.1	74.6612	1.61265	0.301257	5.35307	8.64767e-08	1.087e-06
UP	LOC8059871	8059871	putative F-box/FBD/LRR-repeat protein At4g03220	AT3G49030.2	136.573	1.61226	0.40154	4.01518	5.93994e-05	0.000365271
UP	LOC110434501	110434501	60S ribosomal protein L24	AT2G36620.1	2063.29	1.61224	0.31645	5.09477	3.49157e-07	3.80225e-06
UP	LOC8079667	8079667	dnaJ homolog subfamily C member 17	AT3G06778.1	14.2756	1.61187	0.649579	2.48141	0.0130865	0.0377594
UP	LOC8058391	8058391	elongator complex protein 4 isoform X1	AT3G11220.1	195.371	1.6116	0.203464	7.92081	2.35961e-15	1.06562e-13
UP	LOC8054387	8054387	probable aldo-keto reductase 1 isoform X1	AT1G60690.1	494.97	1.61138	0.425367	3.7882	0.000151741	0.000834176
UP	LOC8059797	8059797	protein BIG GRAIN 1	---NA---	65.3369	1.61124	0.524916	3.06952	0.00214405	0.00815498
UP	LOC110429695	110429695	uncharacterized protein LOC110429695	---NA---	22.7917	1.6097	0.597621	2.69352	0.00707026	0.0225663
UP	LOC8068344	8068344	uncharacterized protein LOC8068344	---NA---	45.0772	1.60943	0.440189	3.65621	0.00025597	0.00131415
UP	LOC110436889	110436889	uncharacterized protein LOC110436889 isoform X2	---NA---	25.9737	1.60809	0.608782	2.64149	0.00825416	0.0257038
UP	LOC8055433	8055433	60S ribosomal protein L6-3	AT1G74050.1	1258.46	1.6078	0.335696	4.78945	1.67235e-06	1.54617e-05
UP	LOC8060964	8060964	polycomb group RING finger protein 6	AT4G13100.4	318.161	1.60735	0.642078	2.50336	0.012302	0.0358639
UP	LOC8066543	8066543	uncharacterized protein LOC8066543	AT4G27620.2	184.575	1.60723	0.264887	6.06759	1.29844e-09	2.34767e-08
UP	LOC8056631	8056631	histone H1	AT2G18050.1	3666.5	1.6065	0.388808	4.13187	3.59824e-05	0.000236342
UP	LOC8061833	8061833	60S ribosomal protein L18a	AT1G29965.1	1048.66	1.6064	0.340277	4.72084	2.34868e-06	2.08549e-05
UP	LOC8071525	8071525	uncharacterized protein LOC8071525	AT3G17450.1	22.2702	1.60633	0.551272	2.91385	0.00356998	0.0126013
UP	LOC8084801	8084801	glucuronoxylan 4-O-methyltransferase 1	AT1G33800.1	90.0066	1.60339	0.348032	4.60701	4.08491e-06	3.44628e-05
UP	LOC8061992	8061992	transmembrane protein 258	AT4G29735.1	777	1.60096	0.28661	5.58586	2.32543e-08	3.31793e-07
UP	LOC8072734	8072734	putative disease resistance RPP13-like protein 1	AT3G14470.1	578.15	1.60091	0.482912	3.31511	0.000916059	0.00395631
UP	LOC110430555	110430555	putative disease resistance protein RGA1	AT3G14470.1	29.7801	1.60026	0.541087	2.95749	0.00310155	0.0111731
UP	LOC8071224	8071224	class E basic helix-loop-helix protein 22	AT5G01790.1	164.958	1.59864	0.280582	5.69758	1.21519e-08	1.81695e-07
UP	LOC8081180	8081180	protein ANTAGONIST OF LIKE HETEROCHROMATIN PROTEIN 1-like	---NA---	20.6029	1.59805	0.508079	3.14528	0.0016593	0.00657298
UP	LOC8080208	8080208	mucin-5AC	AT1G09460.1	33.2466	1.59693	0.483326	3.30404	0.000953038	0.00409638
UP	LOC8084078	8084078	cysteine-rich receptor-like protein kinase 6	AT4G23180.1	1102.03	1.59633	0.322546	4.94914	7.45409e-07	7.42471e-06
UP	LOC8082845	8082845	UDP-glycosyltransferase 73D1	AT3G53150.1	35.539	1.59615	0.443963	3.59524	0.000324093	0.00160966
UP	LOC8065537	8065537	urea-proton symporter DUR3	AT5G45380.1	133.11	1.59577	0.311523	5.12248	3.01551e-07	3.34589e-06
UP	LOC8063330	8063330	H/ACA ribonucleoprotein complex subunit 1 isoform X1	AT1G76010.1	174.778	1.59421	0.306654	5.19875	2.00635e-07	2.32573e-06
UP	LOC8057923	8057923	60S ribosomal protein L8	AT4G36130.1	599.384	1.59333	0.363331	4.38533	1.15808e-05	8.68388e-05
UP	LOC8059752	8059752	ORM1-like protein 3	AT5G42000.2	2668.25	1.59198	0.260571	6.10958	9.98923e-10	1.84284e-08
UP	LOC110430093	110430093	F-box protein At5g03100-like	AT5G53840.1	61.8891	1.59139	0.352036	4.52052	6.16869e-06	4.98313e-05
UP	LOC110432242	110432242	F-box/kelch-repeat protein At3g23880	AT5G07610.1	46.6562	1.59019	0.407656	3.90081	9.58726e-05	0.000558259
UP	LOC8057378	8057378	40S ribosomal protein S23	AT5G02960.1	790.166	1.58942	0.339616	4.68005	2.86802e-06	2.49124e-05
UP	LOC8074691	8074691	biotin--protein ligase 2	AT2G25710.2	358.244	1.58577	0.273171	5.80503	6.43548e-09	1.01629e-07
UP	LOC8077422	8077422	40S ribosomal protein S15	AT5G09500.1	305.208	1.58536	0.229478	6.90857	4.8956e-12	1.35912e-10
UP	LOC8054791	8054791	60S ribosomal protein L7a-1	AT2G47610.1	933.672	1.5841	0.332078	4.77028	1.83972e-06	1.68685e-05
UP	LOC8079477	8079477	40S ribosomal protein S15a-1	AT5G59850.1	840.356	1.58406	0.310003	5.10981	3.22475e-07	3.54261e-06
UP	LOC8068871	8068871	uncharacterized protein LOC100277858	AT1G36380.1	192.978	1.58349	0.249591	6.34434	2.23379e-10	4.60626e-09
UP	LOC110432817	110432817	ethylene-responsive transcription factor 1-like	AT2G47520.1	5040.37	1.58335	0.357599	4.42772	9.52366e-06	7.29757e-05
UP	LOC8061145	8061145	DEAD-box ATP-dependent RNA helicase 27	AT3G18600.1	689.503	1.58175	0.26027	6.07734	1.22195e-09	2.21337e-08
UP	LOC8084048	8084048	protein FATTY ACID EXPORT 5	---NA---	407.265	1.58056	0.264385	5.97824	2.25565e-09	3.91521e-08
UP	LOC110432946	110432946	uncharacterized protein LOC110432946	---NA---	56.9131	1.57918	0.399949	3.94844	7.86611e-05	0.000467308
UP	LOC110429626	110429626	60S ribosomal protein L8	AT4G36130.1	2829.82	1.57904	0.312831	5.04759	4.47416e-07	4.70293e-06
UP	LOC8076911	8076911	F-box/kelch-repeat protein At2g44130	AT2G44130.1	9993.69	1.57876	0.463566	3.40569	0.000659973	0.00298386
UP	LOC8066981	8066981	uncharacterized protein LOC100274728	AT3G05810.1	52.9471	1.5776	0.421043	3.74688	0.000179045	0.000963578
UP	LOC110431706	110431706	eukaryotic translation initiation factor 5A-like	AT1G69410.1	483.803	1.57676	0.400284	3.93911	8.17845e-05	0.000484565
UP	LOC8074962	8074962	3-ketoacyl-CoA synthase 5	AT1G68530.1	558.959	1.57551	0.576268	2.734	0.0062571	0.020334
UP	LOC8069921	8069921	uncharacterized protein LOC8069921	AT5G62960.1	40.3912	1.57425	0.438321	3.59156	0.000328709	0.00163218
UP	LOC8078571	8078571	zinc finger CCCH domain-containing protein 53 isoform X1	AT3G51950.2	643.743	1.57388	0.275085	5.72144	1.05626e-08	1.59727e-07
UP	LOC8067195	8067195	40S ribosomal protein S29	AT4G33865.1	1366.1	1.57373	0.273281	5.75865	8.47909e-09	1.30898e-07
UP	LOC8069325	8069325	40S ribosomal protein S14-like	AT3G52580.1	605.973	1.57365	0.257843	6.10315	1.04001e-09	1.91156e-08
UP	LOC8060808	8060808	serum response factor homolog A isoform X3	AT2G45660.1	669.934	1.57346	0.262286	5.99904	1.98492e-09	3.47248e-08
UP	LOC8077695	8077695	NHL domain-containing protein precursor	AT1G70280.1	151.817	1.57317	0.285136	5.51724	3.44361e-08	4.73076e-07
UP	LOC8070283	8070283	transfactor isoform X1	AT5G06800.1	109.67	1.57299	0.347145	4.5312	5.86483e-06	4.75113e-05
UP	LOC8070195	8070195	protein NSP-INTERACTING KINASE 3	AT4G04540.1	56.665	1.57246	0.489898	3.20976	0.00132845	0.00544387
UP	LOC8073332	8073332	60S ribosomal protein L26-1	AT3G49910.1	2239.49	1.57193	0.2391	6.57437	4.88587e-11	1.11715e-09
UP	LOC8084956	8084956	galactinol synthase 2	AT1G56600.1	102.888	1.57181	0.556923	2.82232	0.00476782	0.0161213
UP	LOC110433533	110433533	EKC/KEOPS complex subunit TPRKB	AT4G34412.1	119.215	1.57158	0.306104	5.13414	2.83432e-07	3.17307e-06
UP	LOC8068671	8068671	small nuclear ribonucleoprotein Sm D2 isoform X1	AT3G62840.1	302.76	1.5711	0.245545	6.39842	1.56992e-10	3.30562e-09
UP	LOC8055945	8055945	uncharacterized protein LOC112899723	AT2G44760.1	465.785	1.57045	0.187952	8.35559	6.51057e-17	3.756e-15
UP	LOC8086272	8086272	ankyrin repeat domain-containing protein 6	AT4G19150.2	360.207	1.56988	0.235031	6.67945	2.39834e-11	5.83109e-10
UP	LOC8065702	8065702	U-box domain-containing protein 39	AT3G47820.1	290.529	1.56949	0.563275	2.78636	0.00533034	0.0177302
UP	LOC8074448	8074448	alpha-galactosidase 3 isoform X1	AT3G56310.2	1834.36	1.56878	0.344109	4.55897	5.14058e-06	4.23838e-05
UP	LOC8070645	8070645	probable F-box protein At2g36090	AT2G36090.1	142.649	1.56844	0.616242	2.54516	0.0109227	0.0324591
UP	LOC8079236	8079236	uncharacterized protein LOC109712761 isoform X1	AT3G02220.1	398.603	1.56767	0.338689	4.62865	3.68058e-06	3.13564e-05
UP	LOC8076761	8076761	dehydration-responsive element-binding protein 1A	AT4G25480.1	15.9067	1.56766	0.64296	2.43819	0.0147609	0.04174
UP	LOC8055829	8055829	F-box protein At3g07870 isoform X1	AT4G04690.1	69.1746	1.56706	0.316985	4.94364	7.6678e-07	7.61856e-06
UP	LOC110435678	110435678	scarecrow-like protein 34	AT1G07530.1	25.9296	1.56559	0.483574	3.23755	0.00120561	0.00504195
UP	LOC8081972	8081972	protein TIC 55, chloroplastic	AT2G24820.1	1356.05	1.56251	0.285984	5.46362	4.66515e-08	6.21637e-07
UP	LOC8059366	8059366	uncharacterized protein At3g27210	AT3G01860.1	1406.86	1.56226	0.305133	5.11993	3.0565e-07	3.3801e-06
UP	LOC8074577	8074577	probable ubiquitin-conjugating enzyme E2 24 isoform X2	AT2G33770.1	5894.3	1.56184	0.318701	4.90064	9.55237e-07	9.32395e-06
UP	LOC8057352	8057352	pentatricopeptide repeat-containing protein At1g74850, chloroplastic	AT1G74850.1	2478.26	1.5611	0.261198	5.9767	2.27704e-09	3.94549e-08
UP	LOC8066808	8066808	60S ribosomal protein L27-3	AT4G15000.1	705.7	1.56048	0.265878	5.86916	4.38011e-09	7.13143e-08
UP	LOC8077858	8077858	probable LRR receptor-like serine/threonine-protein kinase At2g23950	AT5G16000.1	101.448	1.56002	0.307837	5.06769	4.0268e-07	4.30295e-06
UP	LOC8055354	8055354	50S ribosomal protein L9	AT5G53070.1	266.309	1.55995	0.321415	4.85338	1.21372e-06	1.15643e-05
UP	LOC8071278	8071278	DUF724 domain-containing protein 3	AT1G09320.1	112.427	1.55982	0.282109	5.52912	3.21836e-08	4.45813e-07
UP	LOC8076918	8076918	glutathione S-transferase zeta class-like	AT2G02380.1	367.201	1.55922	0.408042	3.82123	0.000132789	0.000741219
UP	LOC8064853	8064853	uncharacterized protein LOC8062387 isoform X3	---NA---	494.219	1.5589	0.199837	7.80086	6.14887e-15	2.60037e-13
UP	LOC8085517	8085517	60S ribosomal protein L23 isoform X2	AT3G04400.1	3158.71	1.55639	0.239128	6.50858	7.58634e-11	1.68631e-09
UP	LOC8057851	8057851	40S ribosomal protein S19	AT5G61170.1	1596.98	1.55558	0.277845	5.59872	2.15938e-08	3.10991e-07
UP	LOC8069679	8069679	transcription factor TGAL6 isoform X1	AT1G77920.1	741.575	1.55539	0.291275	5.33993	9.29849e-08	1.15932e-06
UP	LOC8063739	8063739	protein WHAT'S THIS FACTOR 1	AT4G08940.1	128.586	1.55253	0.267862	5.79602	6.79063e-09	1.06899e-07
UP	LOC8057645	8057645	protein EMBRYO DEFECTIVE 514	AT5G62440.1	302.149	1.55203	0.318947	4.86611	1.13815e-06	1.09224e-05
UP	LOC8059373	8059373	protein MAK16 homolog	AT1G23280.1	555.946	1.55112	0.252321	6.1474	7.87619e-10	1.47899e-08
UP	LOC8077066	8077066	glutamic acid-rich protein	---NA---	179.866	1.5507	0.280702	5.52439	3.30637e-08	4.56106e-07
UP	LOC8084619	8084619	putative aldehyde oxidase-like protein isoform X2	AT5G20960.2	31.5324	1.54921	0.591869	2.6175	0.00885774	0.0272434
UP	LOC8071917	8071917	disease resistance protein RPP13	AT3G07040.1	29.0106	1.54907	0.624344	2.48112	0.0130969	0.0377786
UP	LOC8072712	8072712	uncharacterized protein LOC8072712	AT3G15630.1	75.8845	1.54891	0.450889	3.43523	0.000592049	0.00271239
UP	LOC8086430	8086430	uncharacterized protein LOC8086429	AT1G56260.1	45.557	1.54797	0.395192	3.917	8.96583e-05	0.000526064
UP	LOC8080517	8080517	metallothionein-like protein type 3	---NA---	254.744	1.54748	0.355575	4.35206	1.34866e-05	9.95216e-05
UP	LOC8078857	8078857	thaumatin-like protein 1b isoform X2	AT4G38660.1	131.919	1.54724	0.492747	3.14003	0.00168933	0.00666679
UP	LOC8072021	8072021	60S ribosomal protein L12-1	AT2G37190.1	939.917	1.54705	0.267539	5.78254	7.35812e-09	1.15016e-07
UP	LOC8055650	8055650	VAN3-binding protein	AT4G17350.1	86.0761	1.5464	0.380294	4.06632	4.77613e-05	0.000302367
UP	LOC8078166	8078166	uncharacterized protein LOC8078166	AT5G26800.1	226.778	1.54463	0.297605	5.19019	2.10075e-07	2.42809e-06
UP	LOC8068376	8068376	pentatricopeptide repeat-containing protein At1g60770	AT1G60770.1	197.81	1.54443	0.230401	6.70324	2.03854e-11	5.02984e-10
UP	LOC8074362	8074362	F-box protein At5g03100-like	AT4G13985.1	43.926	1.54397	0.346818	4.45182	8.51456e-06	6.61835e-05
UP	LOC8063068	8063068	ER membrane protein complex subunit 6	AT5G49540.1	234.808	1.54256	0.300515	5.13306	2.85064e-07	3.18777e-06
UP	LOC8155744	8155744	uncharacterized protein LOC8155744	---NA---	108.114	1.53921	0.388542	3.96152	7.44756e-05	0.000445359
UP	LOC8058179	8058179	protein NRT1/ PTR FAMILY 4.3	AT1G59740.1	41.1064	1.53703	0.552868	2.7801	0.00543427	0.0180099
UP	LOC8083925	8083925	protein arv1 homolog isoform X2	AT1G01020.2	107.458	1.53497	0.302505	5.07419	3.89152e-07	4.19204e-06
UP	LOC8063209	8063209	uncharacterized protein LOC8063209	AT4G02860.1	44.2084	1.53404	0.492766	3.11311	0.00185125	0.00720329
UP	LOC8073012	8073012	RING-H2 finger protein ATL73	AT5G05280.1	92.5101	1.53205	0.3408	4.49544	6.94257e-06	5.51894e-05
UP	LOC8060205	8060205	la protein 1	AT4G32720.2	493.141	1.53183	0.276342	5.54326	2.96893e-08	4.12694e-07
UP	LOC8084645	8084645	60S ribosomal protein L39	AT4G31985.1	881.924	1.53064	0.317755	4.81703	1.45712e-06	1.36232e-05
UP	LOC8080910	8080910	serine carboxypeptidase-like 26 isoform X1	AT3G17180.1	204.938	1.52869	0.302526	5.05309	4.34713e-07	4.5936e-06
UP	LOC110432983	110432983	40S ribosomal protein Sa-2	AT3G04770.2	1203.03	1.52811	0.290391	5.26225	1.42304e-07	1.70602e-06
UP	LOC8079499	8079499	GDSL esterase/lipase At5g45910	AT1G28590.1	116.338	1.52548	0.600025	2.54235	0.0110109	0.0326646
UP	LOC8068692	8068692	transcription factor MYB48	AT3G46130.4	8604.82	1.52453	0.477481	3.19286	0.0014087	0.00571874
UP	LOC110432869	110432869	uncharacterized protein LOC110432869	AT4G29070.2	114.699	1.52236	0.391075	3.89277	9.91069e-05	0.000574578
UP	LOC8064956	8064956	uncharacterized protein LOC8064956	---NA---	132.756	1.52121	0.329961	4.61025	4.02183e-06	3.39736e-05
UP	LOC8056858	8056858	U-box domain-containing protein 75	AT3G49810.1	158.829	1.52114	0.297375	5.11523	3.13357e-07	3.45195e-06
UP	LOC8077194	8077194	proliferating cell nuclear antigen	AT2G29570.1	56.0313	1.52108	0.488838	3.11163	0.00186056	0.00723386
UP	LOC8073809	8073809	E3 ubiquitin-protein ligase CCNB1IP1 homolog isoform X1	AT1G53490.1	26.1578	1.52039	0.48995	3.10315	0.0019147	0.00741545
UP	LOC8069487	8069487	nucleolar MIF4G domain-containing protein 1	AT5G17930.1	329.97	1.51943	0.278688	5.4521	4.97775e-08	6.58689e-07
UP	LOC8055434	8055434	ribosome biogenesis protein BRX1 homolog 1	AT1G52930.1	584.004	1.51936	0.280877	5.40935	6.32536e-08	8.19342e-07
UP	LOC8062792	8062792	putative amidase C869.01	AT4G34880.1	32.6427	1.51777	0.430081	3.52904	0.000417076	0.00199934
UP	LOC8074077	8074077	60S acidic ribosomal protein P0	AT3G11250.1	2443.06	1.51711	0.254879	5.95227	2.64452e-09	4.50019e-08
UP	LOC8064270	8064270	tRNA (guanine(10)-N2)-methyltransferase homolog	AT3G26410.1	229.356	1.51623	0.253769	5.97486	2.3029e-09	3.97994e-08
UP	LOC8074465	8074465	myb-related protein 1	AT3G04030.2	48.9822	1.51406	0.417915	3.62289	0.000291331	0.00146776
UP	LOC8061945	8061945	60S ribosomal protein L11	AT2G42740.1	173.556	1.513	0.228226	6.6294	3.37065e-11	7.96231e-10
UP	LOC8067316	8067316	uncharacterized protein LOC8067316	AT5G02160.1	974.212	1.51298	0.361482	4.18548	2.8457e-05	0.000192814
UP	LOC8061399	8061399	neurofilament heavy polypeptide	---NA---	58.6596	1.51252	0.41146	3.67598	0.00023694	0.00122623
UP	LOC8083396	8083396	50S ribosomal protein L18	AT5G27820.1	59.9084	1.51173	0.341765	4.42332	9.71972e-06	7.425e-05
UP	LOC8061071	8061071	probable ADP,ATP carrier protein At5g56450	AT5G56450.1	745.346	1.50811	0.393187	3.83561	0.000125251	0.000705057
UP	LOC8082639	8082639	electron transporter	AT5G13810.1	261.473	1.50713	0.217401	6.93248	4.13537e-12	1.16676e-10
UP	LOC8080685	8080685	probable inactive purple acid phosphatase 1	AT1G13750.1	213.766	1.50674	0.612416	2.46032	0.0138812	0.0396721
UP	LOC8060749	8060749	atlastin-3-like isoform X3	AT2G38840.1	28.1202	1.50665	0.490192	3.0736	0.0021149	0.00805947
UP	LOC110434912	110434912	protein CURVATURE THYLAKOID 1A, chloroplastic-like isoform X2	AT4G01150.2	88.0272	1.50572	0.459949	3.27366	0.00106165	0.00450024
UP	LOC8076935	8076935	transcription termination factor MTERF6, chloroplastic/mitochondrial	AT5G07900.1	107.61	1.50552	0.304544	4.94352	7.67227e-07	7.61922e-06
UP	LOC8065155	8065155	cytochrome b5	AT5G53560.1	597.14	1.50524	0.202139	7.44656	9.58052e-14	3.39072e-12
UP	LOC8075336	8075336	poly [ADP-ribose] polymerase 2	AT4G02390.1	77.1739	1.50503	0.362103	4.15636	3.23357e-05	0.000215654
UP	LOC110433003	110433003	uncharacterized LOC100278243 isoform X1	AT5G20030.1	109.029	1.50437	0.492735	3.0531	0.00226489	0.00852042
UP	LOC8080140	8080140	60S ribosomal protein L36a	AT4G14320.1	140.188	1.50426	0.440817	3.41242	0.000643884	0.00292236
UP	LOC8057471	8057471	40S ribosomal protein S14	AT3G52580.1	617.377	1.50341	0.302646	4.96754	6.78071e-07	6.80491e-06
UP	LOC8073569	8073569	60S ribosomal protein L6-3	AT1G74050.1	1238.69	1.50303	0.298864	5.02914	4.92676e-07	5.13005e-06
UP	LOC110431612	110431612	putative metacaspase family protein	AT1G02170.1	12291.6	1.50138	0.326151	4.60333	4.15787e-06	3.50081e-05
UP	LOC8066838	8066838	H/ACA ribonucleoprotein complex subunit 3-like protein	AT2G20490.2	144.439	1.50128	0.412337	3.64089	0.000271693	0.00138349
UP	LOC8074043	8074043	F-box/LRR-repeat protein At4g14096	---NA---	367.027	1.50002	0.270356	5.54832	2.88433e-08	4.02054e-07
UP	LOC8058950	8058950	uncharacterized protein LOC8058950	AT5G09270.2	89.3286	1.49982	0.266581	5.62612	1.84309e-08	2.6972e-07
UP	LOC8080692	8080692	60S ribosomal protein L15	AT4G16720.1	702.311	1.49892	0.365444	4.10165	4.10222e-05	0.000264913
UP	LOC110429666	110429666	uncharacterized protein LOC110429666	---NA---	33.7473	1.49797	0.609542	2.45754	0.0139892	0.0399312
UP	LOC8056474	8056474	actin cytoskeleton-regulatory complex protein PAN1	AT2G31410.1	291.704	1.49771	0.258071	5.80349	6.49494e-09	1.02406e-07
UP	LOC8082912	8082912	F-box/kelch-repeat protein At2g43445-like	AT3G23960.1	433.147	1.49732	0.219838	6.81101	9.69132e-12	2.52544e-10
UP	LOC8058428	8058428	transmembrane 9 superfamily member 8	AT2G24170.1	21.5867	1.49544	0.564718	2.64811	0.00809428	0.025269
UP	LOC8062514	8062514	uncharacterized protein LOC8062514 isoform X6	---NA---	187.802	1.49535	0.270044	5.53743	3.06934e-08	4.25465e-07
UP	LOC110431762	110431762	40S ribosomal protein S28	AT5G03850.1	2529.1	1.49447	0.375291	3.98217	6.82886e-05	0.000412189
UP	LOC8060639	8060639	40S ribosomal protein S3a	AT4G34670.1	565.186	1.49438	0.28044	5.32872	9.89061e-08	1.22854e-06
UP	LOC8080073	8080073	universal stress protein PHOS32	AT1G11360.4	209.945	1.49391	0.308031	4.84986	1.2355e-06	1.17605e-05
UP	LOC8076162	8076162	fanconi-associated nuclease 1 homolog	AT1G48360.2	269.878	1.49258	0.268521	5.5585	2.72098e-08	3.81147e-07
UP	LOC8085434	8085434	40S ribosomal protein S23	AT5G02960.1	1195.19	1.49254	0.299248	4.98763	6.11231e-07	6.20589e-06
UP	LOC8073879	8073879	60S ribosomal protein L12-1	AT2G37190.1	940.055	1.49217	0.21691	6.8792	6.01916e-12	1.63913e-10
UP	LOC8062426	8062426	methyltransferase-like protein 13	AT3G17365.1	187.888	1.49149	0.267475	5.57617	2.45872e-08	3.48569e-07
UP	LOC8084762	8084762	pseudouridylate synthase	AT1G09800.1	79.5852	1.49029	0.306401	4.86386	1.1512e-06	1.10264e-05
UP	LOC110431831	110431831	uncharacterized protein LOC110431831	---NA---	229.28	1.48963	0.443159	3.3614	0.000775478	0.00343178
UP	LOC8054677	8054677	leucine-rich repeat protein 1	AT3G43740.2	447.568	1.48958	0.217135	6.86017	6.87785e-12	1.84528e-10
UP	LOC8054661	8054661	mitochondrial import receptor subunit TOM40-1	AT3G20000.1	332.152	1.48954	0.290845	5.12143	3.0322e-07	3.36067e-06
UP	LOC8078902	8078902	cyclin-D3-1-like isoform X1	AT2G22490.2	192.27	1.48905	0.242621	6.13736	8.39063e-10	1.57116e-08
UP	LOC110430294	110430294	protein IN2-1 homolog B-like	AT5G02790.1	1859.37	1.488	0.231279	6.43381	1.24446e-10	2.68258e-09
UP	LOC8059181	8059181	mitochondrial outer membrane protein porin 4	AT3G01280.1	159.209	1.48732	0.444606	3.34525	0.000822072	0.00360171
UP	LOC8077702	8077702	LAG1 longevity assurance homolog 3-like	AT1G13580.3	104.153	1.48657	0.42499	3.49789	0.00046896	0.00221455
UP	LOC8060405	8060405	F-box protein PP2-A13	AT3G61060.1	258.816	1.48631	0.309204	4.80688	1.53301e-06	1.42592e-05
UP	LOC8054756	8054756	NAC domain-containing protein 100	AT2G24430.2	25.3482	1.48561	0.580255	2.56027	0.0104589	0.031285
UP	LOC8073967	8073967	uncharacterized protein LOC8073967 isoform X2	AT2G44850.2	53.7725	1.48299	0.401208	3.69632	0.00021875	0.00114455
UP	LOC8058962	8058962	60S ribosomal protein L32-1	AT4G18100.1	362.346	1.48178	0.344156	4.30554	1.66581e-05	0.000119954
UP	LOC8085975	8085975	ATP synthase delta chain, chloroplastic	AT4G09650.1	1055.43	1.4813	0.268819	5.51041	3.57994e-08	4.89782e-07
UP	LOC8062935	8062935	beta-glucosidase 8	AT3G18080.1	142.746	1.48064	0.425104	3.48301	0.000495806	0.0023221
UP	LOC8065978	8065978	pyruvate dehydrogenase E1 component subunit alpha-3, chloroplastic	AT1G01090.1	1336.58	1.47924	0.175775	8.4155	3.9121e-17	2.27666e-15
UP	LOC8081259	8081259	60S ribosomal protein L4-1	AT3G09630.2	1189.01	1.4785	0.243849	6.06316	1.3347e-09	2.41104e-08
UP	LOC8064541	8064541	uncharacterized protein LOC8064541	AT5G47320.1	195.046	1.47846	0.236301	6.25667	3.93295e-10	7.7686e-09
UP	LOC8070869	8070869	methyltransferase-like protein 5 isoform X1	AT4G28830.2	111.487	1.47834	0.30368	4.86809	1.12682e-06	1.08449e-05
UP	LOC8078049	8078049	uncharacterized protein LOC8078049	---NA---	590.411	1.47701	0.220229	6.7067	1.99081e-11	4.93034e-10
UP	LOC110436942	110436942	60S ribosomal protein L7-3-like	AT2G44120.2	266.023	1.47602	0.223569	6.60208	4.05422e-11	9.39909e-10
UP	LOC8066122	8066122	uncharacterized protein LOC8066122	AT5G63190.2	1913.03	1.47596	0.347717	4.24472	2.18871e-05	0.000153133
UP	LOC8074695	8074695	auxin-responsive protein SAUR71	AT1G56150.1	54.5949	1.47593	0.576422	2.5605	0.010452	0.0312746
UP	LOC8059108	8059108	60S ribosomal protein L18a	AT1G29965.1	724.77	1.47567	0.287827	5.12693	2.94513e-07	3.28423e-06
UP	LOC8079423	8079423	uncharacterized protein LOC8079423 isoform X1	---NA---	271.581	1.47476	0.234363	6.29263	3.12129e-10	6.26801e-09
UP	LOC110433540	110433540	40S ribosomal protein S5	AT2G37270.2	3186.87	1.47461	0.309439	4.76544	1.88447e-06	1.71919e-05
UP	LOC8082882	8082882	L-type lectin-domain containing receptor kinase IV.1	AT2G37710.1	120.552	1.47437	0.466125	3.16303	0.00156136	0.00624699
UP	LOC110434821	110434821	pentatricopeptide repeat-containing protein At2g37310-like isoform X2	---NA---	33.0262	1.47383	0.616905	2.38907	0.0168909	0.0466011
UP	LOC110432018	110432018	transcription factor HHO5-like	AT2G03500.1	1688.15	1.47322	0.464549	3.17128	0.00151768	0.00609176
UP	LOC8077427	8077427	beta-fructofuranosidase, insoluble isoenzyme 4	AT3G13790.2	57.7695	1.47281	0.54649	2.69503	0.00703829	0.0224714
UP	LOC8073793	8073793	abscisic acid receptor PYL2	AT2G26040.1	36.6433	1.47275	0.540944	2.72256	0.00647788	0.0209183
UP	LOC8054396	8054396	protein SEH1	AT1G64350.1	184.388	1.47154	0.25501	5.77053	7.90247e-09	1.22565e-07
UP	LOC8069166	8069166	probable thiol methyltransferase 2 isoform X1	AT2G43940.1	295.631	1.47137	0.338071	4.35224	1.34754e-05	9.9476e-05
UP	LOC8066600	8066600	protein EMBRYO SAC DEVELOPMENT ARREST 3, chloroplastic isoform X2	AT1G22630.1	291.273	1.47125	0.31121	4.72752	2.27281e-06	2.02624e-05
UP	LOC8076857	8076857	ERI1 exoribonuclease 2	AT3G15140.1	97.952	1.47065	0.412923	3.56155	0.000368669	0.00180138
UP	LOC8068884	8068884	two-component response regulator ORR2	AT2G41310.1	173.103	1.47013	0.229699	6.40024	1.55137e-10	3.27345e-09
UP	LOC8061454	8061454	PIN2/TERF1-interacting telomerase inhibitor 1 isoform X1	AT1G63980.2	705.624	1.47005	0.179078	8.209	2.2304e-16	1.16243e-14
UP	LOC8074804	8074804	uncharacterized protein LOC8074804	AT5G58210.4	110.696	1.46984	0.268803	5.4681	4.54874e-08	6.06935e-07
UP	LOC8079416	8079416	pyrophosphate-energized vacuolar membrane proton pump	AT1G15690.2	4376.93	1.46966	0.208777	7.03938	1.93097e-12	5.65993e-11
UP	LOC8085785	8085785	40S ribosomal protein S8	AT5G59240.1	333.133	1.4696	0.351241	4.18403	2.86391e-05	0.000193851
UP	LOC8083346	8083346	serine/threonine-protein kinase D6PKL1	AT2G44830.1	74.4132	1.46944	0.4159	3.53315	0.000410639	0.00197465
UP	LOC8078455	8078455	40S ribosomal protein S12	AT2G32060.2	1190.66	1.46932	0.284616	5.16249	2.4369e-07	2.77801e-06
UP	LOC8079802	8079802	probable arabinosyltransferase ARAD1	AT1G67410.1	77.2076	1.46923	0.323483	4.54189	5.57511e-06	4.54224e-05
UP	LOC8080440	8080440	uncharacterized protein LOC8080440	AT1G45231.2	185.497	1.46831	0.224308	6.54594	5.91234e-11	1.33654e-09
UP	LOC8069370	8069370	nuclear intron maturase 3, mitochondrial	AT5G04050.1	37.9399	1.4683	0.434838	3.37665	0.000733751	0.0032744
UP	LOC8056539	8056539	UDP-glycosyltransferase 73C5	AT2G36800.1	949.588	1.46816	0.470689	3.11916	0.00181365	0.00707711
UP	LOC8063925	8063925	uncharacterized protein LOC8063925	AT1G31410.1	590.092	1.46757	0.231251	6.34624	2.20645e-10	4.55459e-09
UP	LOC8075898	8075898	adenine phosphoribosyltransferase 2	AT1G27450.2	315.377	1.46733	0.503697	2.91311	0.00357844	0.0126267
UP	LOC8057655	8057655	putative dihydroflavonol-4-reductase	AT4G33360.1	991.264	1.46714	0.436577	3.36055	0.000777866	0.00343669
UP	LOC8077830	8077830	60S ribosomal protein L34	AT1G26880.1	1308.91	1.46693	0.287187	5.10793	3.25701e-07	3.57412e-06
UP	LOC110435356	110435356	thioredoxin domain-containing protein PLP3B-like	AT5G66410.1	310.021	1.46673	0.337181	4.34998	1.3615e-05	0.000100321
UP	LOC8084755	8084755	L-type lectin-domain containing receptor kinase IX.1	AT5G10530.1	397.179	1.46457	0.417364	3.5091	0.000449622	0.00213407
UP	LOC8076165	8076165	40S ribosomal protein S30	AT5G56670.1	1357.61	1.46212	0.320638	4.56001	5.11506e-06	4.22082e-05
UP	LOC8072043	8072043	uncharacterized protein At5g39865	AT5G58530.1	329.132	1.4614	0.206448	7.07877	1.45442e-12	4.3591e-11
UP	LOC8055612	8055612	DAR GTPase 2, mitochondrial	AT2G41670.1	71.6565	1.46035	0.324072	4.50625	6.59844e-06	5.27268e-05
UP	LOC8081244	8081244	histone H1	AT2G30620.2	2414.86	1.45887	0.420031	3.47324	0.000514216	0.00239778
UP	LOC8069488	8069488	uncharacterized protein LOC8069488	---NA---	107.615	1.45836	0.310707	4.69368	2.68329e-06	2.34506e-05
UP	LOC8057717	8057717	40S ribosomal protein S25 isoform X1	AT4G39200.2	1107.42	1.45785	0.240615	6.05886	1.37091e-09	2.46751e-08
UP	LOC8069052	8069052	cytochrome P450 704C1	AT2G45510.1	94.7045	1.4569	0.508467	2.86527	0.00416651	0.0143566
UP	LOC8086305	8086305	ubiquitin-40S ribosomal protein S27a-1	AT2G47110.2	2020.48	1.45649	0.257426	5.65788	1.53256e-08	2.26268e-07
UP	LOC8076169	8076169	uncharacterized protein LOC8076169 isoform X1	---NA---	33.5002	1.45405	0.511126	2.84479	0.00444403	0.0151636
UP	LOC8085694	8085694	RING-H2 finger protein ATL8	AT1G20823.1	25.7339	1.4537	0.451026	3.2231	0.00126811	0.00524615
UP	LOC8072454	8072454	phosphatidyl-N-methylethanolamine N-methyltransferase	AT1G80860.1	72.0358	1.45327	0.29486	4.92868	8.27886e-07	8.15265e-06
UP	LOC8055962	8055962	uncharacterized protein LOC8055962	---NA---	82.486	1.45317	0.32777	4.43352	9.27074e-06	7.13115e-05
UP	LOC8058037	8058037	thaumatin-like protein 1	AT4G38660.1	335.544	1.45184	0.484712	2.99526	0.00274208	0.0100357
UP	LOC8067448	8067448	cytokinin riboside 5'-monophosphate phosphoribohydrolase LOG1 isoform X1	AT3G53450.1	3775.87	1.45173	0.266544	5.44649	5.13734e-08	6.77322e-07
UP	LOC8074160	8074160	60S ribosomal protein L14-1	AT4G27090.1	1982.22	1.45162	0.287299	5.05263	4.35761e-07	4.60224e-06
UP	LOC8079334	8079334	anthocyanin 5-aromatic acyltransferase	AT3G29590.1	78.3742	1.45161	0.308279	4.70876	2.49224e-06	2.1983e-05
UP	LOC8056335	8056335	uncharacterized protein LOC8056335 isoform X2	AT4G27380.1	154.978	1.44878	0.276522	5.2393	1.61183e-07	1.90829e-06
UP	LOC8056473	8056473	uncharacterized protein LOC112872327	AT5G31412.1	306.028	1.44499	0.421779	3.42594	0.000612685	0.0027973
UP	LOC8055973	8055973	scarecrow-like protein 6	AT4G00150.1	684.678	1.4449	0.233608	6.18514	6.20456e-10	1.17952e-08
UP	LOC8080744	8080744	protein RRP6-like 3	AT2G32415.1	45.5793	1.44466	0.537928	2.6856	0.00723992	0.0230231
UP	LOC8075893	8075893	BTB/POZ domain-containing protein At2g24240	AT2G24240.1	39.6919	1.44399	0.518007	2.78759	0.00531023	0.0176751
UP	LOC8059696	8059696	mediator of RNA polymerase II transcription subunit 36a	AT5G52470.2	1497.82	1.44374	0.274695	5.25577	1.47403e-07	1.76292e-06
UP	LOC8064457	8064457	general transcription factor IIH subunit 2	AT1G05055.1	287.169	1.44358	0.193443	7.46256	8.48593e-14	3.03116e-12
UP	LOC8080986	8080986	dormancy-associated protein homolog 3 isoform X1	AT1G56220.4	1894.68	1.44314	0.408724	3.53084	0.00041425	0.00198961
UP	LOC8086084	8086084	F-box/kelch-repeat protein At1g51550 isoform X1	AT1G51550.1	627.822	1.44286	0.591411	2.43969	0.0146999	0.0416233
UP	LOC8078327	8078327	RING-H2 finger protein ATL43	AT5G42200.1	189.13	1.44129	0.34321	4.19943	2.67589e-05	0.000182797
UP	LOC8079540	8079540	universal stress protein PHOS32	AT3G17020.1	2478.26	1.44115	0.255047	5.65055	1.59938e-08	2.35437e-07
UP	LOC8079649	8079649	40S ribosomal protein S4	AT5G58420.1	2926.98	1.44098	0.251778	5.72321	1.04527e-08	1.58553e-07
UP	LOC8054247	8054247	J domain-containing protein required for chloroplast accumulation response 1	AT1G75100.1	456.057	1.4402	0.283596	5.07836	3.80715e-07	4.11226e-06
UP	LOC8077841	8077841	dephospho-CoA kinase	AT2G27490.2	59.7837	1.43923	0.409194	3.51724	0.000436063	0.00207987
UP	LOC8079011	8079011	protein NRT1/ PTR FAMILY 8.3 isoform X2	AT2G02040.1	867.495	1.43907	0.457143	3.14797	0.00164407	0.00652432
UP	LOC8071331	8071331	uncharacterized protein LOC8071331	---NA---	37.9546	1.4382	0.376466	3.82027	0.000133303	0.000742844
UP	LOC8055671	8055671	40S ribosomal protein S13-1	AT4G00100.1	137.766	1.43796	0.329826	4.35974	1.30217e-05	9.65554e-05
UP	LOC8060342	8060342	dual specificity protein phosphatase PHS1	AT5G23720.2	38.5695	1.43564	0.449254	3.19561	0.00139534	0.00567723
UP	LOC8060728	8060728	PHD finger-like domain-containing protein 5B	AT2G30000.1	74.3919	1.43292	0.353347	4.05527	5.00762e-05	0.000315124
UP	LOC8065475	8065475	phosphatidate cytidylyltransferase 1-like	AT4G26770.1	30.3053	1.43269	0.464553	3.08401	0.00204229	0.00782909
UP	LOC8078342	8078342	uncharacterized protein LOC8078342 isoform X1	AT5G57230.1	50.2169	1.42947	0.456666	3.13023	0.0017467	0.00685795
UP	LOC8069115	8069115	39S ribosomal protein L22, mitochondrial	AT1G52370.3	228.632	1.42928	0.249797	5.72175	1.05435e-08	1.5968e-07
UP	LOC8059991	8059991	phytochrome a	AT1G09570.1	30408.1	1.42863	0.331037	4.31561	1.59161e-05	0.000115234
UP	LOC8062621	8062621	probable glutathione S-transferase GSTU6	AT1G10360.1	1470.36	1.42855	0.295241	4.83858	1.30768e-06	1.23651e-05
UP	LOC8056002	8056002	WAT1-related protein At4g28040 isoform X1	AT4G30420.1	330.021	1.42811	0.234632	6.08658	1.15348e-09	2.11042e-08
UP	LOC8071107	8071107	60S ribosomal protein L12-1	AT2G37190.1	1332.61	1.42727	0.301327	4.73663	2.17301e-06	1.95385e-05
UP	LOC8079132	8079132	glycine-rich domain-containing protein 1	AT2G22660.1	1564.84	1.42703	0.44589	3.20042	0.0013723	0.00560172
UP	LOC8061848	8061848	protein MALE DISCOVERER 1	AT5G45840.2	28.6457	1.42702	0.456482	3.12613	0.00177125	0.00693797
UP	LOC8060209	8060209	probable folate-biopterin transporter 2	AT5G25050.1	28.6925	1.42694	0.470001	3.03603	0.00239714	0.00894715
UP	LOC8081307	8081307	protein SRG1	AT3G21420.1	257.452	1.42674	0.262124	5.44302	5.23862e-08	6.88854e-07
UP	LOC8062701	8062701	uncharacterized protein LOC8062701	AT4G37440.2	73.5801	1.42578	0.469732	3.0353	0.00240293	0.0089654
UP	LOC8056439	8056439	2-(3-amino-3-carboxypropyl)histidine synthase subunit 1	AT5G62030.1	196.618	1.42563	0.218768	6.51662	7.19097e-11	1.602e-09
UP	LOC8074359	8074359	putative F-box/FBD/LRR-repeat protein At5g56810	AT5G53840.1	293.828	1.42525	0.23273	6.12407	9.12151e-10	1.69214e-08
UP	LOC8084187	8084187	ocs element-binding factor 1-like	---NA---	19.9633	1.42497	0.504306	2.82562	0.00471899	0.0159925
UP	LOC110433518	110433518	dormancy-associated protein 1	AT2G33830.1	47362.8	1.42463	0.378638	3.76251	0.000168218	0.000911702
UP	LOC8080433	8080433	uncharacterized protein LOC8080433	AT1G22160.1	1985.78	1.42462	0.282194	5.04838	4.45565e-07	4.68594e-06
UP	LOC8062163	8062163	uncharacterized LOC100275200	AT3G03170.1	3647.52	1.42435	0.436007	3.2668	0.0010877	0.00459408
UP	LOC8063953	8063953	uncharacterized protein LOC112884059	---NA---	682.322	1.42391	0.258674	5.50463	3.69939e-08	5.04584e-07
UP	LOC8079405	8079405	la-related protein 6A isoform X2	---NA---	798.33	1.42148	0.230215	6.17456	6.63491e-10	1.25535e-08
UP	LOC8069167	8069167	F-box/LRR-repeat MAX2 homolog	AT2G42620.1	870.602	1.42053	0.317961	4.46761	7.90967e-06	6.19643e-05
UP	LOC8072558	8072558	40S ribosomal protein S23	AT5G02960.1	1771.09	1.42008	0.313002	4.53697	5.70686e-06	4.63633e-05
UP	LOC8082088	8082088	cytochrome P450 71A1	AT3G26230.1	185.233	1.41866	0.335875	4.22379	2.40233e-05	0.000166272
UP	LOC8065875	8065875	uncharacterized protein LOC8065875 isoform X1	AT1G73850.1	468.149	1.41701	0.308106	4.59909	4.24346e-06	3.56347e-05
UP	LOC110430020	110430020	60S ribosomal protein L28-1-like	AT2G19730.3	2783.7	1.41567	0.355974	3.97689	6.98231e-05	0.000420688
UP	LOC8081279	8081279	uncharacterized protein LOC8081279	AT4G08550.1	213.591	1.41556	0.407913	3.47025	0.000519974	0.00242109
UP	LOC8079817	8079817	60S ribosomal protein L13-2	AT3G49010.3	1751.13	1.415	0.301397	4.69481	2.66858e-06	2.33322e-05
UP	LOC8064975	8064975	60S ribosomal protein L30	AT1G77940.1	462.156	1.41464	0.279403	5.06307	4.12566e-07	4.40387e-06
UP	LOC8059694	8059694	protein KINESIN LIGHT CHAIN-RELATED 2	AT2G31240.1	58.6351	1.4139	0.4312	3.27899	0.00104179	0.00442921
UP	LOC8059225	8059225	signal recognition particle receptor subunit beta	AT2G18770.1	70.6056	1.41375	0.324001	4.36342	1.28045e-05	9.51566e-05
UP	LOC8083278	8083278	prolyl oligopeptidase family protein isoform X1	AT3G02250.1	331.557	1.41141	0.262787	5.37095	7.83248e-08	9.97092e-07
UP	LOC8062076	8062076	cytochrome P450 71A1	AT3G48310.1	142.774	1.41114	0.521439	2.70624	0.00680501	0.0218068
UP	LOC8068559	8068559	molybdate-anion transporter	AT2G23093.1	74.9503	1.4106	0.358318	3.93673	8.2598e-05	0.00048866
UP	LOC8070118	8070118	serine/threonine-protein kinase Nek2	AT3G04810.2	90.8247	1.40919	0.419232	3.36135	0.00077562	0.00343178
UP	LOC8070666	8070666	serine/threonine-protein kinase STY46 isoform X2	AT4G38470.1	1607.87	1.40793	0.325065	4.33122	1.48288e-05	0.000108226
UP	LOC8072535	8072535	delta-1-pyrroline-5-carboxylate synthase-like isoform X1	AT2G39800.4	170.732	1.40697	0.381497	3.68802	0.000226003	0.00117633
UP	LOC8065265	8065265	G-type lectin S-receptor-like serine/threonine-protein kinase At5g35370	AT5G35370.1	37.2775	1.40676	0.446107	3.15342	0.00161369	0.00642676
UP	LOC8073595	8073595	probable galactinol--sucrose galactosyltransferase 2	AT1G55740.1	571.422	1.40647	0.339024	4.1486	3.34514e-05	0.000221614
UP	LOC8083646	8083646	60S ribosomal protein L22-2	AT5G27770.1	1713.81	1.4057	0.355955	3.94909	7.84478e-05	0.000466457
UP	LOC110435660	110435660	uncharacterized protein LOC110435660	---NA---	87.8339	1.40516	0.401522	3.49959	0.000465971	0.00220356
UP	LOC8080930	8080930	uncharacterized protein LOC8080930 isoform X1	AT4G35530.1	86.6267	1.40414	0.305852	4.5909	4.41334e-06	3.68906e-05
UP	LOC8063315	8063315	thaumatin-like protein 1b	AT4G38660.1	243.52	1.4037	0.459654	3.05383	0.00225942	0.00850787
UP	LOC8079483	8079483	uncharacterized protein LOC8079483	---NA---	10290.5	1.4033	0.455105	3.08346	0.00204612	0.00783925
UP	LOC8069537	8069537	60S ribosomal protein L18-3	AT3G05590.1	2745.45	1.40206	0.328071	4.27364	1.92305e-05	0.000136169
UP	LOC8063575	8063575	60S ribosomal protein L37a-1 isoform X1	AT3G10950.1	522.462	1.40022	0.323787	4.3245	1.52879e-05	0.00011117
UP	LOC8060674	8060674	60S ribosomal protein L27a-3	AT1G70600.1	2363.98	1.39953	0.297431	4.70538	2.53398e-06	2.22921e-05
UP	LOC110436308	110436308	dol-P-Glc:Glc(2)Man(9)GlcNAc(2)-PP-Dol alpha-1,2-glucosyltransferase isoform X1	AT5G02410.1	119.067	1.39931	0.251086	5.57301	2.50374e-08	3.54448e-07
UP	LOC8078085	8078085	glutaredoxin domain-containing cysteine-rich protein CG12206	AT1G64500.1	339.123	1.39928	0.25649	5.45549	4.88386e-08	6.48183e-07
UP	LOC8064079	8064079	40S ribosomal protein S6	AT5G10360.1	1893.28	1.39899	0.31589	4.42873	9.47914e-06	7.26904e-05
UP	LOC8068948	8068948	auxin-responsive protein IAA18	AT3G16500.1	120.284	1.39868	0.534695	2.61585	0.00890058	0.027354
UP	LOC8054623	8054623	anaphase-promoting complex subunit 5	AT1G06590.1	161.416	1.39841	0.307687	4.54491	5.49594e-06	4.49057e-05
UP	LOC8074595	8074595	probable ribosome biogenesis protein RLP24	AT2G44860.2	721.534	1.39831	0.28432	4.91809	8.73911e-07	8.57627e-06
UP	LOC8059160	8059160	60S ribosomal protein L28-1	AT2G19730.3	277.478	1.3974	0.334904	4.17252	3.01247e-05	0.000202533
UP	LOC8068195	8068195	CBL-interacting protein kinase 17	AT1G48260.1	1754.23	1.39729	0.471864	2.9612	0.00306438	0.0110611
UP	LOC8063282	8063282	40S ribosomal protein S9-2	AT5G39850.1	3949.26	1.39588	0.303856	4.59388	4.35078e-06	3.64287e-05
UP	LOC8076617	8076617	uncharacterized protein LOC8076617	AT2G23520.1	107.228	1.39586	0.327736	4.25909	2.05259e-05	0.000144623
UP	LOC110431812	110431812	uncharacterized protein LOC110431812	---NA---	130.494	1.39581	0.471738	2.95888	0.00308764	0.011137
UP	LOC8082313	8082313	dormancy-associated protein homolog 3	AT1G28330.1	3450.32	1.39567	0.445697	3.13144	0.00173954	0.00683792
UP	LOC110436932	110436932	glycine-rich RNA-binding protein RZ1A	AT3G26420.1	333.439	1.39505	0.366389	3.80758	0.000140334	0.000778331
UP	LOC8072674	8072674	cationic amino acid transporter 8, vacuolar	AT1G17120.1	53.3334	1.39437	0.381481	3.65514	0.000257047	0.00131832
UP	LOC8055894	8055894	protein MANNAN SYNTHESIS-RELATED 1	AT1G51630.1	40.4768	1.39413	0.426713	3.26713	0.00108644	0.00459068
UP	LOC8066872	8066872	putative septum site-determining protein minD homolog, chloroplastic	AT5G24020.1	101.306	1.39381	0.363215	3.83742	0.000124333	0.00070068
UP	LOC8057506	8057506	protein TRI1-like	AT1G31760.1	840.353	1.39373	0.270857	5.14564	2.66611e-07	3.00159e-06
UP	LOC8083236	8083236	tuliposide A-converting enzyme 1, chloroplastic	AT3G48700.1	35.2398	1.39284	0.383221	3.63456	0.000278459	0.00141253
UP	LOC8078788	8078788	DNA-directed RNA polymerase II subunit RPB7	AT5G59180.1	472.226	1.39263	0.236618	5.88554	3.96755e-09	6.52896e-08
UP	LOC8071627	8071627	leucine-rich repeat receptor protein kinase MSP1	AT5G07280.1	31.4035	1.39137	0.576727	2.41252	0.0158427	0.0442313
UP	LOC8069820	8069820	subtilisin-like protease SBT5.6	AT5G45650.1	146.91	1.39119	0.38102	3.65122	0.000261	0.00133551
UP	LOC8085945	8085945	40S ribosomal protein S27	AT3G61110.1	2138.85	1.39113	0.302227	4.60295	4.16551e-06	3.5039e-05
UP	LOC8081237	8081237	uncharacterized protein LOC8081237	AT2G39210.1	1127.67	1.39071	0.410929	3.38432	0.000713556	0.00319525
UP	LOC8084018	8084018	wound-induced protein 1-like	AT5G01740.1	28.175	1.38977	0.538619	2.58024	0.00987321	0.0298284
UP	LOC8082374	8082374	sulfite exporter TauE/SafE family protein 5	AT1G61740.1	373.709	1.38878	0.25204	5.51016	3.58507e-08	4.90148e-07
UP	LOC8064605	8064605	UDP-N-acetylglucosamine transferase subunit ALG13 homolog	AT4G16710.2	94.0774	1.38833	0.328272	4.2292	2.3452e-05	0.000163053
UP	LOC8074514	8074514	serine/threonine-protein kinase-like protein At5g23170	AT3G51990.1	48.2425	1.38825	0.469848	2.95469	0.00312984	0.0112506
UP	LOC8057075	8057075	uncharacterized protein LOC8057075	AT1G43580.1	497.621	1.38582	0.292925	4.73098	2.23435e-06	1.9991e-05
UP	LOC8058450	8058450	chloride channel protein CLC-a	AT3G27170.1	1258.75	1.38539	0.410699	3.37326	0.000742845	0.00331128
UP	LOC8079375	8079375	DEAD-box ATP-dependent RNA helicase 36	AT1G16280.1	165.947	1.38471	0.307421	4.50428	6.65993e-06	5.31755e-05
UP	LOC8086219	8086219	UDP-glycosyltransferase 83A1-like	AT3G02100.1	1212.66	1.38424	0.289894	4.77498	1.79723e-06	1.65016e-05
UP	LOC8084556	8084556	probable leucine-rich repeat receptor-like protein kinase At5g49770	AT1G79620.1	2036.48	1.38403	0.264299	5.23662	1.63547e-07	1.93284e-06
UP	LOC8057611	8057611	cytochrome P450 704C1	AT2G45510.1	231.199	1.38335	0.251729	5.49541	3.89798e-08	5.29664e-07
UP	LOC8073016	8073016	uncharacterized protein LOC109940263	ATMG00860.1	210.648	1.38324	0.290043	4.76909	1.85063e-06	1.69452e-05
UP	LOC8084414	8084414	p21-activated protein kinase-interacting protein 1-like	AT1G65030.1	355.556	1.38257	0.180392	7.66424	1.799e-14	7.16762e-13
UP	LOC8084662	8084662	40S ribosomal protein S30	AT5G56670.1	843.375	1.38249	0.253789	5.44739	5.11131e-08	6.74781e-07
UP	LOC8080672	8080672	DEAD-box ATP-dependent RNA helicase 16	AT4G34910.1	133.893	1.38155	0.266904	5.1762	2.26445e-07	2.60073e-06
UP	LOC8062414	8062414	60S ribosomal protein L32-1	AT4G18100.1	1662.45	1.37963	0.324285	4.25438	2.09631e-05	0.000147443
UP	LOC8058651	8058651	ATPase inhibitor	---NA---	3185.58	1.37934	0.274994	5.01588	5.27903e-07	5.44921e-06
UP	LOC8057421	8057421	expansin-like A2	AT3G45970.1	561.751	1.37791	0.50564	2.72508	0.00642866	0.0207977
UP	LOC8056131	8056131	two-component response regulator ORR26	AT1G67710.1	333.454	1.37717	0.387124	3.55743	0.000374495	0.00182636
UP	LOC8062702	8062702	nucleolar protein 16	AT1G02870.1	251.601	1.37668	0.259461	5.30594	1.12097e-07	1.37696e-06
UP	LOC8069420	8069420	F-box domain containing protein	---NA---	95.7873	1.37619	0.270159	5.09398	3.50629e-07	3.81412e-06
UP	LOC8082390	8082390	3-hydroxybutyryl-CoA dehydrogenase	AT3G15290.1	1335.13	1.37614	0.440267	3.1257	0.00177384	0.00694674
UP	LOC8083795	8083795	40S ribosomal protein S12	AT2G32060.2	1229.16	1.37538	0.310282	4.43267	9.30737e-06	7.15656e-05
UP	LOC8055977	8055977	actin-depolymerizing factor 8 isoform X1	AT1G01750.1	131.16	1.37308	0.317168	4.32918	1.49666e-05	0.000109152
UP	LOC8059789	8059789	uncharacterized protein LOC8059789	AT5G20670.1	81.999	1.3725	0.45103	3.04304	0.00234198	0.0087707
UP	LOC110433795	110433795	mitogen-activated protein kinase 8 isoform X3	AT2G42880.1	524.278	1.37225	0.321052	4.27423	1.918e-05	0.000135908
UP	LOC8054757	8054757	30S ribosomal protein S16-2, chloroplastic/mitochondrial	AT5G56940.1	219.751	1.37168	0.283598	4.83669	1.32018e-06	1.24637e-05
UP	LOC8078541	8078541	60S ribosomal protein L22-2	AT3G05560.3	1104.92	1.37163	0.291774	4.701	2.58889e-06	2.26874e-05
UP	LOC8074001	8074001	40S ribosomal protein S10-1	AT5G52650.1	2480.78	1.37021	0.281695	4.86417	1.1494e-06	1.10145e-05
UP	LOC8073863	8073863	WAT1-related protein At5g45370	AT4G19185.1	90.2122	1.36867	0.298037	4.59228	4.38436e-06	3.66637e-05
UP	LOC8059659	8059659	serine/arginine repetitive matrix protein 1	AT3G07930.3	41.7014	1.36864	0.37537	3.64609	0.000266257	0.00135962
UP	LOC8068377	8068377	protein FAM133	AT2G45520.1	170.747	1.36856	0.246475	5.55252	2.81578e-08	3.93323e-07
UP	LOC8064445	8064445	protein N-lysine methyltransferase METTL21A isoform X1	AT2G26810.2	112.65	1.3685	0.2984	4.58614	4.51523e-06	3.76477e-05
UP	LOC8061747	8061747	coronatine-insensitive protein homolog 1b	AT2G39940.1	2411.68	1.3685	0.207142	6.60657	3.93329e-11	9.13998e-10
UP	LOC8059259	8059259	60S ribosomal protein L23 isoform X2	AT3G04400.1	1772.22	1.36835	0.269848	5.07083	3.96086e-07	4.25796e-06
UP	LOC8060320	8060320	pentatricopeptide repeat-containing protein At4g01990, mitochondrial	AT1G60770.1	152.166	1.36764	0.240816	5.67921	1.35317e-08	2.01572e-07
UP	LOC8073503	8073503	probable CDP-diacylglycerol--inositol 3-phosphatidyltransferase 2	AT4G38570.1	178.043	1.36715	0.307932	4.43978	9.00517e-06	6.9456e-05
UP	LOC8077902	8077902	mitochondrial zinc maintenance protein 1, mitochondrial	---NA---	208.949	1.36641	0.356563	3.83217	0.000127017	0.000713188
UP	LOC8064036	8064036	60S ribosomal protein L31	AT5G56710.1	1751.7	1.36641	0.326104	4.19011	2.78824e-05	0.000189242
UP	LOC8076045	8076045	DNA-directed RNA polymerase III subunit RPC10	AT4G07950.1	98.1837	1.36578	0.315054	4.33506	1.45721e-05	0.000106704
UP	LOC110432522	110432522	SH3 domain-containing protein C23A1.17-like	---NA---	104.891	1.36562	0.392831	3.47634	0.000508303	0.00237394
UP	LOC8060905	8060905	60S ribosomal protein L38	AT3G59540.1	929.138	1.36554	0.374517	3.64614	0.000266212	0.00135962
UP	LOC8067894	8067894	60S ribosomal protein L9	AT1G33140.1	3422.45	1.36344	0.293519	4.64513	3.39864e-06	2.9141e-05
UP	LOC8085171	8085171	BAG family molecular chaperone regulator 7	AT5G62390.1	319.275	1.36164	0.23528	5.7873	7.1526e-09	1.12243e-07
UP	LOC8083394	8083394	uncharacterized protein LOC8083394	AT5G22875.2	162.071	1.3605	0.301198	4.51695	6.27356e-06	5.05557e-05
UP	LOC8079697	8079697	protein N-terminal and lysine N-methyltransferase EFM7	AT5G01470.1	172.349	1.35945	0.405867	3.34949	0.000809602	0.00355488
UP	LOC8079965	8079965	probable phytol kinase 2, chloroplastic	AT5G58560.1	94.245	1.35902	0.323965	4.19496	2.72921e-05	0.000185868
UP	LOC8055843	8055843	---NA---	---NA---	83.6186	1.35898	0.3658	3.71509	0.00020313	0.0010721
UP	LOC8065206	8065206	pentatricopeptide repeat-containing protein At2g20710, mitochondrial	AT2G20710.1	58.9318	1.35866	0.367004	3.70202	0.000213889	0.00112294
UP	LOC8076138	8076138	ribosomal RNA small subunit methyltransferase	AT2G47420.1	323.251	1.35806	0.205759	6.60023	4.10514e-11	9.49511e-10
UP	LOC8078297	8078297	G-type lectin S-receptor-like serine/threonine-protein kinase SD2-5	AT4G32300.1	31.5381	1.35777	0.573092	2.3692	0.0178266	0.0487046
UP	LOC8079007	8079007	uncharacterized protein LOC8079007	AT1G65032.1	128.289	1.35758	0.314236	4.32027	1.5584e-05	0.000113158
UP	LOC8063586	8063586	hydroxyproline-rich glycoprotein family protein isoform X2	AT1G76660.1	199.967	1.35745	0.373208	3.63725	0.000275567	0.00139964
UP	LOC8063012	8063012	uncharacterized protein LOC8063012	AT3G13677.2	265.17	1.35731	0.2456	5.5265	3.26684e-08	4.51589e-07
UP	LOC8072320	8072320	uncharacterized protein LOC8072320 isoform X1	AT1G79350.1	142.65	1.35642	0.275007	4.93231	8.12619e-07	8.01813e-06
UP	LOC8062280	8062280	cullin-1 isoform X1	AT4G02570.4	303.385	1.35611	0.200522	6.76288	1.35272e-11	3.44409e-10
UP	LOC8068184	8068184	nitrogen regulatory protein P-II homolog isoform X1	AT4G01900.1	380.325	1.3546	0.245249	5.52338	3.32545e-08	4.58105e-07
UP	LOC8056218	8056218	chromatin remodeling protein EBS isoform X2	AT4G22140.1	337.54	1.35382	0.307368	4.40456	1.05999e-05	8.02676e-05
UP	LOC8086246	8086246	EEF1A lysine methyltransferase 1	AT3G58470.1	96.1824	1.35286	0.312772	4.3254	1.52258e-05	0.000110808
UP	LOC8082223	8082223	pre-mRNA-splicing factor CWC21	AT3G49601.1	145.103	1.35239	0.25162	5.37471	7.67044e-08	9.80215e-07
UP	LOC8065144	8065144	probable sodium/metabolite cotransporter BASS1, chloroplastic	AT1G78560.1	210.6	1.35197	0.302683	4.46662	7.94637e-06	6.22115e-05
UP	LOC8081929	8081929	zinc finger protein 8	AT3G58070.1	385.156	1.35076	0.404798	3.33688	0.000847253	0.00370066
UP	LOC8071740	8071740	H/ACA ribonucleoprotein complex subunit 2-like protein	AT5G08180.2	834.527	1.35066	0.267773	5.04405	4.55773e-07	4.77318e-06
UP	LOC8069501	8069501	transport inhibitor response 1-like protein Os05g0150500	AT4G03190.1	148.703	1.35035	0.381972	3.53521	0.000407455	0.0019617
UP	LOC8072897	8072897	uncharacterized protein LOC8072897	AT3G54970.2	199.653	1.34974	0.226329	5.96359	2.46757e-09	4.23154e-08
UP	LOC8072598	8072598	nucleoside diphosphate kinase isoform X1	AT1G17410.1	42.9556	1.34833	0.370552	3.6387	0.000274016	0.00139318
UP	LOC8084995	8084995	uncharacterized protein LOC8084995	---NA---	2099.61	1.3473	0.18046	7.46593	8.27127e-14	2.97482e-12
UP	LOC110429537	110429537	mRNA turnover protein 4 homolog	AT1G25260.1	356.642	1.34722	0.193304	6.96943	3.18228e-12	9.10049e-11
UP	LOC8071240	8071240	uncharacterized protein LOC8071240	---NA---	5668.42	1.3449	0.361633	3.71895	0.000200056	0.00105839
UP	LOC8079175	8079175	40S ribosomal protein S3-3	AT2G31610.1	897.796	1.34409	0.329428	4.08009	4.5019e-05	0.000287101
UP	LOC110433286	110433286	elongation factor Ts, mitochondrial	AT4G11120.1	247.274	1.34325	0.323003	4.15862	3.20169e-05	0.000213957
UP	LOC8064156	8064156	60S ribosomal protein L24	AT3G53020.1	2592.32	1.34313	0.322258	4.16787	3.07463e-05	0.000206018
UP	LOC8079484	8079484	V-type proton ATPase subunit E	AT1G64200.1	71.4001	1.34308	0.416402	3.22544	0.00125781	0.00521112
UP	LOC8085141	8085141	WD repeat-containing protein 55	AT2G34260.1	403.292	1.34211	0.228014	5.88608	3.95461e-09	6.51303e-08
UP	LOC8084332	8084332	lecithin-cholesterol acyltransferase-like 1	AT1G27480.1	115.02	1.34167	0.344144	3.89856	9.67672e-05	0.000562812
UP	LOC8063749	8063749	probable RNA 3'-terminal phosphate cyclase-like protein	AT5G22100.1	262.385	1.34166	0.221349	6.06128	1.35044e-09	2.43506e-08
UP	LOC8078631	8078631	protein HIR1	AT2G19530.1	85.3648	1.34162	0.32081	4.18198	2.88984e-05	0.000195407
UP	LOC110429919	110429919	uncharacterized protein LOC110429919 isoform X1	---NA---	220.081	1.34137	0.328176	4.08734	4.36347e-05	0.000279433
UP	LOC8055391	8055391	125 kDa kinesin-related protein-like	AT2G28620.1	47.0389	1.34064	0.423394	3.16642	0.0015433	0.00618341
UP	LOC8072628	8072628	uncharacterized protein LOC8072628 isoform X1	---NA---	72.1669	1.34049	0.385613	3.47626	0.000508458	0.00237411
UP	LOC8077419	8077419	DNA-directed RNA polymerase V subunit 1	AT2G40030.1	62.5391	1.34037	0.499917	2.68118	0.00733634	0.0232889
UP	LOC8065902	8065902	O-sialoglycoprotein endopeptidase isoform X1	AT4G22720.2	283.879	1.34009	0.227803	5.88266	4.03737e-09	6.62746e-08
UP	LOC8073875	8073875	myb family transcription factor PHL11	AT5G18240.4	424.811	1.33981	0.284419	4.71071	2.46856e-06	2.18127e-05
UP	LOC8076270	8076270	RNA polymerase II subunit A C-terminal domain phosphatase SSU72	AT1G73820.1	268.581	1.33934	0.206183	6.49588	8.25485e-11	1.82779e-09
UP	LOC110434453	110434453	poly [ADP-ribose] polymerase 3	AT5G22470.1	54.8036	1.33757	0.407083	3.28574	0.00101716	0.00433928
UP	LOC8077651	8077651	probable glycosyltransferase At5g03795	AT4G38040.1	45.3763	1.33754	0.368152	3.63312	0.000280018	0.0014181
UP	LOC8068879	8068879	ACT domain-containing protein ACR3 isoform X2	AT1G76990.5	525.298	1.33663	0.42849	3.11941	0.00181216	0.00707382
UP	LOC8085918	8085918	UDP-glycosyltransferase 83A1	AT3G02100.1	264.151	1.33639	0.47091	2.8379	0.0045412	0.0154556
UP	LOC8082612	8082612	uncharacterized protein LOC8082612	AT5G04520.1	85.1511	1.33561	0.307364	4.34537	1.3904e-05	0.000102186
UP	LOC8063244	8063244	uncharacterized protein LOC8063244	AT1G27435.1	442.819	1.3355	0.266868	5.00434	5.6054e-07	5.75267e-06
UP	LOC8084786	8084786	uncharacterized protein LOC8084786	AT1G02816.1	136.485	1.33437	0.400492	3.33182	0.00086279	0.00375507
UP	LOC8077316	8077316	40S ribosomal protein S17-3	AT5G04800.4	2364.51	1.33399	0.316976	4.20848	2.57094e-05	0.000176595
UP	LOC8065194	8065194	probable ascorbate-specific transmembrane electron transporter 1	AT4G25570.1	96.6035	1.33377	0.482763	2.76278	0.00573107	0.0188589
UP	LOC8070134	8070134	WD repeat-containing protein 75	AT2G18900.1	391.088	1.33293	0.191124	6.97419	3.07639e-12	8.82296e-11
UP	LOC8062211	8062211	ornithine aminotransferase, mitochondrial	AT5G46180.1	2199.46	1.33276	0.310318	4.29481	1.74845e-05	0.000125362
UP	LOC8060638	8060638	40S ribosomal protein S3a	AT4G34670.1	785.853	1.33146	0.310493	4.28822	1.80109e-05	0.000128436
UP	LOC8070145	8070145	uncharacterized protein LOC8070145 isoform X1	---NA---	30.1818	1.33102	0.556673	2.39102	0.0168018	0.0464065
UP	LOC8071739	8071739	multiple RNA-binding domain-containing protein 1 isoform X1	AT5G38720.1	315.077	1.32992	0.312291	4.25857	2.05736e-05	0.000144899
UP	LOC8059503	8059503	putative peptidyl-prolyl cis-trans isomerase family protein isoform X1	AT5G35100.1	149.958	1.32955	0.299643	4.43712	9.11714e-06	7.02111e-05
UP	LOC8072777	8072777	F-box/WD-40 repeat-containing protein At3g52030 isoform X2	AT3G52030.2	194.4	1.32921	0.249227	5.33332	9.64347e-08	1.19933e-06
UP	LOC8081330	8081330	uncharacterized LOC100279746	AT3G10210.1	1231.16	1.32917	0.193138	6.88197	5.90296e-12	1.60969e-10
UP	LOC8084129	8084129	probable glutamate carboxypeptidase VP8	AT3G54720.1	312.71	1.32913	0.296486	4.48296	7.36162e-06	5.81501e-05
UP	LOC8063567	8063567	uncharacterized protein LOC8063567	AT4G13400.1	377.367	1.32796	0.438927	3.02547	0.00248243	0.00920011
UP	LOC8054145	8054145	tetratricopeptide repeat protein 38 isoform X1	AT1G27150.1	472.471	1.32746	0.234262	5.66658	1.45674e-08	2.16194e-07
UP	LOC8072310	8072310	galacturonokinase	AT3G10700.1	56.1596	1.3268	0.505942	2.62244	0.00873025	0.026901
UP	LOC8080151	8080151	uncharacterized protein LOC8080151	AT1G60560.2	124.489	1.32667	0.238528	5.5619	2.66848e-08	3.75109e-07
UP	LOC8056106	8056106	60S ribosomal protein L5-1	AT5G39740.2	3865.25	1.3257	0.268279	4.94149	7.75275e-07	7.69148e-06
UP	LOC8059962	8059962	DEAD-box ATP-dependent RNA helicase 16	AT4G34910.1	257.169	1.32494	0.224297	5.90707	3.48248e-09	5.79765e-08
UP	LOC8067476	8067476	H/ACA ribonucleoprotein complex non-core subunit NAF1	AT1G03530.1	357.128	1.32395	0.191137	6.92673	4.30689e-12	1.20744e-10
UP	LOC8073903	8073903	serine/threonine-protein kinase rio2	AT3G51270.2	203.533	1.32302	0.239469	5.52482	3.29828e-08	4.55304e-07
UP	LOC8078515	8078515	adenyl cyclase isoform X1	AT4G15640.1	368.224	1.32276	0.192002	6.88931	5.60654e-12	1.53515e-10
UP	LOC110432936	110432936	xylose isomerase	AT5G57655.2	2098.83	1.3225	0.192851	6.8576	7.00247e-12	1.87368e-10
UP	LOC8074630	8074630	uncharacterized protein LOC8074630	AT1G51560.1	184.297	1.32192	0.454343	2.90951	0.00361997	0.0127573
UP	LOC8069811	8069811	40S ribosomal protein S24-1	AT5G28060.1	1728.05	1.32087	0.333486	3.96079	7.47023e-05	0.000446581
UP	LOC8059662	8059662	methyltransferase-like protein 6	AT1G54650.1	51.0274	1.32064	0.418746	3.15381	0.00161153	0.0064207
UP	LOC8058398	8058398	40S ribosomal protein S14-3	AT3G52580.1	786.345	1.32048	0.298887	4.41801	9.96153e-06	7.58939e-05
UP	LOC8054942	8054942	single-stranded DNA-binding protein, mitochondrial	AT3G18580.1	137.859	1.32008	0.354984	3.71871	0.000200243	0.00105882
UP	LOC8064246	8064246	WD repeat domain-containing protein 83	AT5G64730.1	113.374	1.32007	0.334766	3.94326	8.03815e-05	0.000477102
UP	LOC8054874	8054874	ribosomal RNA processing protein 36 homolog	AT1G12650.4	259.338	1.31879	0.218832	6.02648	1.67565e-09	2.9626e-08
UP	LOC8081254	8081254	transcription factor UNE12 isoform X2	AT4G02590.3	314.026	1.31876	0.184101	7.16328	7.87677e-13	2.43387e-11
UP	LOC8078211	8078211	uncharacterized protein LOC8078211	AT3G47590.1	244.595	1.31814	0.206762	6.37518	1.82751e-10	3.83183e-09
UP	LOC8079536	8079536	protein MALE DISCOVERER 2	AT5G45840.2	32.0993	1.31759	0.510977	2.57858	0.0099208	0.0299051
UP	LOC110431124	110431124	probable nucleolar protein 5-2	AT5G27120.1	1668.78	1.31688	0.260429	5.05656	4.26881e-07	4.53003e-06
UP	LOC110436369	110436369	ubiquinol oxidase 4, chloroplastic/chromoplastic	AT4G22260.1	408.236	1.31671	0.247287	5.32461	1.01169e-07	1.25165e-06
UP	LOC8084070	8084070	pre-rRNA-processing protein ESF1	AT3G01160.1	359.383	1.31481	0.203645	6.45642	1.07207e-10	2.33111e-09
UP	LOC8054618	8054618	zinc finger CCCH domain-containing protein 59	AT5G56900.1	131.775	1.31315	0.275854	4.76032	1.93288e-06	1.75613e-05
UP	LOC8080416	8080416	probable small nuclear ribonucleoprotein G	AT2G23930.1	932.999	1.31308	0.267481	4.90905	9.15177e-07	8.96361e-06
UP	LOC8078984	8078984	uncharacterized protein LOC8078984	---NA---	41.2166	1.31138	0.489256	2.68035	0.00735456	0.0233191
UP	LOC8085393	8085393	KH domain-containing protein SPIN1	AT2G38610.2	84.6727	1.31136	0.353163	3.71317	0.000204677	0.00107969
UP	LOC8073405	8073405	photosynthetic NDH subunit of subcomplex B 4, chloroplastic isoform X1	AT1G18730.2	7410.06	1.31128	0.211729	6.19319	5.89584e-10	1.12511e-08
UP	LOC8070176	8070176	acyl-CoA-binding domain-containing protein 5	AT5G18590.2	174.114	1.31083	0.363196	3.60917	0.000307183	0.00153715
UP	LOC8061404	8061404	DNA repair RAD52-like protein 2, chloroplastic	AT5G47870.1	424.747	1.31049	0.259288	5.0542	4.32204e-07	4.57193e-06
UP	LOC8069289	8069289	protein STRICTOSIDINE SYNTHASE-LIKE 10	AT3G57030.1	51.6068	1.31017	0.534657	2.45048	0.0142666	0.0405779
UP	LOC8059939	8059939	50S ribosomal protein L12-2	AT4G36420.1	244.781	1.31005	0.275995	4.74664	2.06825e-06	1.86807e-05
UP	LOC8074173	8074173	uncharacterized protein LOC8074173 isoform X1	AT2G34430.1	481.235	1.30951	0.192412	6.80577	1.00511e-11	2.61579e-10
UP	LOC8061398	8061398	uncharacterized protein LOC8061398	AT1G73940.1	305.611	1.30896	0.288035	4.54445	5.50791e-06	4.4985e-05
UP	LOC8059953	8059953	ABC transporter F family member 4	AT4G14490.1	51.1456	1.3087	0.439874	2.97518	0.00292821	0.0106311
UP	LOC8060460	8060460	ML domain protein isoform X1	AT1G33710.1	166.576	1.30757	0.305135	4.2852	1.82573e-05	0.000130016
UP	LOC8060127	8060127	C2 domain containing protein	AT4G01200.1	79.1147	1.30754	0.329997	3.96229	7.42337e-05	0.000444045
UP	LOC8081987	8081987	transcription factor bHLH82 isoform X1	AT5G58010.1	194.687	1.30742	0.32359	4.04037	5.33667e-05	0.000332684
UP	LOC8058652	8058652	protein FAF-like, chloroplastic	AT5G22390.1	50.4522	1.30695	0.486282	2.68763	0.00719616	0.0229059
UP	LOC8057035	8057035	Bowman-Birk type trypsin inhibitor	---NA---	2474.12	1.30669	0.420477	3.10764	0.00188585	0.0073165
UP	LOC8069465	8069465	mitochondrial import inner membrane translocase subunit Tim17 family protein	AT3G25120.1	214.718	1.30565	0.219702	5.9428	2.80201e-09	4.74796e-08
UP	LOC8071849	8071849	uncharacterized protein LOC8071849	AT3G26510.4	1272.79	1.30422	0.343643	3.79527	0.00014748	0.000814119
UP	LOC8073549	8073549	uncharacterized protein LOC8073549 isoform X1	AT1G23890.1	221.376	1.30393	0.281546	4.63131	3.63355e-06	3.09822e-05
UP	LOC8067314	8067314	pumilio homolog 1	AT2G29190.2	314.588	1.30357	0.220614	5.90886	3.44487e-09	5.73983e-08
UP	LOC8082208	8082208	RGG repeats nuclear RNA binding protein A	AT4G16830.2	956.916	1.30319	0.244821	5.32304	1.02046e-07	1.25971e-06
UP	LOC8070619	8070619	activating signal cointegrator 1	AT3G47610.1	234.657	1.30319	0.272943	4.77458	1.80086e-06	1.65274e-05
UP	LOC8061067	8061067	probable WRKY transcription factor 50	AT5G64810.1	221.144	1.30287	0.454953	2.86374	0.00418672	0.0144188
UP	LOC8063128	8063128	ribosomal lysine N-methyltransferase 3	AT3G56570.1	83.6238	1.30287	0.279527	4.66096	3.14731e-06	2.71611e-05
UP	LOC8068456	8068456	stress enhanced protein 2, chloroplastic	AT2G21970.1	278.251	1.30283	0.424674	3.06784	0.00215613	0.00818845
UP	LOC8061891	8061891	60S ribosomal protein L29-1-like	AT3G06700.3	947.101	1.3027	0.311538	4.18151	2.8958e-05	0.000195724
UP	LOC8070829	8070829	protein NUCLEAR FUSION DEFECTIVE 4 isoform X1	AT3G01930.1	159.734	1.30229	0.284954	4.57019	4.87288e-06	4.03935e-05
UP	LOC8061642	8061642	uncharacterized protein LOC101770399	AT2G02410.2	65.1621	1.3021	0.433329	3.00488	0.00265689	0.00976689
UP	LOC8081706	8081706	cysteine-rich receptor-like protein kinase 6	AT4G23160.1	95.3418	1.30198	0.474902	2.74157	0.00611463	0.0199337
UP	LOC110433829	110433829	protein SDE2 homolog	AT4G01000.1	2202.34	1.30056	0.248426	5.23519	1.64818e-07	1.9444e-06
UP	LOC8078158	8078158	uncharacterized protein LOC8078158	---NA---	175.2	1.29944	0.261344	4.97214	6.62173e-07	6.66548e-06
UP	LOC8058190	8058190	adenylylsulfatase HINT3	AT5G48545.1	129.93	1.29804	0.265663	4.88605	1.02879e-06	9.97365e-06
UP	LOC8054216	8054216	cp protein	AT2G03350.1	72.8956	1.29717	0.502226	2.58283	0.00979929	0.0296504
UP	LOC8056904	8056904	sodium channel modifier 1	AT3G25270.1	65.8006	1.29682	0.371198	3.49361	0.000476544	0.00224558
UP	LOC110431645	110431645	nuclear transcription factor Y subunit C-2-like	AT5G63470.2	2359.45	1.29668	0.313372	4.13784	3.50584e-05	0.000230881
UP	LOC8062943	8062943	uncharacterized protein C6G9.01c	AT5G11760.1	116.703	1.29632	0.356705	3.63414	0.000278906	0.00141444
UP	LOC8073765	8073765	putative GATA transcription factor 22	AT5G56860.1	118.301	1.29593	0.479687	2.70161	0.00690042	0.0220807
UP	LOC8068608	8068608	40S ribosomal protein S8	AT5G59240.1	5058.45	1.29563	0.273908	4.73017	2.24327e-06	2.00438e-05
UP	LOC8072574	8072574	uncharacterized protein LOC109940263	AT5G55130.2	250.73	1.29551	0.214077	6.05162	1.43393e-09	2.56475e-08
UP	LOC110437683	110437683	uncharacterized protein LOC110437683 isoform X3	---NA---	173.293	1.29484	0.28826	4.49193	7.0581e-06	5.60409e-05
UP	LOC8066785	8066785	uncharacterized protein LOC8066785	---NA---	91.0009	1.29484	0.431847	2.99837	0.0027143	0.00995227
UP	LOC8086141	8086141	uncharacterized protein LOC8066852	AT4G23160.1	41.791	1.29449	0.375239	3.44977	0.000561068	0.00258768
UP	LOC8061408	8061408	elongation factor Tu, mitochondrial	AT4G02930.1	555.238	1.2939	0.242058	5.3454	9.02158e-08	1.12761e-06
UP	LOC8081912	8081912	ubiquitin carboxyl-terminal hydrolase 3	AT4G39910.1	376.773	1.29302	0.222534	5.81043	6.23116e-09	9.87929e-08
UP	LOC8077835	8077835	zinc-finger homeodomain protein 10	AT3G28920.1	478.178	1.29286	0.304553	4.2451	2.18494e-05	0.000152961
UP	LOC8081152	8081152	probable carboxylesterase 15	AT5G06570.2	1316.3	1.29253	0.399244	3.23745	0.00120605	0.00504272
UP	LOC8083462	8083462	uncharacterized protein LOC8083462	AT3G18510.1	58.6264	1.29205	0.321261	4.02182	5.77503e-05	0.000356288
UP	LOC8056264	8056264	probable phospholipase A2 homolog 1	AT4G29460.1	129.062	1.292	0.328982	3.92726	8.59193e-05	0.000506508
UP	LOC8068271	8068271	cyclin-dependent kinase A-2	AT3G48750.1	152.59	1.28989	0.368726	3.49823	0.00046836	0.00221224
UP	LOC8067560	8067560	solute carrier family 25 member 44	AT1G72820.1	300.678	1.28915	0.316962	4.06721	4.75791e-05	0.000301527
UP	LOC8064179	8064179	protein binding protein isoform X1	ATMG00860.1	465.765	1.28828	0.319775	4.02871	5.60844e-05	0.000347239
UP	LOC8076062	8076062	aquaporin PIP1-2	AT4G00430.2	463.696	1.28795	0.350194	3.67783	0.000235228	0.00121895
UP	LOC8067906	8067906	cell division control protein 48 homolog C	AT3G01610.1	172.94	1.28747	0.246921	5.21411	1.84703e-07	2.15102e-06
UP	LOC8078846	8078846	40S ribosomal protein S20-2	AT3G47370.3	1296.21	1.28613	0.274036	4.69327	2.68872e-06	2.34877e-05
UP	LOC8076838	8076838	serine/threonine-protein kinase-like protein At3g51990	AT3G51990.1	56.0676	1.28607	0.430705	2.98597	0.00282683	0.0103115
UP	LOC8062430	8062430	transcription termination factor MTEF18, mitochondrial-like	AT4G19650.1	88.77	1.28481	0.283096	4.53843	5.66741e-06	4.60991e-05
UP	LOC8065570	8065570	60S acidic ribosomal protein P3	AT4G25890.1	1317.94	1.28476	0.319717	4.01844	5.85848e-05	0.000360595
UP	LOC8061482	8061482	protein CREG1	AT2G04690.1	375.674	1.28338	0.213299	6.01678	1.77922e-09	3.13183e-08
UP	LOC8068041	8068041	LEAF RUST 10 DISEASE-RESISTANCE LOCUS RECEPTOR-LIKE PROTEIN KINASE-like 2.1 isoform X2	---NA---	80.5856	1.28271	0.408541	3.13972	0.00169107	0.00667237
UP	LOC110437484	110437484	serine carboxypeptidase 1	AT4G12910.1	886.474	1.28253	0.191064	6.71256	1.91244e-11	4.74803e-10
UP	LOC110433415	110433415	hydroxymethylglutaryl-CoA lyase, mitochondrial-like isoform X1	AT2G26800.1	561.036	1.28252	0.229685	5.5838	2.35323e-08	3.35281e-07
UP	LOC8061391	8061391	protein NUCLEAR FUSION DEFECTIVE 2	AT1G24450.1	159.161	1.28149	0.366617	3.49546	0.000473246	0.00223268
UP	LOC8065723	8065723	pentatricopeptide repeat-containing protein At3g61520, mitochondrial isoform X1	AT3G61520.1	220.701	1.28111	0.203499	6.29539	3.06623e-10	6.16365e-09
UP	LOC8078011	8078011	WD repeat-containing protein 6 isoform X2	AT4G01860.2	56.3345	1.28045	0.402992	3.17735	0.00148626	0.0059837
UP	LOC8063559	8063559	uncharacterized protein LOC8063559	AT1G71150.1	186.082	1.28022	0.25327	5.05477	4.30907e-07	4.56072e-06
UP	LOC8073314	8073314	thylakoid lumenal 15 kDa protein 1, chloroplastic isoform X1	AT2G44920.1	587.472	1.28011	0.289045	4.42877	9.47722e-06	7.26904e-05
UP	LOC110434359	110434359	uncharacterized protein LOC103627205 isoform X1	---NA---	63.2078	1.27989	0.527561	2.42605	0.0152641	0.042962
UP	LOC8082553	8082553	U11/U12 small nuclear ribonucleoprotein 25 kDa protein	AT3G07860.1	78.8701	1.27985	0.379411	3.37326	0.000742833	0.00331128
UP	LOC8068982	8068982	histone deacetylase HDT2	AT3G44750.2	2293.78	1.27953	0.213537	5.99208	2.07175e-09	3.61172e-08
UP	LOC8060463	8060463	putative E3 ubiquitin-protein ligase RING1a	AT1G03770.1	60.7023	1.27895	0.502261	2.54638	0.0108848	0.0323561
UP	LOC110437665	110437665	UNC93-like protein 3 isoform X1	AT3G09470.2	87.9741	1.27808	0.362959	3.52129	0.000429453	0.00205079
UP	LOC8067038	8067038	uncharacterized protein LOC8067038 isoform X2	---NA---	125.05	1.27724	0.270269	4.72582	2.29185e-06	2.03957e-05
UP	LOC8064858	8064858	uncharacterized protein LOC109939260	AT2G17350.1	112.804	1.27709	0.247401	5.16202	2.443e-07	2.78178e-06
UP	LOC8063563	8063563	60S ribosomal protein L35a-1	AT1G74270.1	125.302	1.27696	0.297789	4.28816	1.80161e-05	0.000128436
UP	LOC8075349	8075349	40S ribosomal protein S4	AT5G07090.2	725.947	1.27672	0.254815	5.01036	5.43272e-07	5.59271e-06
UP	LOC110430935	110430935	nucleolar GTP-binding protein 1-like	AT1G50920.1	865.364	1.27663	0.212142	6.01778	1.76824e-09	3.11526e-08
UP	LOC8058084	8058084	uncharacterized protein LOC8058084	AT3G05570.1	109.04	1.27645	0.25706	4.96558	6.84952e-07	6.86362e-06
UP	LOC8080148	8080148	tyrosyl-DNA phosphodiesterase 1 isoform X1	AT5G15170.1	116.394	1.27555	0.23672	5.38842	7.10783e-08	9.12995e-07
UP	LOC8074996	8074996	probable glutathione S-transferase GSTU6	AT1G10370.1	20.8189	1.27507	0.48126	2.64944	0.00806261	0.0251859
UP	LOC8084158	8084158	inosine-5'-monophosphate dehydrogenase	AT1G16350.1	425.373	1.27489	0.253748	5.02425	5.05403e-07	5.24615e-06
UP	LOC8069635	8069635	protein LOL1 isoform X2	AT1G32540.3	1095.58	1.27487	0.508817	2.50555	0.0122261	0.0356792
UP	LOC110431988	110431988	40S ribosomal protein S3a	AT3G04840.1	2302.12	1.27275	0.261909	4.8595	1.17684e-06	1.12396e-05
UP	LOC8080961	8080961	60S ribosomal protein L13-1-like	AT3G49010.4	1114.57	1.2725	0.269856	4.71547	2.41157e-06	2.13659e-05
UP	LOC8071345	8071345	succinate dehydrogenase assembly factor 4, mitochondrial	AT5G67490.1	172.889	1.27205	0.350063	3.63378	0.0002793	0.00141608
UP	LOC8056085	8056085	acetolactate synthase 1, chloroplastic	AT3G48560.1	1897.68	1.27198	0.258551	4.91965	8.6699e-07	8.51254e-06
UP	LOC8080753	8080753	tRNA pseudouridine(38/39) synthase	AT1G34150.1	126.991	1.27148	0.260578	4.87944	1.06386e-06	1.02837e-05
UP	LOC8061063	8061063	eukaryotic translation initiation factor 3 subunit F	AT2G39990.1	636.364	1.27102	0.170141	7.47041	7.99468e-14	2.88575e-12
UP	LOC8064372	8064372	UPF0454 protein C12orf49 homolog	AT3G59390.1	87.8789	1.27097	0.311721	4.07728	4.55655e-05	0.000290307
UP	LOC8080654	8080654	zinc finger protein 8-like	AT2G41940.1	27.2931	1.26981	0.473704	2.6806	0.00734894	0.0233178
UP	LOC110432388	110432388	brassinosteroid LRR receptor kinase BRL3	AT3G13380.1	37.4594	1.26893	0.443286	2.86256	0.00420239	0.0144627
UP	LOC110436954	110436954	monodehydroascorbate reductase 5, mitochondrial isoform X1	AT1G63940.3	294.548	1.26792	0.519646	2.43996	0.0146889	0.0416068
UP	LOC8074332	8074332	uncharacterized protein LOC8074332	AT3G63290.1	31.9398	1.26765	0.438254	2.8925	0.00382189	0.0133697
UP	LOC110436666	110436666	cryptochrome-1-like isoform X2	AT4G08920.1	2143.04	1.26745	0.213986	5.92305	3.16034e-09	5.31006e-08
UP	LOC8054223	8054223	54S ribosomal protein L51, mitochondrial	AT3G59650.1	124.367	1.26736	0.370019	3.42512	0.000614535	0.00280504
UP	LOC8070529	8070529	ras-related protein RABC2a	AT3G09910.3	58.4004	1.26717	0.341565	3.7099	0.000207342	0.00109231
UP	LOC8083759	8083759	60S ribosomal protein L29-1-like	AT3G06700.3	805.41	1.26693	0.255707	4.95462	7.24703e-07	7.24014e-06
UP	LOC8080358	8080358	ferric reduction oxidase 7, chloroplastic	AT5G49740.1	1704.9	1.26605	0.447411	2.82971	0.00465896	0.0158159
UP	LOC8059890	8059890	plastid division protein PDV2	AT2G16070.1	412.917	1.26559	0.180447	7.01365	2.3218e-12	6.76577e-11
UP	LOC8072272	8072272	momilactone A synthase	AT3G26770.1	1744.85	1.26527	0.401633	3.15032	0.00163093	0.00648462
UP	LOC8081665	8081665	L10-interacting MYB domain-containing protein	---NA---	32.9641	1.26483	0.477136	2.65089	0.00802811	0.0250945
UP	LOC8070264	8070264	tRNA-specific adenosine deaminase 1	AT1G01760.1	48.3248	1.26435	0.360278	3.50939	0.000449138	0.00213255
UP	LOC8085198	8085198	uncharacterized protein LOC8085198	---NA---	39.8201	1.26355	0.38638	3.27023	0.00107462	0.00454843
UP	LOC8066110	8066110	AT-hook motif nuclear-localized protein 1	AT4G00200.1	618.159	1.26134	0.380179	3.31776	0.000907426	0.00392314
UP	LOC110436529	110436529	60S ribosomal protein L23A	AT3G55280.3	1476.18	1.26078	0.282652	4.46054	8.17516e-06	6.37937e-05
UP	LOC8061394	8061394	protein BCCIP homolog isoform X2	AT2G44510.1	132.846	1.26065	0.329966	3.82055	0.000133155	0.000742433
UP	LOC8065340	8065340	notchless protein homolog	AT5G52820.1	196.282	1.26039	0.317029	3.97564	7.01902e-05	0.000422644
UP	LOC8077235	8077235	uncharacterized protein LOC8077235	AT2G44360.1	102.767	1.25969	0.291246	4.32517	1.52414e-05	0.000110872
UP	LOC8068490	8068490	small RNA degrading nuclease 1	AT5G67240.2	218.229	1.25926	0.243574	5.16992	2.34192e-07	2.68199e-06
UP	LOC8058505	8058505	protein NRT1/ PTR FAMILY 5.10-like isoform X2	AT1G22540.1	1303.8	1.25787	0.32704	3.84623	0.000119949	0.000679045
UP	LOC8086438	8086438	probable carboxylesterase 15	AT5G06570.2	109.928	1.2577	0.522942	2.40505	0.0161703	0.0449548
UP	LOC8077289	8077289	60S ribosomal protein L19-1	AT3G16780.1	1722.34	1.25669	0.233448	5.38316	7.31904e-08	9.38916e-07
UP	LOC8085114	8085114	methyl-CpG-binding domain-containing protein 1 isoform X2	AT4G22745.1	69.6534	1.25645	0.359678	3.49325	0.000477179	0.00224804
UP	LOC8068218	8068218	RNA-binding protein NOB1	AT5G41190.1	539.352	1.25621	0.184027	6.82621	8.7188e-12	2.28694e-10
UP	LOC8065962	8065962	SWI/SNF complex subunit SWI3D	AT4G34430.3	63.7203	1.25438	0.343075	3.6563	0.000255885	0.00131405
UP	LOC8076956	8076956	peptide transporter PTR2 isoform X1	AT1G68570.1	382.276	1.25375	0.208667	6.00839	1.87374e-09	3.28663e-08
UP	LOC8084236	8084236	uncharacterized protein LOC8084236 isoform X1	AT2G31600.2	64.183	1.25366	0.34238	3.66161	0.000250637	0.00129209
UP	LOC8078182	8078182	uncharacterized protein LOC8078182 isoform X1	AT5G49220.1	216.456	1.25258	0.249268	5.02505	5.03297e-07	5.23246e-06
UP	LOC110433583	110433583	uncharacterized protein LOC110433583	AT5G66290.1	192.836	1.25253	0.241441	5.18772	2.12887e-07	2.45238e-06
UP	LOC8083293	8083293	DNAJ heat shock N-terminal domain-containing protein	AT1G05205.1	223.749	1.25231	0.327222	3.8271	0.000129662	0.000725489
UP	LOC110433471	110433471	elongation factor 2	AT1G56070.1	378.498	1.25188	0.378079	3.31115	0.000929128	0.00400655
UP	LOC8062158	8062158	protein NUCLEAR FUSION DEFECTIVE 6, chloroplastic/mitochondrial	AT2G20585.3	216.278	1.25188	0.281613	4.44538	8.77354e-06	6.79056e-05
UP	LOC8077055	8077055	probable calcium-binding protein CML20	AT2G44310.1	5498.03	1.2514	0.296046	4.22704	2.36789e-05	0.000164344
UP	LOC8081596	8081596	RRP15-like protein	AT5G48240.2	345.892	1.25108	0.227392	5.50189	3.75741e-08	5.11957e-07
UP	LOC8073597	8073597	CAAX prenyl protease 2 isoform X1	AT2G36305.1	41.6488	1.2504	0.408109	3.06387	0.00218492	0.00828991
UP	LOC8058399	8058399	pyrophosphate-energized vacuolar membrane proton pump	AT1G15690.1	3576.19	1.24941	0.305431	4.09065	4.30163e-05	0.000275826
UP	LOC8054326	8054326	probable mitochondrial import inner membrane translocase subunit TIM21	AT4G00026.1	378.595	1.24891	0.241896	5.16302	2.43002e-07	2.77263e-06
UP	LOC110431385	110431385	uncharacterized protein LOC110431385	AT5G57270.3	135.372	1.24861	0.290866	4.29273	1.76491e-05	0.000126315
UP	LOC8061379	8061379	ribosome-binding factor PSRP1, chloroplastic	AT5G24490.1	8674.36	1.24848	0.248856	5.01687	5.25205e-07	5.42911e-06
UP	LOC8074524	8074524	uncharacterized protein LOC8074524	AT3G52040.1	203.781	1.24801	0.259095	4.81682	1.45863e-06	1.3631e-05
UP	LOC8057557	8057557	nuclear pore complex protein NUP50A	AT3G15970.1	541.82	1.24721	0.173214	7.20041	6.00319e-13	1.88412e-11
UP	LOC8068789	8068789	uncharacterized protein LOC8068789	AT1G48200.1	328.793	1.24721	0.30774	4.0528	5.06088e-05	0.000318174
UP	LOC8063592	8063592	protein DEHYDRATION-INDUCED 19	AT3G05700.1	3220.1	1.24674	0.288846	4.31626	1.58695e-05	0.000114939
UP	LOC8075895	8075895	40S ribosomal protein S11	AT5G23740.1	465.324	1.24653	0.225061	5.53862	3.04865e-08	4.22892e-07
UP	LOC8068772	8068772	uncharacterized protein LOC8070719 isoform X1	---NA---	35.9321	1.24558	0.473718	2.62938	0.00855403	0.0264888
UP	LOC8062274	8062274	peptidyl-prolyl cis-trans isomerase CYP19-3	AT3G56070.2	265.83	1.24542	0.387407	3.21475	0.00130558	0.00537113
UP	LOC8064974	8064974	60S ribosomal protein L30	AT1G77940.1	301.586	1.24503	0.430295	2.89343	0.00381062	0.0133422
UP	LOC8062216	8062216	U3 snoRNP-associated protein-like YAOH	AT4G05410.1	249.611	1.24496	0.238335	5.22359	1.7549e-07	2.05331e-06
UP	LOC8057000	8057000	E3 ubiquitin-protein ligase BOI	AT3G12920.1	119.116	1.24496	0.302511	4.11541	3.86488e-05	0.000251457
UP	LOC8077142	8077142	one cut domain family member 2	AT1G16270.2	327.721	1.2447	0.181701	6.85027	7.37086e-12	1.95912e-10
UP	LOC8056266	8056266	outer envelope pore protein 21, chloroplastic isoform X3	AT1G76405.2	156.817	1.24418	0.231615	5.37175	7.79745e-08	9.93419e-07
UP	LOC8060267	8060267	putrescine hydroxycinnamoyltransferase 1	AT5G48930.1	1078.77	1.2431	0.310318	4.00589	6.17838e-05	0.000377145
UP	LOC8067523	8067523	uncharacterized LOC100856921 precursor	AT5G14105.1	468.45	1.24232	0.248267	5.00398	5.61597e-07	5.7576e-06
UP	LOC8083294	8083294	40S ribosomal protein S14	AT3G52580.1	82.2555	1.24177	0.289325	4.29194	1.77118e-05	0.000126718
UP	LOC8061488	8061488	protein NRT1/ PTR FAMILY 5.8 isoform X2	AT5G14940.1	152.123	1.24154	0.496758	2.49928	0.0124447	0.0361742
UP	LOC110429531	110429531	uncharacterized protein LOC110429531	---NA---	477.039	1.2414	0.205348	6.04536	1.49075e-09	2.65924e-08
UP	LOC8061963	8061963	tRNA A64-2'-O-ribosylphosphate transferase	AT2G40570.2	143.414	1.24066	0.262763	4.72159	2.34011e-06	2.07974e-05
UP	LOC110430221	110430221	putative uncharacterized protein DDB_G0277003	AT5G27400.1	118.964	1.24056	0.260461	4.76293	1.90801e-06	1.7367e-05
UP	LOC8061129	8061129	uncharacterized protein LOC8061129	AT4G38810.2	836.658	1.24036	0.278325	4.45653	8.3298e-06	6.48736e-05
UP	LOC8069484	8069484	CRM-domain containing factor CFM3, chloroplastic/mitochondrial	AT3G27550.1	185.395	1.23939	0.271375	4.56706	4.94608e-06	4.09323e-05
UP	LOC8078426	8078426	40S ribosomal protein S2-3	AT3G57490.1	188.555	1.23914	0.415205	2.9844	0.00284134	0.0103591
UP	LOC8070913	8070913	U3 small nucleolar ribonucleoprotein protein MPP10	AT5G66540.1	94.7638	1.23908	0.336225	3.68525	0.000228474	0.00118827
UP	LOC8064464	8064464	uncharacterized protein LOC8064464	AT4G13330.1	205.041	1.23867	0.255285	4.85209	1.22166e-06	1.16343e-05
UP	LOC8067632	8067632	probable apyrase 3 isoform X1	AT3G04080.1	102.187	1.23839	0.312453	3.96343	7.38807e-05	0.000442199
UP	LOC8060922	8060922	pentatricopeptide repeat-containing protein At2g29760, chloroplastic isoform X1	AT2G29760.1	188.12	1.23807	0.249328	4.96562	6.84814e-07	6.86362e-06
UP	LOC8077986	8077986	T-complex protein 1 subunit delta	AT3G18190.1	442.892	1.2374	0.286475	4.31941	1.56448e-05	0.000113517
UP	LOC110436749	110436749	junctophilin-4-like	AT1G21920.1	83.5179	1.23735	0.424236	2.91665	0.00353811	0.0125059
UP	LOC8079093	8079093	histone-lysine N-methyltransferase, H3 lysine-79 specific-like	AT5G60030.1	503.303	1.23649	0.381485	3.24125	0.00119007	0.00498425
UP	LOC8072269	8072269	elongation factor 1-beta	AT5G12110.1	2465.03	1.23572	0.262678	4.70432	2.54709e-06	2.23778e-05
UP	LOC8079950	8079950	uncharacterized protein LOC8079950 isoform X1	AT5G59980.1	38.2262	1.23524	0.445534	2.7725	0.00556271	0.0183867
UP	LOC8068980	8068980	tRNA(His) guanylyltransferase 1	AT2G32320.2	85.8706	1.2348	0.291093	4.24194	2.21599e-05	0.000154825
UP	LOC8077401	8077401	uncharacterized protein LOC8077401 isoform X1	AT5G45310.1	126.592	1.23409	0.325505	3.7913	0.000149859	0.000825882
UP	LOC8057250	8057250	single myb histone 6	AT1G49950.1	207.237	1.23377	0.215635	5.72159	1.05534e-08	1.59709e-07
UP	LOC8079183	8079183	elongation factor 1-delta 1	AT1G30230.2	2920.18	1.23354	0.306051	4.0305	5.56577e-05	0.00034524
UP	LOC8066118	8066118	eukaryotic translation initiation factor 3 subunit G	AT3G11400.1	1287.55	1.23306	0.24094	5.11772	3.09256e-07	3.41314e-06
UP	LOC8068570	8068570	60S acidic ribosomal protein P1	AT4G00810.2	2447.16	1.2328	0.353537	3.48704	0.000488407	0.00229336
UP	LOC8066689	8066689	transcription factor bHLH11 isoform X2	AT3G47640.3	265.042	1.23245	0.262056	4.703	2.56371e-06	2.25041e-05
UP	LOC8071382	8071382	putative transporter arsB	AT1G02260.1	803.616	1.23222	0.262835	4.68819	2.75626e-06	2.40147e-05
UP	LOC8084361	8084361	eukaryotic translation initiation factor 3 subunit A	AT4G11420.1	1925.57	1.23202	0.269622	4.56944	4.89039e-06	4.0505e-05
UP	LOC8084916	8084916	uncharacterized protein LOC110437311	ATMG00860.1	190.385	1.23033	0.237535	5.17956	2.22405e-07	2.5558e-06
UP	LOC8075623	8075623	U-box domain-containing protein 39	AT5G62560.1	183.545	1.22997	0.240532	5.11356	3.16145e-07	3.48073e-06
UP	LOC8058991	8058991	DNA repair RAD52-like protein 2, chloroplastic	AT5G47870.1	356.115	1.22963	0.299197	4.10976	3.96063e-05	0.000256765
UP	LOC8067388	8067388	probable prefoldin subunit 5	AT5G23290.1	393.38	1.22822	0.184299	6.66426	2.66009e-11	6.43612e-10
UP	LOC8060833	8060833	LEAF RUST 10 DISEASE-RESISTANCE LOCUS RECEPTOR-LIKE PROTEIN KINASE-like 2.4	AT5G38260.1	31.5802	1.22788	0.407592	3.01252	0.00259085	0.0095558
UP	LOC110435098	110435098	aspartate aminotransferase, mitochondrial	AT2G30970.2	409.56	1.22729	0.292285	4.19897	2.68134e-05	0.000183045
UP	LOC110433555	110433555	stem-specific protein TSJT1-like	AT5G43830.1	8187.61	1.22706	0.189361	6.48001	9.17146e-11	2.02066e-09
UP	LOC8081722	8081722	F-box protein At5g03100 isoform X1	AT5G36170.2	66.1725	1.22696	0.420448	2.91822	0.00352039	0.0124527
UP	LOC8067338	8067338	ACT domain-containing protein ACR9	AT2G39570.1	758.859	1.22562	0.248422	4.93362	8.07196e-07	7.98436e-06
UP	LOC8076661	8076661	stress-induced-phosphoprotein 1	AT1G04190.1	651.723	1.22539	0.167009	7.33724	2.18039e-13	7.30246e-12
UP	LOC8061775	8061775	uncharacterized protein LOC8061775	---NA---	195.093	1.2253	0.373381	3.28163	0.0010321	0.0043927
UP	LOC110435303	110435303	Diaminopimelate decarboxylase 2 chloroplastic	AT3G14390.1	46.1452	1.22474	0.470626	2.60237	0.00925819	0.0282746
UP	LOC8075104	8075104	ATP-dependent rRNA helicase spb4 isoform X2	AT5G05450.1	348.061	1.22469	0.205705	5.95363	2.62267e-09	4.46682e-08
UP	LOC8057351	8057351	hemK methyltransferase family member 2	AT3G13440.1	413.592	1.22434	0.231538	5.28788	1.23745e-07	1.5126e-06
UP	LOC8074878	8074878	probable ATP-dependent RNA helicase ddx5	AT2G28600.1	303.698	1.22428	0.259171	4.72381	2.31464e-06	2.05808e-05
UP	LOC8055959	8055959	uncharacterized protein LOC8055959	---NA---	129.518	1.22373	0.289842	4.22205	2.42094e-05	0.000167444
UP	LOC8060586	8060586	F-box protein At2g39490	AT3G44060.1	42.4638	1.22368	0.516549	2.36895	0.0178388	0.0487246
UP	LOC110435137	110435137	RNA pseudouridine synthase 7 isoform X1	AT5G51140.2	219.025	1.22343	0.231657	5.28122	1.28324e-07	1.56187e-06
UP	LOC8066394	8066394	uncharacterized protein LOC8066394 isoform X2	---NA---	72.6404	1.22324	0.341444	3.58255	0.000340254	0.00168239
UP	LOC8082666	8082666	40S ribosomal protein S21-like isoform X1	AT5G27700.1	1922.51	1.22313	0.314261	3.89209	9.9384e-05	0.000575516
UP	LOC110430281	110430281	sodium/hydrogen exchanger 2-like	AT3G05030.2	479.442	1.22227	0.280682	4.35464	1.33283e-05	9.85359e-05
UP	LOC8074204	8074204	formin-like protein 7	AT1G15810.1	262.172	1.22211	0.233111	5.2426	1.58326e-07	1.87781e-06
UP	LOC8070294	8070294	ubiquinol oxidase 4, chloroplastic/chromoplastic	AT4G22260.1	13727.1	1.22178	0.289061	4.22671	2.3713e-05	0.000164524
UP	LOC8071651	8071651	ribosomal RNA-processing protein 8	AT5G40530.2	178.564	1.22176	0.284084	4.30071	1.7025e-05	0.000122419
UP	LOC8080222	8080222	mitochondrial import inner membrane translocase subunit TIM10-like	AT2G29530.2	336.025	1.21996	0.325091	3.75266	0.000174969	0.000944189
UP	LOC8057070	8057070	40S ribosomal protein S26	AT2G40590.1	1434.6	1.21824	0.300019	4.06056	4.89553e-05	0.000309044
UP	LOC8056892	8056892	protein root UVB sensitive 3 isoform X2	AT1G13770.2	257.858	1.21675	0.263458	4.6184	3.86703e-06	3.2777e-05
UP	LOC8056121	8056121	putative recA DNA recombination family protein	AT2G19490.1	403.763	1.21637	0.211467	5.75204	8.81752e-09	1.35703e-07
UP	LOC8068380	8068380	probable aldo-keto reductase 2	AT1G60710.1	75.7984	1.21628	0.383245	3.17363	0.00150547	0.00605129
UP	LOC8080090	8080090	40S ribosomal protein S15	AT5G09510.1	452.374	1.21599	0.242138	5.02187	5.11699e-07	5.30599e-06
UP	LOC8081581	8081581	DDRGK domain-containing protein 1	AT4G27120.2	343.8	1.21596	0.195708	6.21315	5.19342e-10	9.99672e-09
UP	LOC8073318	8073318	mitochondrial glycoprotein	AT5G05990.1	384.278	1.21583	0.319457	3.80592	0.00014128	0.000782922
UP	LOC8077491	8077491	peptidase S16, lon	AT1G75460.1	936.95	1.21533	0.318075	3.82089	0.000132971	0.000741851
UP	LOC8060284	8060284	uncharacterized LOC100191276 isoform X2	AT4G28020.1	65.0769	1.21504	0.363973	3.33826	0.000843039	0.00368387
UP	LOC8082651	8082651	nascent polypeptide-associated complex subunit alpha-like protein 1	AT3G12390.1	926.663	1.21467	0.298763	4.06566	4.78974e-05	0.000303037
UP	LOC8074600	8074600	60S ribosomal protein L18a-like protein	AT1G53560.1	1314.82	1.21465	0.212655	5.7118	1.11785e-08	1.68023e-07
UP	LOC8059610	8059610	COPII coat assembly protein SEC16	AT1G24577.1	1566.5	1.21406	0.275945	4.39965	1.08423e-05	8.18856e-05
UP	LOC110431285	110431285	probable tRNA-splicing endonuclease subunit Sen2	AT5G60230.2	119.021	1.21374	0.316018	3.84074	0.000122664	0.000692646
UP	LOC8061586	8061586	nuclear transcription factor Y subunit C-4	AT1G56170.2	124.705	1.21338	0.246994	4.91259	8.9883e-07	8.80783e-06
UP	LOC8064537	8064537	guanine nucleotide-binding protein-like NSN1 isoform X1	AT3G07050.1	654.857	1.21271	0.167199	7.25311	4.07303e-13	1.31556e-11
UP	LOC8084317	8084317	enoyl-CoA delta isomerase 2, peroxisomal-like	AT4G14430.1	137.748	1.21264	0.359279	3.37519	0.000737643	0.0032903
UP	LOC8060656	8060656	ninja-family protein Os07g0602900-like	AT3G29575.4	941.432	1.21245	0.308947	3.92446	8.69237e-05	0.000511523
UP	LOC8078023	8078023	uncharacterized protein LOC8078023	---NA---	36.3276	1.21177	0.441849	2.7425	0.00609743	0.0198874
UP	LOC8076216	8076216	scarecrow-like protein 27	AT4G00150.1	207.063	1.21169	0.243359	4.97902	6.39066e-07	6.46221e-06
UP	LOC110434870	110434870	RNA-binding protein cabeza isoform X1	AT3G15680.1	761.937	1.21135	0.328378	3.68891	0.000225219	0.00117348
UP	LOC110433145	110433145	BTB/POZ domain-containing protein At3g22104 isoform X1	AT3G22104.1	156.641	1.21063	0.329198	3.67751	0.000235521	0.00121996
UP	LOC110430398	110430398	probable methyltransferase PMT7 isoform X1	AT3G10200.1	54.4114	1.20896	0.32772	3.68901	0.000225124	0.00117343
UP	LOC8074712	8074712	pentatricopeptide repeat-containing protein At3g14580, mitochondrial	AT3G14580.1	48.4864	1.20891	0.497592	2.42951	0.0151191	0.042644
UP	LOC8069647	8069647	40S ribosomal protein S3-3	AT5G35530.1	2388.01	1.20809	0.327831	3.68511	0.000228602	0.00118862
UP	LOC110433864	110433864	cytosolic isocitrate dehydrogenase [NADP]	AT1G65930.1	5387.06	1.20741	0.26947	4.4807	7.43981e-06	5.86862e-05
UP	LOC8067633	8067633	putative disease resistance RPP13-like protein 2	AT3G46710.1	93.5492	1.20736	0.398563	3.02929	0.00245129	0.00911685
UP	LOC8084154	8084154	reticulon-like protein B8	AT3G10260.2	125.856	1.20674	0.269218	4.48238	7.38157e-06	5.82616e-05
UP	LOC8069127	8069127	probable receptor-like protein kinase At2g42960	AT3G59110.1	276.348	1.20646	0.229457	5.25789	1.45716e-07	1.74483e-06
UP	LOC8072895	8072895	blue-light receptor phototropin 1	AT3G45780.2	2959.15	1.20562	0.374858	3.21621	0.00129897	0.00535164
UP	LOC8065058	8065058	uncharacterized protein LOC4341436	AT5G11330.2	50.3538	1.20533	0.341704	3.52739	0.000419672	0.00201034
UP	LOC8077394	8077394	probable sarcosine oxidase	AT2G24580.1	461.455	1.20513	0.388307	3.10355	0.00191212	0.00740693
UP	LOC110437563	110437563	40S ribosomal protein S7	AT3G02560.2	2674.48	1.20505	0.274886	4.38383	1.16609e-05	8.74066e-05
UP	LOC8054487	8054487	transcription factor EMB1444	AT2G31280.1	50.0917	1.20452	0.429862	2.80212	0.00507686	0.0169918
UP	LOC8063338	8063338	microtubule-associated protein futsch isoform X2	AT2G30870.1	56.4936	1.20405	0.382516	3.14771	0.00164557	0.00652898
UP	LOC8056608	8056608	protein argonaute 1B isoform X1	AT5G43810.2	1044.56	1.20395	0.265581	4.53328	5.80751e-06	4.71043e-05
UP	LOC8083060	8083060	F-box/LRR-repeat protein At2g43260-like	---NA---	62.3646	1.20341	0.396095	3.0382	0.00237998	0.00889142
UP	LOC110431736	110431736	uncharacterized protein LOC110431736	AT3G29280.1	113.746	1.20339	0.309384	3.88962	0.000100402	0.000581076
UP	LOC110436774	110436774	uncharacterized protein LOC110436774 isoform X1	---NA---	290.088	1.20325	0.216674	5.55325	2.80414e-08	3.92246e-07
UP	LOC8056328	8056328	vesicle-associated protein 4-2-like	AT4G21450.3	104.066	1.20319	0.370891	3.24406	0.00117841	0.00494268
UP	LOC8057572	8057572	lysine histidine transporter-like 8	AT1G47670.1	237.024	1.20308	0.417164	2.88395	0.00392721	0.0136522
UP	LOC8066427	8066427	transcription termination factor MTERF2, chloroplastic	AT5G07900.1	148.809	1.2029	0.306304	3.92716	8.59565e-05	0.000506577
UP	LOC8069182	8069182	UPF0183 protein At3g51130	AT3G51130.1	670.891	1.20279	0.14947	8.04702	8.48323e-16	4.10009e-14
UP	LOC8066106	8066106	40S ribosomal protein S13	AT4G00100.1	1646.29	1.20242	0.294193	4.08719	4.36633e-05	0.000279526
UP	LOC8070588	8070588	anaphase-promoting complex subunit 15	---NA---	343.894	1.2021	0.271757	4.42343	9.71439e-06	7.42377e-05
UP	LOC8085662	8085662	uncharacterized protein LOC8085662	AT1G76060.1	143.535	1.20076	0.295884	4.05821	4.94509e-05	0.000311582
UP	LOC8063580	8063580	exosome complex component RRP41 homolog	AT3G61620.2	211.105	1.20063	0.224443	5.34938	8.82579e-08	1.10637e-06
UP	LOC8063065	8063065	guanine nucleotide-binding protein subunit beta-like protein A	AT3G18130.1	1944.36	1.20058	0.285851	4.20003	2.66877e-05	0.000182498
UP	LOC8059328	8059328	UPF0434 protein BRADO0313	AT4G35905.1	162.921	1.20035	0.251886	4.76544	1.88444e-06	1.71919e-05
UP	LOC8083777	8083777	dual specificity protein phosphatase 12-like	AT4G18593.1	121.184	1.19908	0.297665	4.0283	5.61817e-05	0.000347734
UP	LOC8068750	8068750	40S ribosomal protein S16	AT2G09990.1	1602.34	1.19835	0.277871	4.31262	1.61332e-05	0.000116553
UP	LOC8079641	8079641	uncharacterized protein LOC107279689	AT3G59630.1	239.214	1.19831	0.24667	4.85792	1.18624e-06	1.13132e-05
UP	LOC8080730	8080730	transcription factor GTE9	AT1G43722.1	754.469	1.19823	0.181253	6.61084	3.82133e-11	8.93181e-10
UP	LOC8079590	8079590	CDT1a protein isoform X1	AT2G31270.1	110.676	1.19811	0.317377	3.77505	0.000159978	0.00087297
UP	LOC110431638	110431638	uncharacterized protein LOC110431638	AT2G06025.1	87.4973	1.19753	0.284147	4.21447	2.50369e-05	0.00017257
UP	LOC8071826	8071826	uncharacterized protein LOC109940263	ATMG00860.1	187.765	1.19684	0.285429	4.19312	2.75143e-05	0.000187192
UP	LOC8067247	8067247	acyl-CoA-binding domain-containing protein 5-like isoform X1	AT5G18590.2	47.1914	1.19606	0.459877	2.60083	0.00929996	0.0283674
UP	LOC8062964	8062964	40S ribosomal protein S21	AT5G27700.1	344.97	1.19485	0.301343	3.9651	7.33658e-05	0.00043938
UP	LOC8072368	8072368	uncharacterized protein LOC8072368 isoform X1	AT4G20060.1	306.38	1.19481	0.240113	4.97604	6.48976e-07	6.55577e-06
UP	LOC8080851	8080851	zinc finger CCCH domain-containing protein 56 isoform X1	AT1G32360.1	400.811	1.19471	0.179604	6.65193	2.89269e-11	6.89857e-10
UP	LOC8080168	8080168	uncharacterized protein LOC8080168	AT3G49645.1	192.006	1.19443	0.291845	4.09268	4.26407e-05	0.000274034
UP	LOC8066508	8066508	60S ribosomal protein L37-3-like	AT3G16080.1	1181.38	1.193	0.348452	3.42371	0.000617716	0.00281769
UP	LOC8063391	8063391	DNA-directed RNA polymerase I subunit RPA12	AT1G20065.1	200.633	1.19297	0.226648	5.26351	1.4133e-07	1.69741e-06
UP	LOC8071472	8071472	origin of replication complex subunit 3-like	AT5G16690.1	89.3113	1.19095	0.28235	4.21801	2.46473e-05	0.000170119
UP	LOC8058011	8058011	auxin-independent growth promoter	AT1G76270.1	158.947	1.19088	0.284166	4.1908	2.77978e-05	0.000188796
UP	LOC110430034	110430034	PREDICTED: snurportin-1	AT4G24880.1	248.085	1.18984	0.234759	5.06834	4.01292e-07	4.295e-06
UP	LOC8079301	8079301	elongation factor 1-gamma 3	AT1G57720.2	3204.99	1.18949	0.310407	3.83203	0.00012709	0.000713398
UP	LOC8075652	8075652	protein CURVATURE THYLAKOID 1A, chloroplastic	AT4G01150.2	60.5328	1.18905	0.296473	4.01066	6.05502e-05	0.000371125
UP	LOC8084657	8084657	formin-like protein 3 isoform X2	AT1G80620.1	69.7727	1.18801	0.375358	3.16501	0.00155075	0.00621078
UP	LOC8071692	8071692	multiple organellar RNA editing factor 1, mitochondrial	AT4G20020.2	621.324	1.18778	0.228957	5.1878	2.12798e-07	2.45238e-06
UP	LOC8076563	8076563	uncharacterized protein At1g01500	---NA---	100.884	1.18745	0.260913	4.55115	5.33545e-06	4.37915e-05
UP	LOC8079046	8079046	EEF1A lysine methyltransferase 2	AT1G66680.1	1033.84	1.18726	0.231863	5.12052	3.0469e-07	3.37322e-06
UP	LOC8076875	8076875	DNA-directed RNA polymerase II subunit RPB7	AT5G59180.1	249.613	1.18629	0.24899	4.7644	1.89413e-06	1.72721e-05
UP	LOC8059247	8059247	uncharacterized protein LOC8059247	---NA---	83.1656	1.18573	0.410684	2.88721	0.00388678	0.0135423
UP	LOC8060861	8060861	uncharacterized protein At5g65660 isoform X1	AT5G65660.1	55.3287	1.18552	0.459734	2.5787	0.00991735	0.0299033
UP	LOC8060206	8060206	zinc finger protein CONSTANS-LIKE 3	AT2G24790.1	3760.94	1.18507	0.422643	2.80395	0.00504807	0.0169169
UP	LOC8077417	8077417	uncharacterized protein LOC8077417	AT1G54500.1	532.345	1.18476	0.278698	4.25106	2.12759e-05	0.000149276
UP	LOC8054135	8054135	uncharacterized LOC100191958	AT3G26360.1	267.217	1.18414	0.22622	5.23444	1.65484e-07	1.94996e-06
UP	LOC8080076	8080076	uncharacterized protein LOC8080076	AT4G27390.1	795.097	1.18319	0.282074	4.19462	2.73328e-05	0.000186081
UP	LOC8054603	8054603	RING zinc finger protein	AT3G05250.1	82.0704	1.18318	0.29004	4.07936	4.516e-05	0.000287908
UP	LOC110435329	110435329	uncharacterized protein LOC110435329 isoform X1	---NA---	706.939	1.18313	0.234798	5.03893	4.68132e-07	4.89235e-06
UP	LOC8056144	8056144	transcription termination factor MTERF2, chloroplastic	AT1G61990.1	135.96	1.18305	0.236785	4.99629	5.84441e-07	5.96423e-06
UP	LOC8062948	8062948	pescadillo homolog	AT5G14520.1	1099.73	1.18302	0.253392	4.66872	3.03085e-06	2.62013e-05
UP	LOC8063812	8063812	protein STAR1	AT1G67940.1	134.765	1.1827	0.257799	4.58767	4.48221e-06	3.74036e-05
UP	LOC110431258	110431258	uncharacterized protein LOC110431258	AT5G16110.1	442.639	1.18267	0.185671	6.36969	1.89407e-10	3.96006e-09
UP	LOC110433138	110433138	uncharacterized protein LOC110433138	---NA---	342.707	1.18221	0.465007	2.54236	0.0110108	0.0326646
UP	LOC110433996	110433996	aromatic aminotransferase ISS1	AT1G80360.1	1136.81	1.18167	0.326646	3.61759	0.000297361	0.00149324
UP	LOC8077012	8077012	B3 domain-containing protein Os05g0481400	AT5G58280.1	120.211	1.18145	0.273806	4.31493	1.59655e-05	0.00011555
UP	LOC8074606	8074606	eukaryotic translation initiation factor 3 subunit D	AT4G20980.4	473.493	1.18109	0.233479	5.05868	4.2217e-07	4.48991e-06
UP	LOC8054213	8054213	T-complex protein 1 subunit gamma	AT5G26360.1	961.666	1.18051	0.277586	4.25275	2.11157e-05	0.00014836
UP	LOC8065731	8065731	54S ribosomal protein L51, mitochondrial	AT3G59650.1	364.032	1.18028	0.305567	3.8626	0.000112188	0.000640193
UP	LOC8084691	8084691	translation initiation factor eIF-2B subunit epsilon isoform X1	AT2G34970.1	677.628	1.17993	0.182323	6.47165	9.69361e-11	2.13099e-09
UP	LOC8058994	8058994	uncharacterized protein LOC8058994	AT1G21930.1	86.7061	1.17958	0.335925	3.51145	0.000445673	0.00211811
UP	LOC8069848	8069848	uncharacterized protein LOC8069848 isoform X6	---NA---	576.915	1.17932	0.259453	4.54542	5.48256e-06	4.4833e-05
UP	LOC8061179	8061179	40S ribosomal protein S18	AT4G09800.1	1656.4	1.1792	0.301546	3.91052	9.20962e-05	0.000539258
UP	LOC8059118	8059118	mitochondrial import inner membrane translocase subunit TIM14-1	AT3G09700.1	102.612	1.17913	0.307913	3.82942	0.000128446	0.000720403
UP	LOC8054161	8054161	spoU rRNA Methylase family protein	AT4G38020.1	38.3363	1.17887	0.406154	2.90253	0.0037016	0.0129947
UP	LOC8075464	8075464	jmjC domain-containing protein 4 isoform X1	AT5G63080.1	29.1294	1.17884	0.498713	2.36376	0.0180904	0.0492704
UP	LOC8059570	8059570	60S ribosomal protein L35-1	AT5G02610.2	1181.93	1.17877	0.284367	4.14525	3.39449e-05	0.000224263
UP	LOC8067566	8067566	uncharacterized protein LOC8067566	AT1G07210.1	213.289	1.17852	0.21772	5.41299	6.19801e-08	8.03367e-07
UP	LOC110430751	110430751	protein HEAT-STRESS-ASSOCIATED 32	AT4G21320.1	276.77	1.17838	0.257207	4.58144	4.61794e-06	3.8472e-05
UP	LOC8072629	8072629	uncharacterized protein LOC8063854 isoform X1	AT5G63630.1	207.786	1.17808	0.247701	4.75603	1.97433e-06	1.78809e-05
UP	LOC8079713	8079713	structural constituent of ribosome	AT5G55140.1	218.949	1.1759	0.223365	5.26449	1.40582e-07	1.69046e-06
UP	LOC8054416	8054416	pentatricopeptide repeat-containing protein At3g06920	AT3G06920.1	99.6865	1.17393	0.273634	4.29015	1.78552e-05	0.000127653
UP	LOC8056318	8056318	histone-lysine N-methyltransferase 2E	AT4G05150.1	159.889	1.17356	0.284895	4.11929	3.80036e-05	0.000247905
UP	LOC8084319	8084319	60S ribosomal protein L11	AT5G45775.2	1706.08	1.17346	0.272281	4.30974	1.63444e-05	0.000117993
UP	LOC8060634	8060634	probable mitochondrial saccharopine dehydrogenase-like oxidoreductase At5g39410	AT5G39410.1	294.572	1.17286	0.314882	3.72476	0.000195503	0.00103816
UP	LOC8071089	8071089	transducin beta-like protein 3	AT5G16750.1	355.643	1.17222	0.205103	5.71525	1.0954e-08	1.65022e-07
UP	LOC8061930	8061930	uncharacterized protein LOC8061930	AT2G42710.1	278.61	1.1722	0.222322	5.27253	1.34553e-07	1.6337e-06
UP	LOC110429783	110429783	putative nuclease HARBI1	---NA---	72.2735	1.17108	0.349692	3.34889	0.000811354	0.00355943
UP	LOC8086203	8086203	nucleotide-binding protein-like	AT4G19540.1	249.725	1.17074	0.231286	5.06187	4.15171e-07	4.41985e-06
UP	LOC8063548	8063548	thymidylate kinase isoform X1	AT5G59440.2	86.8777	1.17056	0.361637	3.23683	0.00120863	0.00505035
UP	LOC8066587	8066587	putative ankyrin repeat protein RF_0381	AT3G04710.2	260.076	1.17017	0.270042	4.33329	1.46895e-05	0.000107406
UP	LOC8072336	8072336	40S ribosomal protein S11	AT5G23740.1	1498.58	1.16993	0.311944	3.75046	0.000176514	0.000951753
UP	LOC8069245	8069245	coiled-coil domain-containing protein 12	AT3G05070.1	179.479	1.16978	0.24744	4.72753	2.27268e-06	2.02624e-05
UP	LOC8076285	8076285	transcription factor PCF3	AT1G72010.1	191.232	1.16943	0.442383	2.64348	0.00820582	0.0255772
UP	LOC8080615	8080615	uncharacterized protein LOC8080615	AT1G49400.1	182.98	1.16867	0.294776	3.96461	7.35169e-05	0.000440154
UP	LOC8058076	8058076	hexose carrier protein HEX6-like	AT5G61520.2	50.2779	1.16696	0.410468	2.84301	0.00446896	0.0152383
UP	LOC8060726	8060726	type I inositol polyphosphate 5-phosphatase 4	AT3G63240.1	175.977	1.16693	0.341788	3.4142	0.000639707	0.00290407
UP	LOC8070265	8070265	probable amino acid permease 7	AT5G23810.2	330.385	1.16644	0.346099	3.37024	0.000751017	0.00334323
UP	LOC8073823	8073823	60S ribosomal protein L10-1	AT1G14320.1	918.453	1.16592	0.290594	4.01219	6.01572e-05	0.000369136
UP	LOC8069427	8069427	primary amine oxidase	AT4G12290.1	1453.37	1.16557	0.322756	3.61129	0.000304675	0.00152566
UP	LOC8070784	8070784	cyclin-T1-3	AT5G45190.1	84.924	1.16498	0.280489	4.15338	3.27599e-05	0.000217829
UP	LOC8081422	8081422	cationic amino acid transporter 5	AT2G34960.1	649.194	1.16437	0.340521	3.41938	0.00062765	0.00285648
UP	LOC8056427	8056427	F-box protein PP2-B10	AT2G02360.1	84.8334	1.16405	0.428923	2.71388	0.00664995	0.0213958
UP	LOC8080274	8080274	probable calcium-binding protein CML22	AT3G24110.1	171.883	1.16378	0.298927	3.89321	9.8925e-05	0.000573692
UP	LOC110430290	110430290	60S ribosomal protein L36-3-like	AT2G37600.2	3801.01	1.16315	0.30729	3.78517	0.000153601	0.000842318
UP	LOC110432008	110432008	uncharacterized protein LOC8072119	AT1G43260.1	121.566	1.16242	0.279981	4.15177	3.29907e-05	0.000219071
UP	LOC8084990	8084990	AMP deaminase isoform X1	AT2G38280.2	456.256	1.16198	0.251716	4.61623	3.90773e-06	3.31079e-05
UP	LOC8065969	8065969	uncharacterized protein LOC8065969	AT1G75710.1	51.1885	1.16171	0.362678	3.20315	0.00135934	0.0055568
UP	LOC8082552	8082552	PHD finger-like domain-containing protein 5B	AT2G30000.1	275.224	1.15876	0.236893	4.89149	1.00076e-06	9.72549e-06
UP	LOC8084415	8084415	50S ribosomal protein HLP, mitochondrial	AT5G46160.1	376.783	1.15788	0.284014	4.07684	4.56524e-05	0.000290768
UP	LOC8060758	8060758	40S ribosomal protein S15	AT5G09510.1	1377.26	1.15762	0.274956	4.21019	2.55153e-05	0.000175443
UP	LOC8063493	8063493	grpE protein homolog 2, mitochondrial-like	AT4G26780.1	432.26	1.15733	0.217412	5.32319	1.01961e-07	1.25944e-06
UP	LOC8057091	8057091	protein FAR1-RELATED SEQUENCE 5-like	AT4G38180.1	209.522	1.15722	0.257036	4.50218	6.7259e-06	5.35737e-05
UP	LOC8056504	8056504	TNF receptor-associated factor family protein DDB_G0272829 isoform X3	AT3G11950.2	61.2078	1.15686	0.319569	3.62007	0.000294528	0.00148087
UP	LOC8080849	8080849	dnaJ homolog subfamily C member 2	AT5G45420.1	30.8012	1.15671	0.4832	2.39386	0.0166723	0.0461368
UP	LOC8083429	8083429	amino acid transporter AVT1C isoform X2	AT2G39130.1	40.3901	1.15627	0.405059	2.85456	0.00430959	0.0147655
UP	LOC8064717	8064717	acidic ribosomal protein P2a-2 isoform X1	AT3G44590.1	1202.89	1.15596	0.357765	3.23105	0.00123335	0.00513427
UP	LOC8085780	8085780	retrovirus-related Pol polyprotein from transposon TNT 1-94 isoform X3	AT4G23160.1	239.162	1.15593	0.236864	4.88014	1.0601e-06	1.02572e-05
UP	LOC8054881	8054881	UDP-glucose 4-epimerase 3	AT1G63180.1	406.831	1.15547	0.343246	3.3663	0.000761826	0.00338416
UP	LOC8077921	8077921	vesicle-associated protein 2-2 isoform X2	AT4G00170.1	80.3459	1.15543	0.31472	3.6713	0.000241321	0.00124728
UP	LOC8077442	8077442	beta alanine synthase 1	AT5G64370.1	430.782	1.1544	0.236926	4.8724	1.10248e-06	1.06209e-05
UP	LOC8069954	8069954	L-arabinokinase	AT4G16130.1	458.176	1.15437	0.304733	3.78812	0.000151791	0.000834221
UP	LOC8077181	8077181	tubulin-folding cofactor E	AT1G71440.1	123.74	1.15192	0.261679	4.40203	1.07245e-05	8.10261e-05
UP	LOC8073279	8073279	lactation elevated protein 1	AT4G28070.2	248.441	1.15175	0.33887	3.39879	0.000676854	0.00304913
UP	LOC8069020	8069020	probable gluconokinase	AT2G16790.1	92.4108	1.15159	0.394941	2.91586	0.00354709	0.0125316
UP	LOC8083748	8083748	SAGA-associated factor 11 homolog	AT5G58575.1	238.765	1.1509	0.212526	5.41532	6.11792e-08	7.93501e-07
UP	LOC8058004	8058004	peroxisome biogenesis protein 1 isoform X1	AT5G08470.1	287.656	1.14979	0.184473	6.2328	4.58163e-10	8.94719e-09
UP	LOC8073495	8073495	nucleolar protein 6 isoform X2	AT1G63810.1	393.81	1.14972	0.238311	4.82446	1.40385e-06	1.3187e-05
UP	LOC8081137	8081137	uncharacterized protein LOC8081137	AT3G52060.2	527.083	1.14927	0.354564	3.24137	0.00118958	0.00498327
UP	LOC8067238	8067238	acyl carrier protein 1, chloroplastic	AT4G25050.2	631.582	1.14903	0.234524	4.89943	9.61152e-07	9.37253e-06
UP	LOC8075922	8075922	DEAD-box ATP-dependent RNA helicase 13	AT3G16840.1	285.074	1.14875	0.260365	4.41207	1.02385e-05	7.7826e-05
UP	LOC8071731	8071731	rRNA-processing protein fcf2	AT5G30495.1	314.42	1.14699	0.223117	5.14074	2.73653e-07	3.07567e-06
UP	LOC8070623	8070623	zinc-finger homeodomain protein 9	AT1G69600.1	413.882	1.14697	0.279605	4.1021	4.09411e-05	0.000264474
UP	LOC8054789	8054789	60S ribosomal protein L7a-1	AT3G62870.1	397.004	1.14648	0.285874	4.01044	6.06049e-05	0.000371213
UP	LOC8071478	8071478	actin-related protein 6	AT3G33520.1	149.262	1.14645	0.277487	4.13153	3.60362e-05	0.00023654
UP	LOC8058035	8058035	probable L-ascorbate peroxidase 4, peroxisomal	AT4G35000.1	2079.55	1.14611	0.217214	5.27642	1.31732e-07	1.60237e-06
UP	LOC8083683	8083683	U11/U12 small nuclear ribonucleoprotein 65 kDa protein	AT1G09230.1	126.881	1.14556	0.271957	4.21228	2.52806e-05	0.000174009
UP	LOC8057387	8057387	uncharacterized protein LOC8057387	AT5G58370.2	81.5986	1.14537	0.294651	3.8872	0.000101405	0.00058654
UP	LOC8072710	8072710	ATP10 protein	AT1G08220.2	71.662	1.14523	0.307365	3.72596	0.000194576	0.00103434
UP	LOC8066804	8066804	signal recognition particle 14 kDa protein	AT2G43640.2	686.06	1.14501	0.270654	4.23054	2.33128e-05	0.000162255
UP	LOC8081170	8081170	small nuclear ribonucleoprotein-associated protein B	AT4G20440.4	497.513	1.14463	0.208429	5.4917	3.98094e-08	5.38736e-07
UP	LOC8065987	8065987	protein AAR2 homolog isoform X1	AT1G66510.2	160.426	1.1436	0.21595	5.29566	1.18588e-07	1.45369e-06
UP	LOC8081721	8081721	---NA---	---NA---	307.266	1.14296	0.293322	3.89661	9.75492e-05	0.000566593
UP	LOC8076009	8076009	U1 small nuclear ribonucleoprotein A	AT2G47580.1	342.947	1.14286	0.210051	5.44087	5.30206e-08	6.96279e-07
UP	LOC8067822	8067822	uncharacterized protein LOC109728509	AT4G17370.1	641.715	1.14282	0.213993	5.34044	9.27226e-08	1.15677e-06
UP	LOC8061051	8061051	putative F-box protein At2g02030	AT4G38870.1	174.92	1.14206	0.259128	4.40732	1.04656e-05	7.93109e-05
UP	LOC8063774	8063774	auxin-independent growth promoter-like protein	AT3G26370.1	91.3036	1.142	0.325085	3.51294	0.000443183	0.00210879
UP	LOC8056046	8056046	L-type lectin-domain containing receptor kinase IV.1	AT2G37710.1	322.744	1.14196	0.428931	2.66235	0.00775981	0.0243927
UP	LOC8076736	8076736	protein bfr2	AT3G13780.1	126.79	1.14194	0.302852	3.77061	0.000162848	0.000886692
UP	LOC8077616	8077616	zinc finger protein 346	---NA---	114.305	1.14119	0.289218	3.94577	7.95428e-05	0.000472405
UP	LOC8070621	8070621	uncharacterized protein LOC8070621	AT5G13000.2	69.6683	1.14111	0.374298	3.04867	0.0022986	0.00862452
UP	LOC110432559	110432559	probable sodium/metabolite cotransporter BASS5, chloroplastic isoform X2	AT4G12030.2	78.8163	1.14048	0.365653	3.11903	0.00181446	0.00707711
UP	LOC8067882	8067882	DExH-box ATP-dependent RNA helicase DExH9	AT1G59760.1	320.011	1.13961	0.241467	4.71954	2.36382e-06	2.09801e-05
UP	LOC8078005	8078005	mitochondrial import inner membrane translocase subunit Tim9	AT3G46560.1	333.296	1.13916	0.247818	4.59678	4.29069e-06	3.59708e-05
UP	LOC110432012	110432012	RNA pseudouridine synthase 5 isoform X1	AT3G52260.1	217.591	1.13905	0.220878	5.15691	2.51058e-07	2.85061e-06
UP	LOC8076595	8076595	60S ribosomal protein L34	AT1G26880.1	2275.29	1.13891	0.279056	4.08131	4.4783e-05	0.00028573
UP	LOC110430218	110430218	ribosomal L1 domain-containing protein 1-like	AT3G58660.1	622.11	1.13879	0.283812	4.01249	6.00809e-05	0.000368894
UP	LOC110436857	110436857	probable protein phosphatase 2C BIPP2C1	AT4G33500.1	694.116	1.13859	0.241523	4.71422	2.42641e-06	2.14783e-05
UP	LOC8079643	8079643	shaggy-related protein kinase kappa	AT1G09840.6	139.302	1.13854	0.406654	2.79978	0.00511381	0.0170983
UP	LOC8077282	8077282	DNA-directed RNA polymerase III subunit 22.9 kDa polypeptide isoform X1	AT1G06790.2	49.2524	1.13779	0.365943	3.10919	0.00187601	0.0072826
UP	LOC8062716	8062716	40S ribosomal protein S4	AT5G07090.2	407.944	1.13764	0.277238	4.10348	4.06987e-05	0.000263178
UP	LOC8067134	8067134	F-box/kelch-repeat protein At3g23880-like	AT3G49450.1	84.2936	1.13627	0.375534	3.02576	0.00248012	0.00919496
UP	LOC8085015	8085015	nucleolin 2	AT1G48920.1	1971.2	1.13627	0.238302	4.76818	1.85899e-06	1.70061e-05
UP	LOC8055917	8055917	vacuolar iron transporter homolog 2	AT3G43630.1	196.499	1.13613	0.305509	3.71881	0.00020016	0.00105866
UP	LOC8069193	8069193	uncharacterized protein LOC8069193	AT2G17972.1	727.936	1.13593	0.282158	4.02587	5.67657e-05	0.000350479
UP	LOC8068259	8068259	methyltransferase-like protein 16 isoform X1	AT2G21070.3	331.576	1.13542	0.221035	5.13682	2.79429e-07	3.13177e-06
UP	LOC8072653	8072653	RING-H2 finger protein ATL39	AT3G60966.1	504.032	1.13504	0.417653	2.71767	0.00657426	0.0211864
UP	LOC8080409	8080409	uncharacterized protein LOC8080409	AT5G39600.1	126.534	1.13503	0.322254	3.52217	0.000428034	0.00204549
UP	LOC8056388	8056388	pentatricopeptide repeat-containing protein At5g27460	AT5G27460.1	61.0872	1.13503	0.353611	3.20983	0.00132811	0.00544363
UP	LOC8081110	8081110	programmed cell death protein 2	AT4G02220.1	93.6804	1.13475	0.334577	3.39159	0.000694895	0.00312124
UP	LOC8058049	8058049	dynamin-related protein 1E	AT3G60190.1	362.198	1.13452	0.263885	4.29929	1.71344e-05	0.000123073
UP	LOC8072248	8072248	ankyrin repeat-containing protein P16F5.05c	AT5G12320.1	559.304	1.13449	0.290452	3.90594	9.38599e-05	0.000547978
UP	LOC110432530	110432530	calcium-binding protein 5-like	AT1G18530.1	2308.21	1.13438	0.385398	2.94341	0.00324623	0.0116042
UP	LOC8064663	8064663	glucose-1-phosphate adenylyltransferase small subunit, chloroplastic/amyloplastic	AT5G48300.1	81.4442	1.13352	0.304251	3.72561	0.00019484	0.00103521
UP	LOC8071761	8071761	enhancer of mRNA-decapping protein 4	AT3G13300.2	879.071	1.13319	0.18398	6.15933	7.3053e-10	1.37437e-08
UP	LOC110435572	110435572	CBL-interacting protein kinase 32	AT5G21326.1	178.187	1.13286	0.280579	4.03759	5.40035e-05	0.000336233
UP	LOC110431661	110431661	B2 protein	AT3G27090.1	594.297	1.13261	0.24965	4.5368	5.71149e-06	4.6382e-05
UP	LOC8057669	8057669	eukaryotic translation initiation factor 3 subunit K	AT4G33250.1	693.685	1.13239	0.260276	4.35074	1.35682e-05	0.00010005
UP	LOC8055016	8055016	uncharacterized protein LOC8055016 isoform X2	AT3G26950.1	90.7904	1.13194	0.274772	4.11955	3.79609e-05	0.000247707
UP	LOC8083005	8083005	U3 small nucleolar ribonucleoprotein protein MPP10	AT5G66540.1	207.771	1.13122	0.221397	5.10946	3.23084e-07	3.54734e-06
UP	LOC8071234	8071234	F-box/FBD/LRR-repeat protein At4g00160 isoform X2	AT3G28410.1	139.7	1.13026	0.45259	2.49732	0.0125136	0.0363428
UP	LOC8062634	8062634	glyceraldehyde-3-phosphate dehydrogenase, glycosomal isoform X1	AT1G13440.2	133.755	1.13022	0.2359	4.79111	1.65862e-06	1.5349e-05
UP	LOC8086287	8086287	uncharacterized protein LOC8071562	AT1G20080.1	923.493	1.12996	0.190619	5.92787	3.06886e-09	5.16942e-08
UP	LOC8063768	8063768	heat shock protein 81-2	AT5G56030.2	733.452	1.1298	0.335927	3.36321	0.000770408	0.00341432
UP	LOC8057823	8057823	low molecular weight protein-tyrosine-phosphatase slr0328	AT3G44620.2	747.544	1.12769	0.200482	5.62487	1.85647e-08	2.71083e-07
UP	LOC110431231	110431231	3-hydroxyisobutyryl-CoA hydrolase-like protein 3, mitochondrial isoform X5	AT4G13360.1	388.886	1.12744	0.177061	6.36749	1.92144e-10	3.99935e-09
UP	LOC8055455	8055455	UPF0235 protein C15orf40 homolog	AT1G49170.1	268.804	1.12737	0.277089	4.06861	4.72954e-05	0.000300142
UP	LOC8082856	8082856	serine carboxypeptidase-like 35	AT3G17180.1	745.811	1.12697	0.47237	2.38579	0.0170427	0.046955
UP	LOC110434467	110434467	probable choline kinase 2 isoform X1	---NA---	76.7258	1.12683	0.368239	3.06003	0.00221312	0.00837144
UP	LOC110435917	110435917	uncharacterized protein LOC110435917	---NA---	32.9293	1.1263	0.380166	2.96265	0.00304999	0.0110231
UP	LOC8060856	8060856	protein Brevis radix-like 4	AT3G14000.2	36.8565	1.12578	0.450445	2.49926	0.0124453	0.0361742
UP	LOC8061374	8061374	uncharacterized protein LOC8061374	AT1G50510.1	241.441	1.12575	0.223434	5.0384	4.69448e-07	4.90097e-06
UP	LOC8060724	8060724	protein FATTY ACID EXPORT 1, chloroplastic	AT3G57280.1	524.523	1.12571	0.281759	3.99531	6.46093e-05	0.000392354
UP	LOC8058896	8058896	pumilio homolog 2	AT2G29140.1	631.972	1.12545	0.210078	5.35732	8.44674e-08	1.06577e-06
UP	LOC8055635	8055635	transcription factor MYBS2	AT5G47390.1	1950.22	1.12437	0.36947	3.04321	0.00234068	0.0087692
UP	LOC8057435	8057435	mitochondrial phosphate carrier protein 3, mitochondrial	AT5G14040.1	111.201	1.12388	0.310268	3.62228	0.000292018	0.00147048
UP	LOC8057472	8057472	NAP1-related protein 1	AT1G18800.1	333.704	1.12371	0.252814	4.44482	8.79672e-06	6.79836e-05
UP	LOC8083812	8083812	RNA cytidine acetyltransferase 1	AT1G10490.1	574.681	1.12352	0.194439	5.77828	7.54696e-09	1.17599e-07
UP	LOC8066871	8066871	protein REVEILLE 6	AT3G09600.1	292.432	1.12349	0.18645	6.02566	1.6842e-09	2.97506e-08
UP	LOC8083289	8083289	60S ribosomal protein L27-3	AT4G15000.1	1457	1.12316	0.255848	4.38996	1.1337e-05	8.52661e-05
UP	LOC8057847	8057847	proteasome subunit alpha type-7-A	AT3G51260.1	455.478	1.12314	0.17648	6.3641	1.96444e-10	4.08034e-09
UP	LOC8057737	8057737	cinnamoyl-CoA reductase 1	AT5G58490.1	643.176	1.12114	0.276141	4.06003	4.9067e-05	0.000309491
UP	LOC8080117	8080117	uncharacterized protein LOC8080117	AT1G61930.1	953.453	1.12051	0.440578	2.54327	0.0109819	0.0326059
UP	LOC8071735	8071735	probable methionine--tRNA ligase	AT4G13780.1	491.676	1.12045	0.204081	5.49021	4.0145e-08	5.42175e-07
UP	LOC110431028	110431028	DNA-binding protein MNB1B	---NA---	17512	1.1198	0.253544	4.41659	1.00271e-05	7.63351e-05
UP	LOC8063955	8063955	multiple RNA-binding domain-containing protein 1	AT4G19610.1	279.059	1.11958	0.207131	5.40521	6.4734e-08	8.36889e-07
UP	LOC8080657	8080657	cytochrome P450 76M5-like	AT2G45570.1	577.736	1.11862	0.183774	6.08695	1.15081e-09	2.10746e-08
UP	LOC8059937	8059937	U3 small nucleolar RNA-associated protein 4	AT4G07410.2	381.494	1.11833	0.204398	5.47133	4.46679e-08	5.97597e-07
UP	LOC8067984	8067984	pentatricopeptide repeat-containing protein At1g80880, mitochondrial	AT1G80880.1	106.099	1.11828	0.249128	4.48877	7.16367e-06	5.68113e-05
UP	LOC8085875	8085875	phosphatidylinositol N-acetylglucosaminyltransferase subunit P	AT2G39445.1	64.58	1.11737	0.312827	3.57186	0.00035445	0.00174094
UP	LOC8062157	8062157	protein farnesyltransferase subunit beta isoform X2	AT5G40280.1	288.581	1.11727	0.206061	5.42204	5.8922e-08	7.66217e-07
UP	LOC8084608	8084608	F-box/FBD/LRR-repeat protein At4g00160	AT4G00160.1	85.6343	1.11678	0.356681	3.13103	0.00174195	0.00684334
UP	LOC8054644	8054644	RPII140-upstream gene protein	AT5G63000.1	323.671	1.11646	0.208757	5.34816	8.88531e-08	1.11197e-06
UP	LOC8065914	8065914	probable beta-1,3-galactosyltransferase 12	AT2G26100.1	44.2893	1.11553	0.387449	2.87917	0.00398728	0.0138321
UP	LOC8066381	8066381	probable galacturonosyltransferase 3 isoform X2	AT4G38270.2	36.3402	1.1152	0.42492	2.6245	0.00867766	0.0267885
UP	LOC8072205	8072205	ATP synthase mitochondrial F1 complex assembly factor 2	AT5G40660.1	297.879	1.11515	0.213244	5.22945	1.70018e-07	1.99279e-06
UP	LOC8070321	8070321	SAM50-like protein SPAC17C9.06	AT5G05520.1	171.55	1.11458	0.262059	4.25316	2.10773e-05	0.000148142
UP	LOC8076504	8076504	serine/threonine-protein kinase ATG1t	AT1G49180.2	59.8428	1.11397	0.349407	3.18817	0.00143177	0.00579118
UP	LOC8079140	8079140	protein SPIRAL1-like 2	AT1G26355.1	623.919	1.11365	0.353567	3.14976	0.00163402	0.00649089
UP	LOC8085102	8085102	1-(5-phosphoribosyl)-5-[(5-phosphoribosylamino)methylideneamino] imidazole-4-carboxamide isomerase, chloroplastic isoform X1	AT2G36230.1	90.9126	1.11365	0.301991	3.68768	0.000226308	0.00117761
UP	LOC8055565	8055565	60S ribosomal protein L35a-1	AT1G74270.1	1446.39	1.11351	0.281731	3.95239	7.73754e-05	0.000461318
UP	LOC8084884	8084884	DNA topoisomerase 6 subunit A3	AT5G02820.1	54.1315	1.1129	0.378545	2.93994	0.00328277	0.0117202
UP	LOC8062912	8062912	zinc finger protein CONSTANS-LIKE 16	AT1G25440.1	4633.83	1.11248	0.449064	2.47733	0.013237	0.038144
UP	LOC8086413	8086413	probable inositol transporter 2	AT1G30220.1	292.567	1.11187	0.3451	3.22187	0.00127357	0.00526111
UP	LOC110435963	110435963	anther-specific proline-rich protein APG-like	AT5G33406.1	249.234	1.11156	0.246093	4.51685	6.27664e-06	5.05602e-05
UP	LOC8075559	8075559	pseudo histidine-containing phosphotransfer protein 5	AT3G16360.1	2398.78	1.11155	0.179052	6.20795	5.36817e-10	1.03132e-08
UP	LOC8062984	8062984	factor of DNA methylation 1	AT3G48670.2	168.501	1.11092	0.236082	4.70563	2.53083e-06	2.22742e-05
UP	LOC8066003	8066003	zinc finger protein ZAT5-like	AT5G03510.1	58.5869	1.11084	0.413713	2.68504	0.0072521	0.0230582
UP	LOC110430070	110430070	uncharacterized protein LOC110430070	---NA---	56.9652	1.10992	0.387419	2.86491	0.00417123	0.0143704
UP	LOC110432396	110432396	40S ribosomal protein S6 isoform X1	AT5G10360.1	1622.96	1.10975	0.296642	3.74106	0.000183247	0.000983434
UP	LOC8079245	8079245	uncharacterized protein LOC8079245	---NA---	30.6846	1.10966	0.41745	2.65819	0.00785622	0.0246414
UP	LOC8070559	8070559	protein FLX-like 2	---NA---	32.7054	1.10959	0.425857	2.60554	0.00917305	0.0280747
UP	LOC8064135	8064135	RING-H2 finger protein ATL74	AT3G10910.1	499.023	1.10887	0.2486	4.46044	8.17903e-06	6.3799e-05
UP	LOC8075939	8075939	heavy metal-associated isoprenylated plant protein 34	AT2G28400.1	66.8394	1.10798	0.386654	2.86556	0.00416276	0.0143461
UP	LOC110431098	110431098	uncharacterized protein LOC110437265	AT1G51538.1	382.301	1.10776	0.319767	3.46426	0.000531683	0.0024687
UP	LOC110434707	110434707	calcium-transporting ATPase 8, plasma membrane-type-like isoform X3	AT5G57110.2	111.689	1.10697	0.338163	3.27349	0.00106229	0.00450105
UP	LOC8067737	8067737	F-box/FBD/LRR-repeat protein At5g22660	AT3G59200.1	67.2306	1.10634	0.413042	2.6785	0.0073952	0.0234273
UP	LOC8072640	8072640	NAC domain-containing protein 76	AT1G79580.3	283.476	1.10615	0.278398	3.97327	7.08934e-05	0.000426236
UP	LOC8069997	8069997	uncharacterized protein LOC110436679	AT4G15020.2	268.428	1.10609	0.35147	3.14705	0.00164927	0.00653975
UP	LOC8056764	8056764	ferredoxin C 1, chloroplastic	AT4G14890.1	236.46	1.10609	0.19233	5.751	8.87149e-09	1.36428e-07
UP	LOC8070729	8070729	eukaryotic translation initiation factor 1A	AT2G04520.1	3376.19	1.10602	0.214538	5.15538	2.53111e-07	2.86577e-06
UP	LOC8061490	8061490	U3 small nucleolar ribonucleoprotein protein IMP3	AT5G15750.1	194.765	1.10535	0.284826	3.88078	0.000104121	0.000601028
UP	LOC8064877	8064877	beta-glucuronosyltransferase GlcAT14A	AT5G15050.1	112.409	1.1041	0.381789	2.8919	0.00382914	0.0133859
UP	LOC8076850	8076850	RNA polymerase II C-terminal domain phosphatase-like 4	AT5G58003.1	63.2917	1.10401	0.424355	2.60162	0.00927836	0.0283145
UP	LOC8085664	8085664	NHP2-like protein 1	AT4G22380.1	981.695	1.104	0.233299	4.73211	2.22197e-06	1.99076e-05
UP	LOC8072031	8072031	protein MEI2-like 4	AT5G07290.1	287.709	1.10359	0.324926	3.39644	0.000682685	0.00306985
UP	LOC8059892	8059892	BTB/POZ domain-containing protein At3g50780	AT3G50780.1	127.943	1.10328	0.266217	4.14427	3.40891e-05	0.000224943
UP	LOC8058405	8058405	U3 small nucleolar RNA-associated protein 21 homolog	AT4G04940.1	309.665	1.10286	0.293717	3.75484	0.00017345	0.000937005
UP	LOC8071965	8071965	putative H/ACA ribonucleoprotein complex subunit 1-like protein 1	AT5G18180.1	534.571	1.10199	0.256918	4.28925	1.79274e-05	0.000128123
UP	LOC8060545	8060545	COMPASS-like H3K4 histone methylase component WDR5A	AT3G49660.1	129.154	1.10145	0.24978	4.40969	1.03517e-05	7.85665e-05
UP	LOC8082540	8082540	exosome complex component RRP4 homolog	AT1G03360.1	239.198	1.10119	0.264156	4.16871	3.06329e-05	0.000205327
UP	LOC8076999	8076999	40S ribosomal protein S26	AT3G56340.1	1717.24	1.10001	0.325233	3.38222	0.000719017	0.00321728
UP	LOC8061422	8061422	RNA-binding protein 8A	AT1G51510.1	165.576	1.09928	0.29553	3.71968	0.000199475	0.00105635
UP	LOC8073871	8073871	coatomer subunit delta-3	AT5G05010.2	523.669	1.09927	0.342271	3.21168	0.00131959	0.00541872
UP	LOC8054527	8054527	4-coumarate--CoA ligase-like 7	AT5G63380.1	66.8851	1.09905	0.34097	3.2233	0.00126722	0.00524358
UP	LOC8057206	8057206	pre-rRNA-processing protein TSR2	AT5G27990.1	691.862	1.09903	0.200478	5.48207	4.20386e-08	5.67046e-07
UP	LOC110436525	110436525	DEAD-box ATP-dependent RNA helicase 42	AT5G53800.1	461.563	1.09903	0.226131	4.86016	1.17291e-06	1.12129e-05
UP	LOC8059073	8059073	Splicing factor 3B subunit 5/RDS3 complex subunit 10	AT4G14342.1	330.755	1.0985	0.323095	3.39994	0.000673998	0.003039
UP	LOC110430851	110430851	uncharacterized protein LOC110430851	---NA---	44.9623	1.09836	0.350807	3.13094	0.00174246	0.00684402
UP	LOC8066811	8066811	uncharacterized protein LOC8066811	AT1G72270.1	120.544	1.09822	0.279354	3.93127	8.44984e-05	0.000498868
UP	LOC8070660	8070660	transcription factor LHW	AT2G27230.2	341.373	1.09816	0.249695	4.39802	1.09243e-05	8.24113e-05
UP	LOC8056493	8056493	vesicle transport protein GOT1	AT1G05785.2	113.557	1.09805	0.287557	3.81853	0.000134249	0.000747487
UP	LOC8085746	8085746	aspartyl protease family protein 1 isoform X2	AT4G35880.1	94.0018	1.09738	0.292209	3.75548	0.000173012	0.000934895
UP	LOC8059778	8059778	GPI mannosyltransferase 1	AT5G22130.1	98.4854	1.09686	0.271897	4.0341	5.4813e-05	0.000340742
UP	LOC8064642	8064642	branched-chain-amino-acid aminotransferase 3, chloroplastic-like	AT1G10060.2	192.629	1.09643	0.251683	4.35639	1.32226e-05	9.78632e-05
UP	LOC8064472	8064472	eukaryotic translation initiation factor 5B	AT5G44060.1	151.547	1.09518	0.339069	3.22996	0.00123807	0.00514964
UP	LOC8054386	8054386	uncharacterized LOC103631680 isoform X1	AT2G29890.1	333.15	1.09506	0.215017	5.09288	3.52664e-07	3.83417e-06
UP	LOC8063422	8063422	DNA-directed RNA polymerases II, IV and V subunit 3	AT2G15430.1	1022.76	1.09463	0.180556	6.06255	1.33982e-09	2.41809e-08
UP	LOC8061468	8061468	inactive protein kinase SELMODRAFT_444075	AT5G56790.1	45.731	1.09445	0.428616	2.55344	0.0106665	0.0318244
UP	LOC8079071	8079071	uncharacterized protein LOC8079071	AT1G18850.1	172.681	1.09371	0.276822	3.95095	7.78411e-05	0.000463817
UP	LOC8063274	8063274	DNA-directed RNA polymerase III subunit RPC9-like	AT5G62950.3	167.491	1.0927	0.219011	4.98924	6.06159e-07	6.16694e-06
UP	LOC8083965	8083965	uncharacterized protein LOC8083965 isoform X2	AT5G42660.1	36.1561	1.09269	0.451541	2.41992	0.0155241	0.0435403
UP	LOC8069620	8069620	G-type lectin S-receptor-like serine/threonine-protein kinase At2g19130	AT2G19130.1	65.7412	1.09224	0.452154	2.41563	0.015708	0.0439696
UP	LOC8074578	8074578	50S ribosomal protein L21, mitochondrial	AT4G30930.1	270.69	1.09202	0.185491	5.88717	3.9287e-09	6.4757e-08
UP	LOC8086280	8086280	protein NRT1/ PTR FAMILY 8.3 isoform X2	AT2G02040.1	88.1237	1.09156	0.358967	3.04083	0.00235924	0.00882384
UP	LOC8085864	8085864	uncharacterized protein LOC8085864	AT5G52370.1	304.411	1.09057	0.239293	4.55746	5.17771e-06	4.26371e-05
UP	LOC8076200	8076200	deSI-like protein At4g17486	AT2G25190.1	48.5	1.09043	0.450969	2.41798	0.015607	0.0437376
UP	LOC8056070	8056070	60S ribosomal protein L35	AT5G02610.1	886.694	1.09024	0.278892	3.90919	9.26043e-05	0.000542075
UP	LOC8065870	8065870	uncharacterized protein LOC8065870	AT5G51510.1	538.427	1.09007	0.215101	5.06772	4.02611e-07	4.30295e-06
UP	LOC8072232	8072232	F-box/FBD/LRR-repeat protein At2g04230-like isoform X1	AT3G50710.1	111.38	1.09	0.241825	4.50738	6.56315e-06	5.25289e-05
UP	LOC8074659	8074659	single-stranded DNA-binding protein WHY2, mitochondrial	AT1G71260.1	189.458	1.0885	0.342532	3.17782	0.00148388	0.00597653
UP	LOC8082596	8082596	protein LTV1 homolog isoform X2	AT3G49990.1	382.235	1.08831	0.195177	5.576	2.4611e-08	3.48659e-07
UP	LOC8073917	8073917	probable serine/threonine-protein kinase PIX13	AT2G17220.1	57.6224	1.08816	0.328473	3.31278	0.000923731	0.00398672
UP	LOC8082658	8082658	CRS2-like protein, chloroplastic	AT1G18440.1	51.4935	1.08774	0.407812	2.66725	0.00764751	0.0241004
UP	LOC8079653	8079653	uncharacterized protein LOC8079653	AT1G21680.1	3512.01	1.08717	0.293442	3.70488	0.000211488	0.00111165
UP	LOC8075590	8075590	F-box protein SKIP8	AT3G09250.1	316.082	1.08712	0.253075	4.29564	1.74192e-05	0.000124984
UP	LOC8070783	8070783	probable glucan 1,3-beta-glucosidase A	---NA---	38.3933	1.08708	0.429572	2.53061	0.0113864	0.033607
UP	LOC110429688	110429688	suppressor protein SRP40	---NA---	931.036	1.08673	0.368803	2.94665	0.00321235	0.0114944
UP	LOC8067194	8067194	histone deacetylase 6	AT2G14830.2	86.0776	1.08651	0.305838	3.55256	0.000381509	0.00185242
UP	LOC8063933	8063933	uncharacterized protein LOC8063933	---NA---	112.256	1.08498	0.32338	3.35512	0.000793302	0.00349406
UP	LOC8062531	8062531	mitochondrial import receptor subunit TOM5 homolog	AT5G08040.1	522.292	1.08459	0.319619	3.39338	0.000690363	0.00310159
UP	LOC8081969	8081969	probable leucine-rich repeat receptor-like protein kinase IMK3	AT3G49750.1	26.8936	1.0845	0.444833	2.43798	0.0147694	0.0417581
UP	LOC8079700	8079700	probable pterin-4-alpha-carbinolamine dehydratase, chloroplastic	AT5G51110.2	148.606	1.08444	0.322724	3.36027	0.000778669	0.00343937
UP	LOC8078835	8078835	uncharacterized protein LOC8078835	AT3G06250.1	497.067	1.08318	0.374546	2.89199	0.00382807	0.0133845
UP	LOC8062228	8062228	transcription factor PIF1 isoform X1	AT1G09530.2	566.397	1.08306	0.416967	2.59748	0.00939118	0.0286063
UP	LOC8055339	8055339	hypothetical protein PHAVU_010G097100g	---NA---	231.52	1.08253	0.262941	4.11698	3.83863e-05	0.000249993
UP	LOC8071317	8071317	uncharacterized protein LOC8071317	AT3G16200.1	56.7313	1.082	0.313709	3.44906	0.000562534	0.00259264
UP	LOC8058424	8058424	uncharacterized protein LOC8058424	---NA---	167.222	1.08154	0.228706	4.72897	2.25666e-06	2.01455e-05
UP	LOC8074711	8074711	imidazoleglycerol-phosphate dehydratase	AT3G22425.1	542.495	1.08123	0.204002	5.30011	1.15733e-07	1.42076e-06
UP	LOC8054802	8054802	cilia- and flagella-associated protein 20	AT3G12300.1	219.961	1.08121	0.254617	4.2464	2.17232e-05	0.000152253
UP	LOC8074305	8074305	probable NAD kinase 2, chloroplastic	AT1G21640.1	419.878	1.08114	0.429828	2.51527	0.011894	0.0349192
UP	LOC8076025	8076025	protein SLOW GREEN 1, chloroplastic-like	AT2G37400.1	268.379	1.08096	0.313638	3.44652	0.000567849	0.00261593
UP	LOC8056145	8056145	integrator complex subunit 9 homolog	AT3G07530.1	207.318	1.07866	0.283989	3.79825	0.00014572	0.000805294
UP	LOC8074361	8074361	putative FBD-associated F-box protein At5g56820	AT5G18780.2	72.376	1.07802	0.307282	3.50823	0.000451091	0.00213979
UP	LOC8065351	8065351	BTB/POZ domain-containing protein At2g30600	AT2G30600.4	5266.73	1.077	0.320049	3.36512	0.000765092	0.00339604
UP	LOC110434745	110434745	uncharacterized protein LOC110434745 isoform X1	---NA---	91.5732	1.07329	0.451121	2.37915	0.0173524	0.0476178
UP	LOC8073252	8073252	ribulose-1,5 bisphosphate carboxylase/oxygenase large subunit N-methyltransferase, chloroplastic	AT2G18850.2	123.269	1.07313	0.255265	4.204	2.62243e-05	0.00017976
UP	LOC110429535	110429535	vegetative cell wall protein gp1-like	---NA---	1020.74	1.07234	0.251025	4.27183	1.93873e-05	0.000137182
UP	LOC8063400	8063400	phytanoyl-CoA dioxygenase 1	AT2G01490.1	653.855	1.07223	0.244774	4.3805	1.18408e-05	8.8555e-05
UP	LOC110432335	110432335	uncharacterized protein LOC110432335 isoform X1	---NA---	88.922	1.07192	0.405	2.64672	0.00812761	0.0253651
UP	LOC8082437	8082437	65-kDa microtubule-associated protein 1	AT5G55230.2	144.438	1.07185	0.321312	3.33585	0.000850398	0.00371196
UP	LOC8058008	8058008	transmembrane 9 superfamily member 9-like	AT5G25100.1	274.345	1.07157	0.195952	5.46853	4.53781e-08	6.06287e-07
UP	LOC8079542	8079542	double-strand break repair protein MRE11-like isoform X1	AT5G54260.1	385.31	1.07135	0.331833	3.2286	0.00124399	0.00516782
UP	LOC8055413	8055413	uncharacterized protein LOC8055413	AT3G07640.1	404.464	1.07072	0.228919	4.67728	2.90708e-06	2.51881e-05
UP	LOC8077752	8077752	ribosomal RNA small subunit methyltransferase nep-1	AT3G57000.1	192.64	1.07008	0.240274	4.45359	8.4446e-06	6.57164e-05
UP	LOC8080603	8080603	poly(A)-specific ribonuclease PARN-like	AT3G25430.1	63.2256	1.06945	0.311084	3.43783	0.000586395	0.00269019
UP	LOC8071524	8071524	glycine-rich RNA-binding protein 1-like	AT2G21660.1	58879.6	1.06896	0.331304	3.22651	0.00125308	0.00519909
UP	LOC8077400	8077400	CBS domain-containing protein CBSCBSPB3 isoform X2	AT3G52950.2	88.7145	1.06871	0.283656	3.76764	0.000164798	0.000895823
UP	LOC8055495	8055495	uncharacterized protein LOC8055495 isoform X2	AT3G62450.1	112.898	1.06725	0.317511	3.36132	0.000775722	0.00343178
UP	LOC8084313	8084313	peptide-N4-(N-acetyl-beta-glucosaminyl)asparagine amidase A	AT3G14920.1	27.2184	1.06666	0.430545	2.47745	0.0132323	0.0381361
UP	LOC8066789	8066789	60S ribosomal protein L3	AT1G43170.8	1672.92	1.06567	0.31661	3.36587	0.000763014	0.00338832
UP	LOC8071809	8071809	uncharacterized protein LOC110430938	AT3G10450.1	152.256	1.06547	0.335844	3.17251	0.00151125	0.00606963
UP	LOC110432042	110432042	proteasome assembly chaperone 3 isoform X1	AT5G14710.1	207.16	1.06527	0.264547	4.02675	5.65539e-05	0.000349605
UP	LOC8077418	8077418	DNA-directed RNA polymerase V subunit 1	AT2G40030.1	143.32	1.06514	0.318023	3.34925	0.000810316	0.00355684
UP	LOC8062963	8062963	histone H3.v1	---NA---	121.474	1.06414	0.248931	4.27483	1.91287e-05	0.000135592
UP	LOC8065136	8065136	U3 small nucleolar ribonucleoprotein protein IMP4	AT1G63780.1	240.604	1.06376	0.264688	4.01892	5.84644e-05	0.000360077
UP	LOC8081456	8081456	ABC transporter C family member 3	AT3G13080.2	176.897	1.0637	0.255242	4.1674	3.08088e-05	0.000206368
UP	LOC8080149	8080149	pyruvate, phosphate dikinase regulatory protein, chloroplastic isoform X2	AT4G21210.1	283.175	1.06337	0.329871	3.2236	0.00126591	0.00523923
UP	LOC8056954	8056954	UMP-CMP kinase 2-like	AT5G26667.3	145.151	1.06291	0.382625	2.77795	0.00547024	0.0181231
UP	LOC8055538	8055538	60S ribosomal protein L44	AT4G14320.1	1391.83	1.06281	0.326206	3.25809	0.00112164	0.00472541
UP	LOC8066834	8066834	histone-lysine N-methyltransferase ATXR2	AT3G21820.1	240.301	1.0626	0.230032	4.61937	3.84902e-06	3.26382e-05
UP	LOC8062466	8062466	protein arginine N-methyltransferase 2	AT5G65860.2	206.057	1.06214	0.274359	3.87136	0.000108228	0.000621142
UP	LOC8086021	8086021	protein ALP1-like	AT3G55350.1	28.9996	1.0612	0.411387	2.57956	0.00989267	0.0298551
UP	LOC8080784	8080784	10 kDa chaperonin, mitochondrial	AT1G14980.1	124.479	1.06096	0.407637	2.6027	0.00924931	0.0282518
UP	LOC8064881	8064881	uncharacterized protein LOC8064881 isoform X1	---NA---	123.055	1.06041	0.242006	4.38176	1.17724e-05	8.8176e-05
UP	LOC8060624	8060624	protein UXT isoform X1	AT1G26660.1	361.407	1.06034	0.199669	5.31049	1.09334e-07	1.34468e-06
UP	LOC8077712	8077712	tRNA (guanine(9)-N1)-methyltransferase	AT5G47680.1	208.512	1.0597	0.235359	4.50249	6.71616e-06	5.35175e-05
UP	LOC8065705	8065705	O-fucosyltransferase 15	AT1G62330.1	50.1179	1.05898	0.33909	3.123	0.00179015	0.00700241
UP	LOC8067500	8067500	uncharacterized protein LOC100273660	AT1G26470.1	62.9706	1.05768	0.352691	2.99889	0.00270963	0.00993697
UP	LOC8061644	8061644	putative RING zinc finger domain superfamily protein isoform X1	AT5G22000.2	137.55	1.05756	0.342937	3.08384	0.00204346	0.00783209
UP	LOC8072221	8072221	DEAD-box ATP-dependent RNA helicase 57	AT3G09720.1	316.532	1.05544	0.196995	5.3577	8.42866e-08	1.06417e-06
UP	LOC8064980	8064980	protein kri1	AT3G24080.2	189.633	1.05542	0.215593	4.89541	9.81007e-07	9.54283e-06
UP	LOC8066099	8066099	polyadenylate-binding protein-interacting protein 12-like	AT1G32790.2	497.779	1.0546	0.234154	4.50387	6.67273e-06	5.32351e-05
UP	LOC8059525	8059525	tubulin beta-1 chain	AT5G23860.2	184.189	1.05449	0.368624	2.86062	0.00422807	0.0145386
UP	LOC8080602	8080602	mitochondrial glycoprotein	AT1G15870.1	34.7159	1.05414	0.41276	2.55389	0.0106528	0.0317942
UP	LOC110435413	110435413	probable protein phosphatase 2C 60 isoform X1	AT1G67760.1	387.691	1.05413	0.203126	5.18954	2.10818e-07	2.43245e-06
UP	LOC8083282	8083282	uncharacterized protein LOC105162039	AT5G51080.2	112.675	1.05409	0.301828	3.49237	0.000478759	0.00225496
UP	LOC8063241	8063241	eukaryotic translation initiation factor 3 subunit G	AT3G11400.2	325.118	1.05382	0.298842	3.52633	0.000421361	0.00201697
UP	LOC8079630	8079630	lipoamide acyltransferase component of branched-chain alpha-keto acid dehydrogenase complex, mitochondrial	AT3G06850.2	408.921	1.05344	0.359636	2.9292	0.00339839	0.0120842
UP	LOC8062762	8062762	cytochrome P450 76M5-like	AT2G45570.1	517.509	1.05312	0.39944	2.63649	0.00837682	0.0260208
UP	LOC8059794	8059794	uncharacterized protein LOC8059794	---NA---	157.475	1.05218	0.386037	2.72558	0.00641888	0.0207695
UP	LOC8082135	8082135	40S ribosomal protein S28	AT5G03850.1	838.663	1.05213	0.365868	2.87571	0.00403123	0.0139628
UP	LOC8063613	8063613	protein ROOT INITIATION DEFECTIVE 3 isoform X1	AT3G49180.1	100.129	1.05189	0.256856	4.09525	4.21718e-05	0.000271721
UP	LOC8064885	8064885	perakine reductase	AT1G60750.1	116.862	1.05152	0.343505	3.06115	0.0022049	0.00834824
UP	LOC110434369	110434369	LOW QUALITY PROTEIN: uncharacterized protein LOC110434369	AT1G09290.1	72.1746	1.05093	0.360139	2.91811	0.0035216	0.0124548
UP	LOC8081113	8081113	U2 small nuclear ribonucleoprotein B''	AT2G30260.1	415.501	1.0507	0.218483	4.80908	1.51627e-06	1.41168e-05
UP	LOC110430976	110430976	cleavage stimulation factor subunit 50	AT5G60940.2	85.6617	1.05063	0.34339	3.05957	0.00221654	0.00838119
UP	LOC110433491	110433491	hexose transporter isoform X3	AT5G16150.3	662.092	1.05033	0.212359	4.946	7.57526e-07	7.53412e-06
UP	LOC8069713	8069713	protein misato homolog 1	AT4G37190.2	175.418	1.05029	0.20722	5.06849	4.00974e-07	4.295e-06
UP	LOC8066408	8066408	uncharacterized LOC100382940	AT5G64160.1	275.672	1.04987	0.23697	4.43037	9.40702e-06	7.22762e-05
UP	LOC8057276	8057276	F-box/FBD/LRR-repeat protein At4g00160	AT1G69630.1	59.6647	1.04964	0.330661	3.17437	0.00150165	0.00603956
UP	LOC8082560	8082560	cell division protein FtsZ homolog 1, chloroplastic	AT5G55280.1	124.756	1.0496	0.310197	3.38367	0.00071525	0.00320186
UP	LOC110434202	110434202	recQ-mediated genome instability protein 1-like	---NA---	173.443	1.0489	0.245057	4.28024	1.86688e-05	0.000132615
UP	LOC8075183	8075183	transcription termination factor MTERF2, chloroplastic	AT5G07900.1	96.264	1.04876	0.260971	4.01866	5.853e-05	0.000360369
UP	LOC8078748	8078748	pentatricopeptide repeat-containing protein At1g09820-like	AT1G09820.1	144.615	1.04845	0.262819	3.98927	6.62775e-05	0.000401264
UP	LOC110431821	110431821	DNA-directed RNA polymerases II, IV and V subunit 6A-like	AT5G51940.1	1363.49	1.04831	0.243433	4.30634	1.6598e-05	0.000119608
UP	LOC110436584	110436584	uncharacterized protein LOC110436584	---NA---	113.699	1.0482	0.415908	2.52028	0.0117263	0.0344827
UP	LOC8078063	8078063	uncharacterized protein LOC8078063 isoform X1	AT2G39500.1	154.657	1.04777	0.273188	3.83533	0.000125397	0.000705679
UP	LOC8070841	8070841	histone H2A.Z-specific chaperone CHZ1	AT1G12830.1	223.129	1.04775	0.277472	3.77605	0.000159338	0.000870427
UP	LOC8082748	8082748	F-box protein At5g50450-like	AT5G50450.1	156.604	1.04772	0.353594	2.96305	0.00304607	0.011011
UP	LOC110433319	110433319	uncharacterized protein LOC110433319 isoform X1	---NA---	150.002	1.04671	0.233368	4.48525	7.28279e-06	5.76872e-05
UP	LOC8084525	8084525	uncharacterized protein LOC8084525 isoform X2	AT3G19830.2	124.676	1.04662	0.376092	2.7829	0.00538762	0.017882
UP	LOC8062993	8062993	putative mitochondrial transcription termination factor family protein isoform X1	AT1G61970.2	68.9952	1.04648	0.329078	3.18004	0.00147255	0.00594048
UP	LOC8082725	8082725	probable E3 ubiquitin-protein ligase XBOS32	AT5G07270.1	304.8	1.04496	0.219419	4.76241	1.91298e-06	1.74043e-05
UP	LOC8081615	8081615	casein kinase II subunit alpha-4, chloroplastic isoform X2	AT5G67380.2	1719.72	1.04477	0.1948	5.3633	8.17172e-08	1.03565e-06
UP	LOC8070179	8070179	alkylated DNA repair protein alkB homolog 8 isoform X1	AT4G02485.1	113.499	1.04475	0.289305	3.61124	0.000304734	0.00152566
UP	LOC8063059	8063059	uncharacterized protein LOC8063059	---NA---	4761.84	1.04463	0.253481	4.12116	3.76975e-05	0.000246069
UP	LOC110433111	110433111	uncharacterized protein LOC110433111 isoform X1	---NA---	147.475	1.04463	0.39208	2.66432	0.00771441	0.0242691
UP	LOC8060616	8060616	uncharacterized protein LOC8060616	---NA---	69.0692	1.04459	0.29458	3.54602	0.000391095	0.0018939
UP	LOC8085680	8085680	60S ribosomal protein L5-1	AT3G25520.1	1440.56	1.04399	0.20814	5.01582	5.28073e-07	5.44921e-06
UP	LOC8064289	8064289	APO protein 3, mitochondrial	AT5G61930.2	105.223	1.04318	0.314018	3.32205	0.000893592	0.0038692
UP	LOC8076486	8076486	pre-mRNA cleavage factor Im 25 kDa subunit 2	AT4G25550.1	523.914	1.04252	0.262346	3.97385	7.07206e-05	0.000425453
UP	LOC8074822	8074822	dolichyl-diphosphooligosaccharide--protein glycosyltransferase subunit STT3B	AT1G34130.1	1029.73	1.04249	0.274952	3.79153	0.000149721	0.000825347
UP	LOC8057862	8057862	sorbitol dehydrogenase	AT5G51970.2	2954.08	1.04212	0.296775	3.51147	0.00044563	0.00211811
UP	LOC110436787	110436787	serine/arginine-rich splicing factor SC35-like isoform X1	AT5G64200.2	1130.26	1.04174	0.18612	5.59715	2.179e-08	3.13364e-07
UP	LOC8062077	8062077	cytochrome P450 71A1	AT3G26230.1	410.247	1.04071	0.416123	2.50096	0.0123857	0.03605
UP	LOC8055070	8055070	probable alkaline/neutral invertase F	AT1G72000.1	51.0185	1.04007	0.392381	2.65067	0.00803328	0.0251021
UP	LOC8071928	8071928	putative disease resistance protein RGA3	AT4G23160.1	52.5185	1.04	0.398538	2.60954	0.00906638	0.0277909
UP	LOC8069026	8069026	multiple organellar RNA editing factor 2, chloroplastic	AT1G32580.1	547.67	1.03978	0.200097	5.1964	2.03179e-07	2.35384e-06
UP	LOC8081609	8081609	protein KTI12 homolog	AT1G13870.1	283.46	1.03962	0.233895	4.4448	8.79724e-06	6.79836e-05
UP	LOC8075918	8075918	coiled-coil domain-containing protein 115 isoform X2	AT1G20770.1	164.815	1.03864	0.252183	4.11861	3.81167e-05	0.000248481
UP	LOC8055313	8055313	protein N-lysine methyltransferase METTL21A	AT1G08125.2	68.1413	1.03842	0.302941	3.4278	0.000608505	0.0027814
UP	LOC8066389	8066389	putative disease resistance RPP13-like protein 1	AT3G14470.1	390.713	1.03837	0.231976	4.4762	7.59838e-06	5.98309e-05
UP	LOC8061981	8061981	T-complex protein 1 subunit epsilon	AT1G24510.2	203.399	1.03739	0.273972	3.78648	0.000152798	0.000839063
UP	LOC8069738	8069738	uncharacterized protein LOC8076625 isoform X1	AT3G53270.6	66.7981	1.03712	0.382743	2.70971	0.00673429	0.0216114
UP	LOC8077508	8077508	aldehyde dehydrogenase 22A1	AT3G66658.1	168.505	1.03687	0.221006	4.69158	2.71099e-06	2.36616e-05
UP	LOC8083383	8083383	putative glycerol-3-phosphate transporter 1	AT3G47420.1	149.569	1.03587	0.369853	2.80075	0.00509841	0.0170525
UP	LOC8080172	8080172	60S ribosomal protein L44	AT4G14320.1	1321.74	1.03499	0.251656	4.1127	3.91054e-05	0.000253848
UP	LOC8068937	8068937	sugar transport protein 6-like isoform X1	AT1G34580.1	60.7252	1.03451	0.311428	3.32184	0.000894247	0.00387119
UP	LOC110430860	110430860	uncharacterized protein LOC110430860	---NA---	75.417	1.03439	0.274861	3.76332	0.000167672	0.000909979
UP	LOC8082941	8082941	palmitoyl-acyl carrier protein thioesterase, chloroplastic	AT1G08510.1	589.128	1.03389	0.201594	5.12861	2.9189e-07	3.2568e-06
UP	LOC8083931	8083931	probable ribose-5-phosphate isomerase 4, chloroplastic	AT5G44520.1	1584.95	1.03387	0.188166	5.49444	3.91952e-08	5.31505e-07
UP	LOC8073679	8073679	dentin sialophosphoprotein	---NA---	264.575	1.03385	0.193867	5.3328	9.67088e-08	1.20199e-06
UP	LOC110430056	110430056	serine/threonine-protein kinase OSR1-like isoform X1	AT4G10730.1	604.113	1.03377	0.259118	3.98959	6.61887e-05	0.000400969
UP	LOC110436571	110436571	kelch domain-containing protein 4	AT5G50310.1	363.242	1.03356	0.186168	5.55178	2.82769e-08	3.94709e-07
UP	LOC8066023	8066023	WD40 repeat-containing protein HOS15	AT5G67320.1	209.133	1.03335	0.28363	3.64329	0.00026918	0.00137279
UP	LOC8057928	8057928	adenylate kinase isoenzyme 6 homolog	AT5G60340.1	189.893	1.03305	0.296536	3.48373	0.000494483	0.00231753
UP	LOC110432880	110432880	pentatricopeptide repeat-containing protein At1g63070, mitochondrial	AT5G39710.1	161.507	1.03245	0.358215	2.88222	0.00394887	0.0137204
UP	LOC8065928	8065928	60S ribosomal protein L17	AT1G27400.1	1046.36	1.03226	0.308211	3.34922	0.000810405	0.00355684
UP	LOC110436769	110436769	aspartate carbamoyltransferase, chloroplastic	AT3G20330.1	259.979	1.03207	0.315357	3.27269	0.00106528	0.00451272
UP	LOC8070790	8070790	60S ribosomal protein L37a-1 isoform X1	AT3G10950.1	907.235	1.03199	0.319885	3.22612	0.00125483	0.00520308
UP	LOC8079602	8079602	6,7-dimethyl-8-ribityllumazine synthase	AT2G44050.1	635.078	1.03198	0.202076	5.10691	3.27461e-07	3.59146e-06
UP	LOC8059688	8059688	polyribonucleotide nucleotidyltransferase 2, mitochondrial	AT5G14580.1	247.73	1.03165	0.231055	4.46495	8.00885e-06	6.25694e-05
UP	LOC110432942	110432942	ras GTPase-activating protein-binding protein 2	AT5G43960.1	1129	1.03163	0.189037	5.45729	4.83452e-08	6.42917e-07
UP	LOC8054217	8054217	pentatricopeptide repeat-containing protein At1g10270	AT1G10270.1	90.4538	1.03143	0.326986	3.15434	0.00160864	0.00641174
UP	LOC8076437	8076437	uncharacterized protein LOC112271007, partial	AT3G16090.1	297.56	1.03137	0.200851	5.135	2.82141e-07	3.16039e-06
UP	LOC110433017	110433017	polyadenylate-binding protein RBP47-like	AT1G47490.2	277.075	1.03108	0.290078	3.5545	0.0003787	0.00184281
UP	LOC8061523	8061523	uncharacterized protein LOC8061523 isoform X2	AT1G18270.3	728.097	1.03095	0.248251	4.15287	3.28334e-05	0.000218172
UP	LOC8081165	8081165	eukaryotic translation initiation factor 3 subunit I	AT2G46280.3	943.883	1.03007	0.220328	4.67518	2.93702e-06	2.54232e-05
UP	LOC8084146	8084146	uncharacterized LOC103644136	AT1G17210.1	1557.06	1.02947	0.300475	3.42615	0.000612208	0.00279576
UP	LOC110437414	110437414	uncharacterized protein LOC110437414 isoform X1	---NA---	72.9979	1.02943	0.423434	2.43113	0.0150516	0.0424718
UP	LOC8068876	8068876	GPN-loop GTPase QQT1	AT5G22370.2	278.436	1.02812	0.246033	4.17881	2.93035e-05	0.000197678
UP	LOC8057373	8057373	leukotriene A-4 hydrolase homolog	AT5G13520.1	405.028	1.02787	0.190324	5.40065	6.63992e-08	8.57306e-07
UP	LOC8061611	8061611	N-alpha-acetyltransferase 38-A, NatC auxiliary subunit	AT4G18372.1	127.135	1.02601	0.335081	3.06199	0.00219872	0.00833278
UP	LOC110432038	110432038	ALA-interacting subunit 1-like	AT5G46150.1	198.488	1.0246	0.209573	4.889	1.0135e-06	9.8397e-06
UP	LOC8076958	8076958	isopentenyl-diphosphate Delta-isomerase I	AT5G16440.1	450.018	1.02306	0.253582	4.03445	5.47307e-05	0.000340443
UP	LOC8056553	8056553	glutamic acid-rich protein	---NA---	115.409	1.02276	0.376775	2.7145	0.00663756	0.0213628
UP	LOC8067626	8067626	uncharacterized protein LOC8067626	---NA---	89.3303	1.02266	0.304931	3.35373	0.000797303	0.00351014
UP	LOC8082028	8082028	multiple organellar RNA editing factor 8, chloroplastic/mitochondrial	AT3G15000.1	2877.02	1.02208	0.176733	5.7832	7.32936e-09	1.14656e-07
UP	LOC8055867	8055867	PRELI domain containing protein 3A	AT5G13070.1	73.4055	1.02151	0.333709	3.06109	0.00220531	0.00834824
UP	LOC8065812	8065812	nucleolar complex protein 2 homolog	AT2G18220.1	352.054	1.02135	0.187513	5.44683	5.12755e-08	6.76477e-07
UP	LOC110434925	110434925	dnaJ protein ERDJ7 isoform X2	AT1G61770.1	519.645	1.02068	0.220158	4.6361	3.55039e-06	3.03379e-05
UP	LOC8076076	8076076	60S ribosomal protein L37a-1 isoform X1	AT3G10950.1	1514.86	1.02054	0.272214	3.74902	0.000177528	0.000956449
UP	LOC8082692	8082692	RRP12-like protein	AT2G34357.1	512.956	1.02018	0.191569	5.32542	1.0072e-07	1.24874e-06
UP	LOC8071527	8071527	xylulose kinase 2-like isoform X1	AT5G49650.2	53.398	1.01987	0.369267	2.76187	0.00574716	0.0188962
UP	LOC8055156	8055156	plant intracellular Ras-group-related LRR protein 5	AT4G35470.1	307.28	1.01974	0.232891	4.37861	1.19441e-05	8.92944e-05
UP	LOC8069946	8069946	guanine nucleotide-binding protein subunit gamma 2	---NA---	1275.43	1.01948	0.247129	4.12529	3.70271e-05	0.000242248
UP	LOC8056338	8056338	uncharacterized protein LOC101757635 isoform X1	AT4G30400.1	41.7885	1.01898	0.373502	2.72817	0.00636874	0.0206307
UP	LOC8064948	8064948	uncharacterized protein LOC8064948	AT3G13030.3	92.8453	1.01881	0.322959	3.15461	0.00160712	0.00640699
UP	LOC8061396	8061396	cleavage and polyadenylation specificity factor subunit 3-I	AT1G61010.3	341.428	1.01854	0.213822	4.76351	1.90255e-06	1.73331e-05
UP	LOC110436795	110436795	DNA-binding protein REB1	AT5G41020.1	679.513	1.01832	0.248699	4.09458	4.22937e-05	0.000272418
UP	LOC8073257	8073257	thioredoxin domain-containing protein 9 homolog	AT2G18990.1	347.032	1.01829	0.294487	3.45786	0.000544494	0.00252212
UP	LOC110431282	110431282	60S ribosomal protein L23A-like	AT3G55280.3	757.642	1.01753	0.257628	3.94962	7.82747e-05	0.000465844
UP	LOC8066778	8066778	protein EARLY RESPONSIVE TO DEHYDRATION 15-like	AT2G41430.3	9775.08	1.01749	0.308854	3.29442	0.000986264	0.0042183
UP	LOC8054192	8054192	protein ROOT PRIMORDIUM DEFECTIVE 1	AT1G79120.1	49.7335	1.01731	0.394665	2.57766	0.00994722	0.0299708
UP	LOC8073458	8073458	alpha-1,3-mannosyl-glycoprotein 2-beta-N-acetylglucosaminyltransferase isoform X1	AT4G38240.2	403.43	1.01693	0.223652	4.54693	5.44348e-06	4.45682e-05
UP	LOC8054818	8054818	putative rnase H family protein	AT1G24090.1	199.682	1.01587	0.246908	4.11437	3.88239e-05	0.000252349
UP	LOC8085621	8085621	50S ribosomal protein L24-like	AT5G23535.1	253.981	1.01576	0.308853	3.28883	0.00100605	0.00429371
UP	LOC110434936	110434936	RNA polymerase II transcription factor B subunit 4	AT1G18340.1	188.596	1.01507	0.212878	4.76832	1.85772e-06	1.70023e-05
UP	LOC8059546	8059546	ABC transporter G family member 48 isoform X2	AT2G36380.1	47.9857	1.01491	0.418541	2.42489	0.0153131	0.0430696
UP	LOC8070962	8070962	disease resistance protein RGA2	AT3G14470.1	107.356	1.01421	0.398934	2.5423	0.0110124	0.0326646
UP	LOC8056753	8056753	protein CDC73 homolog	AT3G22590.1	182.753	1.01375	0.257648	3.93463	8.33235e-05	0.000492514
UP	LOC8074641	8074641	E3 ubiquitin-protein ligase MBR2 isoform X1	AT5G10650.2	665.385	1.01363	0.186769	5.42718	5.72511e-08	7.45946e-07
UP	LOC8067024	8067024	elongator complex protein 2 isoform X1	AT1G49540.2	178.998	1.01285	0.219242	4.61975	3.84196e-06	3.2606e-05
UP	LOC8082181	8082181	uncharacterized protein LOC8082181	AT4G23620.2	152.779	1.01282	0.281452	3.59855	0.000319993	0.00159286
UP	LOC8080095	8080095	general transcription factor IIF subunit 2	AT1G75510.1	546.631	1.01256	0.197578	5.12489	2.97706e-07	3.31429e-06
UP	LOC8072189	8072189	zinc finger BED domain-containing protein RICESLEEPER 2-like	AT3G42170.1	49.3642	1.01242	0.402526	2.51517	0.0118974	0.0349227
UP	LOC8074713	8074713	gamma-soluble NSF attachment protein	AT4G20410.1	891.555	1.01229	0.214985	4.70865	2.4936e-06	2.19853e-05
UP	LOC110430110	110430110	putative cytochrome c oxidase subunit 5b-like	AT3G15640.2	63.7368	1.01196	0.368147	2.74881	0.00598128	0.0195533
UP	LOC8062268	8062268	uncharacterized protein LOC100501328 isoform X2	AT3G16730.1	96.2388	1.01191	0.264513	3.82558	0.000130467	0.00072948
UP	LOC8064262	8064262	uncharacterized LOC100382105 isoform X1	AT1G77230.1	115.595	1.01175	0.250004	4.04693	5.18945e-05	0.000324744
UP	LOC8069565	8069565	uncharacterized protein LOC8063854 isoform X1	AT1G52320.4	226.798	1.01173	0.25308	3.99765	6.39736e-05	0.000388612
UP	LOC110433885	110433885	uncharacterized protein LOC110433885	AT1G75420.1	274.844	1.01153	0.196114	5.15787	2.49772e-07	2.83762e-06
UP	LOC110431274	110431274	uncharacterized protein LOC110431274	---NA---	167.774	1.01127	0.26873	3.76316	0.000167783	0.000910086
UP	LOC8077159	8077159	uncharacterized protein LOC8077159	AT1G44414.1	56.6897	1.0099	0.390961	2.58313	0.00979078	0.0296381
UP	LOC8063750	8063750	uncharacterized protein LOC100277172 isoform X1	AT2G04340.1	143.812	1.00988	0.253061	3.99067	6.58872e-05	0.000399628
UP	LOC8073617	8073617	abscisic stress-ripening protein 2	---NA---	5716.54	1.00957	0.400523	2.52062	0.0117148	0.034464
UP	LOC8061734	8061734	cell division protein FtsZ homolog 2-2, chloroplastic isoform X1	AT2G36250.2	380.758	1.0095	0.288562	3.49837	0.000468104	0.00221156
UP	LOC110430918	110430918	PREDICTED: uncharacterized protein LOC105954039	AT5G60390.3	2311.32	1.00932	0.306964	3.28808	0.00100873	0.00430425
UP	LOC8078535	8078535	ribosome biogenesis protein NSA2 homolog	AT5G06360.1	610.764	1.00841	0.235464	4.28266	1.84675e-05	0.000131372
UP	LOC8066519	8066519	glutaminyl-peptide cyclotransferase	AT4G25720.1	40.8951	1.0078	0.41819	2.40992	0.0159559	0.0444691
UP	LOC8079086	8079086	acetyl-CoA acetyltransferase, cytosolic 1 isoform X1	AT5G48230.2	933.36	1.00764	0.302381	3.33237	0.000861108	0.00374887
UP	LOC8069544	8069544	uncharacterized protein LOC8069544	AT2G25920.1	116.865	1.00643	0.262499	3.83401	0.00012607	0.000709267
UP	LOC8081395	8081395	uncharacterized protein LOC8081395	AT3G25545.1	94.9744	1.00595	0.286218	3.51463	0.000440364	0.00209688
UP	LOC8074109	8074109	40S ribosomal protein S10-1	AT5G52650.1	352.755	1.00505	0.35805	2.807	0.00500047	0.0167812
UP	LOC8069043	8069043	nucleolar protein 10	AT3G56990.1	266.846	1.00469	0.198687	5.05667	4.26646e-07	4.52993e-06
UP	LOC8079003	8079003	pentatricopeptide repeat-containing protein At1g26460, mitochondrial	AT1G26460.1	404.982	1.00461	0.198977	5.04889	4.44374e-07	4.68082e-06
UP	LOC8065007	8065007	uncharacterized protein LOC8065007	AT4G38500.1	90.3724	1.0045	0.364015	2.75949	0.00578916	0.0190124
UP	LOC8074247	8074247	uncharacterized protein LOC8074247	AT4G14280.1	242.352	1.00437	0.408505	2.45864	0.0139465	0.0398157
UP	LOC8085730	8085730	tobamovirus multiplication protein 3 isoform X1	AT2G02180.1	269.243	1.00435	0.223304	4.49769	6.8695e-06	5.46739e-05
UP	LOC8084820	8084820	GDSL esterase/lipase At1g28600	AT1G28590.1	215.82	1.00393	0.274895	3.65203	0.000260177	0.00133301
UP	LOC110430991	110430991	RNA-binding protein 1-like	---NA---	421.622	1.00392	0.293914	3.41568	0.00063624	0.00289162
UP	LOC8056408	8056408	proliferating cell nuclear antigen	AT2G29570.1	183.547	1.003	0.339148	2.9574	0.00310241	0.0111742
UP	LOC8062547	8062547	ubiquitin-60S ribosomal protein L40-2 isoform X1	AT3G52590.1	2041.08	1.00256	0.264796	3.78618	0.000152984	0.000839855
UP	LOC8069005	8069005	VIP1 protein	---NA---	443.318	1.00233	0.310602	3.22704	0.00125077	0.00519055
UP	LOC8077134	8077134	40S ribosomal protein S12	AT2G32060.2	366.971	1.00216	0.319115	3.14044	0.00168694	0.00666132
UP	LOC110432872	110432872	superoxide dismutase [Cu-Zn] 2 isoform X2	AT1G08830.2	450.928	1.002	0.260997	3.83912	0.000123476	0.000696857
UP	LOC8054239	8054239	ADP-ribosylation factor-like protein 8a	AT3G49870.1	343.076	1.0016	0.207141	4.83535	1.32908e-06	1.25377e-05
UP	LOC8055128	8055128	cellulose synthase-like protein D1	AT5G16910.1	37.0721	1.00138	0.403385	2.48244	0.0130487	0.0376559
DOWN	LOC8078780	8078780	C2 domain-containing protein At1g53590	AT3G14590.2	1257.59	-1.00024	0.239892	-4.16955	3.05201e-05	0.000204846
DOWN	LOC8057473	8057473	protease Do-like 8, chloroplastic	AT5G39830.2	339.772	-1.00041	0.237482	-4.21257	2.52478e-05	0.000173903
DOWN	LOC8061104	8061104	probable glucuronosyltransferase Os01g0926700	AT5G61840.1	94.0989	-1.00063	0.374184	-2.67416	0.00749169	0.0236766
DOWN	LOC8059185	8059185	probable choline kinase 2	AT4G09760.3	4423.73	-1.00077	0.223786	-4.47201	7.74871e-06	6.07987e-05
DOWN	LOC8065166	8065166	UPF0496 protein 4	AT2G46080.1	329.75	-1.00081	0.268783	-3.7235	0.00019648	0.00104224
DOWN	LOC8085417	8085417	thioredoxin-like fold domain-containing protein MRL7 homolog, chloroplastic isoform X2	AT4G28590.1	157.141	-1.00096	0.302832	-3.30532	0.000948689	0.00408296
DOWN	LOC8073685	8073685	F-box protein SKIP14	AT3G26000.1	839.946	-1.0011	0.229719	-4.35793	1.31298e-05	9.72841e-05
DOWN	LOC8077179	8077179	chlorophyll a-b binding protein 1B-21, chloroplastic	AT3G54890.1	28306.8	-1.00238	0.284428	-3.52419	0.000424785	0.00203142
DOWN	LOC8072606	8072606	thioredoxin-like 4, chloroplastic isoform X1	AT1G07700.1	204.142	-1.00288	0.329888	-3.04007	0.00236521	0.00884449
DOWN	LOC8056033	8056033	UPF0426 protein At1g28150, chloroplastic	AT1G28150.1	1061.72	-1.00289	0.201657	-4.97322	6.58497e-07	6.63851e-06
DOWN	LOC8086436	8086436	probable carboxylesterase 15	AT5G06570.2	758.495	-1.00318	0.389275	-2.57704	0.0099651	0.0300111
DOWN	LOC8057422	8057422	4-coumarate--CoA ligase-like 4	AT1G20510.2	229.921	-1.00346	0.328555	-3.05416	0.00225692	0.00850651
DOWN	LOC8155282	8155282	pentatricopeptide repeat-containing protein MRL1, chloroplastic isoform X1	AT4G23160.1	571.298	-1.00486	0.230655	-4.35653	1.32139e-05	9.78346e-05
DOWN	LOC8070149	8070149	receptor homology region, transmembrane domain- and RING domain-containing protein 1	AT1G71980.1	648.978	-1.00498	0.360902	-2.78464	0.00535879	0.0178129
DOWN	LOC8071152	8071152	putative serine/threonine-protein kinase isoform X1	AT1G16670.1	190.406	-1.00559	0.347943	-2.8901	0.00385123	0.0134389
DOWN	LOC8058727	8058727	pentatricopeptide repeat-containing protein At1g08070, chloroplastic	AT1G08070.1	66.4578	-1.00564	0.306996	-3.27574	0.00105384	0.00447379
DOWN	LOC8067841	8067841	transmembrane protein 120 homolog	AT4G10430.2	263.941	-1.00652	0.262632	-3.83242	0.00012689	0.000712679
DOWN	LOC8066977	8066977	endonuclease III homolog 1, chloroplastic isoform X2	AT2G31450.2	164.487	-1.00716	0.333058	-3.02399	0.00249465	0.00924026
DOWN	LOC8069885	8069885	uncharacterized LOC100382599	AT1G15060.1	554.239	-1.00775	0.225217	-4.47459	7.65599e-06	6.02132e-05
DOWN	LOC8076968	8076968	protein root UVB sensitive 6 isoform X1	AT5G49820.1	1648.91	-1.00859	0.326924	-3.0851	0.00203483	0.0078035
DOWN	LOC110434038	110434038	uncharacterized protein LOC110434038	AT5G13420.1	1873.85	-1.0086	0.21729	-4.64172	3.45524e-06	2.95755e-05
DOWN	LOC8082668	8082668	ATP-dependent Clp protease proteolytic subunit-related protein 3, chloroplastic	AT1G09130.2	790.816	-1.00881	0.229735	-4.39121	1.12723e-05	8.48439e-05
DOWN	LOC8077286	8077286	UDP-galactose/UDP-glucose transporter 7	AT4G31600.2	134.255	-1.00887	0.249761	-4.03935	5.35994e-05	0.000333821
DOWN	LOC8061126	8061126	protochlorophyllide-dependent translocon component 52, chloroplastic	AT4G25650.1	470.557	-1.00942	0.21833	-4.62338	3.77539e-06	3.20866e-05
DOWN	LOC8073172	8073172	uncharacterized protein LOC8065032	AT3G24255.1	1326.75	-1.00967	0.260814	-3.87124	0.000108282	0.000621206
DOWN	LOC8066076	8066076	ribosome-recycling factor, chloroplastic	AT3G63190.1	781.392	-1.00994	0.246817	-4.09188	4.27889e-05	0.000274774
[truncated: 3,124 more rows]
