# Supplementary material for: RNA-Sequencing in Resistant (QL3) and Susceptible (Theis) Sorghum Cultivars Inoculated With Johnsongrass Isolates of Colletotrichum sublineola
Source: Front Genet. 2021 Aug 11;12:722519. doi: 10.3389/fgene.2021.722519 (PMC8385561; doi:10.3389/fgene.2021.722519)
Supplement: Supplementary file 4 [file Table_3.XLSX]

## Sheet: Sheet1
Supplementary Table 3. DEGs UP/Down Regulated identified as common in both resistant and susceptible genotypes under 24hpi
Gene	QL3_24h_Log2FC	Theis_24h_Log2FC	Arabidopsis Homolog	Annotation
LOC110430279	10.8438	3.93409	AT4G16260.1	lichenase-2 precursor
LOC8055009	8.74162	8.33167	AT4G32110.1	TPD1 protein homolog 1 isoform X1
LOC8079922	8.2735	3.95154	---NA---	photosystem II 10 kDa polypeptide, chloroplastic
LOC8086360	7.98351	5.7772	AT3G21460.1	glutaredoxin-C1
LOC8056752	7.1735	4.4741	AT2G32020.1	uncharacterized protein LOC8056752
LOC8071420	6.70597	4.01613	AT2G01170.2	amino-acid permease BAT1 homolog
LOC110431768	6.68804	6.07968	AT4G35160.1	5-pentadecatrienyl resorcinol O-methyltransferase-like
LOC8082233	6.5503	3.45418	AT4G24310.1	protein DMP3
LOC8064888	6.47471	7.57894	---NA---	glycine-rich cell wall structural protein 2
LOC8060812	6.4106	2.4201	AT1G27480.1	lecithin-cholesterol acyltransferase-like 1
LOC8069518	6.40215	10.1603	AT4G15700.1	glutaredoxin-C10
LOC8083139	6.18702	7.40535	AT5G23960.2	alpha-humulene synthase isoform X2
LOC110430523	6.12918	2.83506	---NA---	uncharacterized protein LOC110430523
LOC8063193	6.01829	1.85485	---NA---	21 kDa protein-like
LOC8067575	5.98935	2.95954	AT3G47340.1	asparagine synthetase [glutamine-hydrolyzing]
LOC8079582	5.8171	3.14104	---NA---	uncharacterized LOC100303807
LOC8071734	5.78845	5.54971	AT3G10910.1	E3 ubiquitin-protein ligase ATL23
LOC8076097	5.68555	4.12007	AT5G42800.1	dihydroflavonol 4-reductase
LOC110434920	5.67511	3.3677	---NA---	uncharacterized protein LOC110434920
LOC8059447	5.60145	6.99542	---NA---	glycine-rich cell wall structural protein 2
LOC8075859	5.55293	7.13436	AT3G05390.1	uncharacterized protein LOC8075859
LOC8069212	5.37834	6.15177	---NA---	thiosulfate sulfurtransferase 16, chloroplastic
LOC8077689	5.3626	4.36933	AT1G68530.1	3-ketoacyl-CoA synthase 5
LOC8079636	5.33253	3.74112	AT2G24580.1	probable sarcosine oxidase
LOC8068593	5.3045	3.68825	AT1G60060.1	protein RICE SALT SENSITIVE 3-like
LOC110432567	5.25182	3.42392	AT2G41250.1	haloacid dehalogenase-like hydrolase domain-containing protein 3
LOC8058914	5.13001	2.58178	AT2G38080.1	laccase-6-like isoform X1
LOC110430894	5.12762	2.16803	AT5G55050.1	GDSL esterase/lipase At5g55050-like isoform X2
LOC8055530	5.10836	2.92304	AT1G01420.1	hydroquinone glucosyltransferase
LOC8074187	5.07885	4.04529	AT1G42550.1	protein PLASTID MOVEMENT IMPAIRED 1
LOC8072490	5.05759	2.14149	AT3G23410.1	long-chain-alcohol oxidase FAO2
LOC8057890	5.02247	3.4073	AT2G20570.2	probable transcription factor GLK1
LOC8155718	4.96681	2.9404	AT1G21890.1	WAT1-related protein At4g08290 isoform X2
LOC8077361	4.89933	4.06178	AT3G56630.1	cytochrome P450 94A1
LOC8058701	4.81929	2.8122	AT1G26560.1	beta-glucosidase 12
LOC8071770	4.71553	3.7185	AT5G10770.1	aspartyl protease family protein At5g10770
LOC8079884	4.70294	2.26573	AT2G03220.1	probable fucosyltransferase 8
LOC8062297	4.68132	3.58013	AT3G57240.1	glucan endo-1,3-beta-glucosidase, acidic isoform
LOC8081182	4.68119	3.18621	AT2G25690.2	protein lingerer
LOC8084128	4.65591	2.34815	AT2G27150.2	indole-3-acetaldehyde oxidase
LOC8081362	4.59953	2.96539	AT3G48290.2	cytochrome P450 71A1
LOC8063819	4.57989	5.4229	AT4G29890.1	choline monooxygenase, chloroplastic
LOC110434506	4.57456	3.22473	AT1G72210.1	transcription factor bHLH94-like
LOC8068221	4.55826	3.57345	AT1G20630.1	catalase isozyme 3
LOC8076043	4.55179	3.59153	AT4G00910.1	aluminum-activated malate transporter 10
LOC110437146	4.49755	2.33642	---NA---	uncharacterized protein LOC110437146 isoform X1
LOC8073354	4.49705	7.08556	---NA---	Bowman-Birk type wound-induced proteinase inhibitor WIP1
LOC8064170	4.45439	3.0636	AT3G22600.1	non-specific lipid transfer protein GPI-anchored 2
LOC8065053	4.41652	3.30825	AT1G80440.1	F-box/kelch-repeat protein At1g80440-like
LOC8062305	4.40453	3.90903	AT2G01170.1	amino-acid permease BAT1 homolog
LOC8060845	4.36844	3.66596	AT1G30650.1	probable WRKY transcription factor 35 isoform X1
LOC8063818	4.35013	4.06073	AT2G24550.1	uncharacterized protein LOC8063818
LOC8084067	4.3047	1.96706	AT4G03460.1	protein ACCELERATED CELL DEATH 6-like
LOC8074962	4.27692	1.57551	AT1G68530.1	3-ketoacyl-CoA synthase 5
LOC8073324	4.27649	3.64192	AT1G64950.1	cytochrome P450 89A2
LOC8083799	4.25005	5.23688	AT3G01490.1	serine/threonine-protein kinase STY8
LOC8081124	4.23629	2.37484	AT5G56110.1	myb-related protein Zm38-like
LOC8060183	4.19641	3.2908	AT1G59740.1	protein NRT1/ PTR FAMILY 4.6
LOC8084240	4.18458	3.52708	AT4G37530.2	peroxidase 51 isoform X3
LOC8078551	4.18026	3.95778	AT5G05340.1	peroxidase 70
LOC8085878	4.17162	2.96904	AT4G27450.1	stem-specific protein TSJT1
LOC8063712	4.06599	3.30017	AT1G47480.1	probable carboxylesterase 12
LOC8064171	4.0659	2.93019	AT5G21170.1	SNF1-related protein kinase regulatory subunit beta-1 isoform X2
LOC8067394	4.05927	2.57611	AT4G29090.1	uncharacterized protein LOC109766200
LOC8083288	4.05823	2.33688	AT1G05170.2	probable beta-1,3-galactosyltransferase 2
LOC8067482	4.04966	2.36231	AT1G04770.1	protein SULFUR DEFICIENCY-INDUCED 1
LOC8084373	4.04377	2.7207	AT1G27000.1	uncharacterized protein LOC8084373
LOC8068466	4.0158	2.23419	AT2G30830.1	gibberellin 20 oxidase 2
LOC8070717	3.9491	2.63749	AT5G20050.1	probable receptor-like protein kinase At5g20050
LOC8062262	3.94023	2.23326	AT3G19010.1	probable 2-oxoglutarate-dependent dioxygenase At5g05600
LOC8060518	3.93523	3.64259	---NA---	uncharacterized protein LOC8060518
LOC8075934	3.93337	4.41468	AT3G04530.1	phosphoenolpyruvate carboxylase kinase 2
LOC8067440	3.93185	3.02376	AT5G46050.1	protein NRT1/ PTR FAMILY 5.2-like isoform X2
LOC8069820	3.92193	1.39119	AT5G45650.1	subtilisin-like protease SBT5.6
LOC8069213	3.88373	3.65625	AT4G35770.1	thiosulfate sulfurtransferase 16, chloroplastic
LOC8085239	3.85373	9.06646	AT5G19890.1	peroxidase N
LOC8057145	3.84792	2.56876	AT2G44130.1	F-box/kelch-repeat protein At2g44130
LOC8059942	3.7996	6.97455	---NA---	uncharacterized protein LOC8059942
LOC8072089	3.79708	3.29671	AT3G25270.1	uncharacterized protein LOC8072089
LOC8068183	3.7963	4.56393	AT1G48000.1	transcription factor MYB2
LOC8086361	3.77585	3.68993	AT3G21460.1	glutaredoxin-C1
LOC8072395	3.76706	2.82049	AT1G72060.1	proteinase inhibitor PSI-1.2
LOC8064748	3.74206	2.56054	AT4G01250.1	WRKY transcription factor 22
LOC110431810	3.73654	2.76377	AT2G05160.1	zinc finger CCCH domain-containing protein 54-like isoform X4
LOC8066173	3.72209	2.83125	AT2G28400.1	uncharacterized protein LOC8066173
LOC8081558	3.70811	3.29874	AT1G17010.1	S-norcoclaurine synthase 1 isoform X1
LOC8067653	3.70768	2.214	---NA---	uncharacterized protein LOC8067653
LOC8067165	3.70706	3.52259	AT2G30520.3	root phototropism protein 2-like
LOC8075528	3.70699	3.27037	AT1G77380.1	amino acid permease 3
LOC8071988	3.69949	3.27192	AT3G04720.1	pathogenesis-related protein PR-4
LOC8081142	3.63447	3.96995	---NA---	uncharacterized protein LOC8081142 isoform X1
LOC8074103	3.63323	4.87568	AT1G12290.2	putative disease resistance protein At3g15700
LOC8085830	3.62908	2.91095	AT5G04190.1	protein PHYTOCHROME KINASE SUBSTRATE 4
LOC110433327	3.61247	3.11897	AT5G01180.1	protein NRT1/ PTR FAMILY 8.1-like
LOC8085626	3.60722	3.49592	AT3G57330.1	probable calcium-transporting ATPase 9, plasma membrane-type
LOC8085362	3.60323	2.92977	AT3G16240.1	probable aquaporin TIP2-2
LOC8072458	3.60238	3.29679	AT1G27450.2	adenine phosphoribosyltransferase 4
LOC110429845	3.59254	3.87272	AT4G04650.1	uncharacterized protein LOC110437286
LOC8061059	3.58142	1.91349	AT1G74320.1	probable choline kinase 2
LOC110430844	3.55305	3.92232	---NA---	oryzain alpha chain
LOC8076022	3.51304	2.42575	AT5G56550.1	uncharacterized protein LOC8076022
LOC8072366	3.50918	2.76063	AT3G04070.2	NAC transcription factor 29-like
LOC8059534	3.50328	4.2508	AT1G62600.1	flavin-containing monooxygenase FMO GS-OX-like 4
LOC8071669	3.49746	2.201	AT1G80440.1	F-box/kelch-repeat protein At1g80440
LOC8059105	3.49304	3.49396	AT2G03220.1	galactoside 2-alpha-L-fucosyltransferase
LOC8077427	3.4868	1.47281	AT3G13790.2	beta-fructofuranosidase, insoluble isoenzyme 4
LOC8082295	3.45707	3.42686	AT1G53050.1	probable serine/threonine-protein kinase At1g54610
LOC8072456	3.45237	3.59396	AT2G24240.1	BTB/POZ domain-containing protein At2g24240
LOC8068438	3.44891	2.31019	AT4G21390.1	G-type lectin S-receptor-like serine/threonine-protein kinase At1g11410
LOC8069635	3.44791	1.27487	AT1G32540.3	protein LOL1 isoform X2
LOC8064504	3.43669	3.09619	AT4G37540.1	LOB domain-containing protein 38
LOC110430511	3.42056	3.42579	---NA---	uncharacterized protein LOC110430511
LOC8069153	3.41312	3.6602	AT1G09310.1	uncharacterized protein LOC8069153
LOC8077078	3.40647	2.34088	AT5G20830.2	sucrose synthase 2
LOC8080750	3.39522	2.88497	AT2G28630.1	3-ketoacyl-CoA synthase 12
LOC110429751	3.38924	1.81048	AT5G19140.2	stem-specific protein TSJT1-like
LOC8081106	3.38406	3.61539	---NA---	pathogenesis-related protein 1
LOC8081745	3.3707	2.07734	---NA---	---NA---
LOC8055443	3.364	2.64631	---NA---	protein MARD1
LOC8058795	3.36088	1.96323	AT3G53810.1	L-type lectin-domain containing receptor kinase S.4
LOC8060620	3.34874	3.8367	AT1G24625.1	zinc finger protein 7
LOC8077287	3.3442	2.81671	AT2G46950.1	cytochrome P450 709B2
LOC8083551	3.33409	3.53019	AT1G47480.1	probable carboxylesterase 2
LOC8083660	3.32083	3.73912	AT5G58380.1	CBL-interacting protein kinase 10
LOC8065521	3.31629	3.36271	AT1G69690.1	transcription factor TCP14
LOC8073673	3.29465	3.08318	AT3G16520.3	anthocyanidin 3-O-glucosyltransferase 2
LOC8081399	3.28956	2.70205	AT3G12670.1	CTP synthase-like
LOC8080791	3.26764	4.4823	AT3G62550.1	universal stress protein PHOS34
LOC8055000	3.25885	4.1722	AT5G27780.1	auxin-responsive protein SAUR36
LOC8072371	3.25832	2.73767	AT3G10640.1	charged multivesicular body protein 5
LOC8055939	3.25255	1.75444	AT2G44740.1	cyclin-P4-1
LOC8066622	3.24456	1.85061	---NA---	protein PHYTOCHROME KINASE SUBSTRATE 4
LOC8065140	3.21848	3.76458	AT1G11260.1	sugar carrier protein C
LOC8075939	3.18606	1.10798	AT2G28400.1	heavy metal-associated isoprenylated plant protein 34
LOC8080076	3.1714	1.18319	AT4G27390.1	uncharacterized protein LOC8080076
LOC8073592	3.16724	1.86281	AT3G48270.1	cytochrome P450 71A9
LOC8070182	3.15857	4.10651	AT5G27920.1	F-box/LRR-repeat protein 3
LOC8055891	3.15535	5.44495	AT2G24580.1	probable sarcosine oxidase
LOC8055957	3.14422	1.73846	AT5G47230.1	ethylene-responsive transcription factor ERF105
LOC8054998	3.10524	2.83429	AT1G79400.1	cation/H(+) antiporter 15
LOC8057066	3.10497	2.38283	AT3G11900.1	amino acid transporter ANT1
LOC8072377	3.08875	2.02491	AT4G13830.1	chaperone protein dnaJ 20, chloroplastic
LOC8073431	3.08818	3.15208	AT3G28960.1	vacuolar amino acid transporter 1
LOC8062682	3.07167	3.41958	AT3G04720.1	defence-related protein precursor
LOC110429695	3.05483	1.6097	---NA---	uncharacterized protein LOC110429695
LOC8057384	3.0523	1.81669	AT2G38480.1	CASP-like protein 4B3
LOC8060341	3.05068	2.26232	AT3G62690.1	RING-H2 finger protein ATL3
LOC8074465	3.03149	1.51406	AT3G04030.2	myb-related protein 1
LOC8076933	3.02082	2.47065	AT1G75130.1	cytochrome P450 734A1
LOC8074471	3.02026	2.24646	AT3G61220.1	(+)-neomenthol dehydrogenase
LOC8075555	3.0182	2.2408	---NA---	uncharacterized protein LOC8075555
LOC8068938	3.01272	4.09499	AT5G10120.1	ETHYLENE INSENSITIVE 3-like 5 protein
LOC8055461	3.01095	2.26748	AT1G21140.1	vacuolar iron transporter homolog 5
LOC8062354	3.00604	2.13831	AT1G08320.2	transcription factor LG2 isoform X1
LOC8068884	2.99841	1.47013	AT2G41310.1	two-component response regulator ORR2
LOC8066575	2.9905	2.48322	AT3G44750.2	histone deacetylase HDT2
LOC8068870	2.98516	2.27696	AT1G22030.1	uncharacterized protein LOC8068870
LOC8084336	2.95006	1.64576	AT2G19930.1	probable RNA-dependent RNA polymerase 3
LOC8062076	2.94507	1.41114	AT3G48310.1	cytochrome P450 71A1
LOC8076189	2.94219	1.97905	AT5G20400.1	codeine O-demethylase-like
LOC8054678	2.93738	2.39859	---NA---	protein LNK3 isoform X1
LOC110437484	2.916	1.28253	AT4G12910.1	serine carboxypeptidase 1
LOC8063567	2.91229	1.32796	AT4G13400.1	uncharacterized protein LOC8063567
LOC8073881	2.91123	1.96528	AT1G31920.1	pentatricopeptide repeat-containing protein At1g31920
LOC8074749	2.9046	2.68449	---NA---	F-box/FBD/LRR-repeat protein At1g13570
LOC8076918	2.90288	1.55922	AT2G02380.1	glutathione S-transferase zeta class-like
LOC8058917	2.88391	2.35291	AT2G38050.1	steroid 5-alpha-reductase DET2
LOC8075898	2.87827	1.46733	AT1G27450.2	adenine phosphoribosyltransferase 2
LOC8057909	2.87542	2.28914	AT4G15610.1	CASP-like protein 1D1
LOC8055486	2.87515	2.83286	AT5G58560.1	probable phytol kinase 2, chloroplastic
LOC8075863	2.87063	2.17727	AT1G07530.1	scarecrow-like protein 33
LOC8063316	2.86757	2.23022	AT4G34950.1	protein NUCLEAR FUSION DEFECTIVE 4
LOC8056328	2.86183	1.20319	AT4G21450.3	vesicle-associated protein 4-2-like
LOC8077394	2.86153	1.20513	AT2G24580.1	probable sarcosine oxidase
LOC8065607	2.84417	3.02667	AT1G23270.1	formin-like protein 3
LOC8067164	2.84415	3.6039	AT3G08600.1	uncharacterized protein LOC8067164
LOC8066792	2.84302	1.74547	AT3G19184.1	B3 domain-containing protein Os06g0194400
LOC8078342	2.82654	1.42947	AT5G57230.1	uncharacterized protein LOC8078342 isoform X1
LOC8055190	2.82641	3.34326	AT5G54490.1	calcium-binding protein PBP1
LOC8085274	2.82524	1.75619	AT4G30940.1	BTB/POZ domain-containing protein At2g24240-like
LOC8074745	2.82193	3.35951	AT3G63120.1	cyclin-dependent protein kinase
LOC110434359	2.82079	1.27989	---NA---	uncharacterized protein LOC103627205 isoform X1
LOC8079234	2.81849	4.37625	---NA---	uncharacterized protein LOC8079234
LOC8058481	2.81561	2.72617	AT5G06730.1	peroxidase 2
LOC8060537	2.81203	1.88608	AT3G12210.2	uncharacterized protein LOC8060537 isoform X1
LOC8083737	2.80939	2.15767	AT3G11040.1	cytosolic endo-beta-N-acetylglucosaminidase 1
LOC8076629	2.8033	2.66266	AT2G16050.1	uncharacterized protein LOC8076629
LOC8085674	2.79987	2.91501	AT1G20560.1	probable acyl-activating enzyme 1, peroxisomal
LOC8071075	2.7903	1.84194	---NA---	uncharacterized protein LOC8071075
LOC8071318	2.77769	1.67933	AT2G43750.2	cysteine synthase
LOC8066380	2.77693	4.1793	AT5G20480.1	receptor kinase-like protein Xa21
LOC110433293	2.77193	2.25505	AT1G67070.1	mannose-6-phosphate isomerase 1-like isoform X3
LOC8085694	2.77108	1.4537	AT1G20823.1	RING-H2 finger protein ATL8
LOC8054688	2.76773	2.58358	AT1G09560.1	germin-like protein 1-1
LOC8057530	2.76371	2.14093	---NA---	uncharacterized protein LOC8057530
LOC8056085	2.76096	1.27198	AT3G48560.1	acetolactate synthase 1, chloroplastic
LOC8069810	2.76052	2.59022	AT2G19860.2	hexokinase-2 isoform X1
LOC8071113	2.75946	1.73453	AT2G33590.1	cinnamoyl-CoA reductase 1
LOC8083782	2.75629	2.08457	AT3G58610.3	ketol-acid reductoisomerase, chloroplastic
LOC8077490	2.74835	1.94844	AT5G66360.2	ribosomal RNA small subunit methyltransferase, mitochondrial
LOC8059264	2.72162	3.52296	AT4G23160.1	putative Ser/Thr protein phosphatase family protein isoform X1
LOC8079199	2.71813	3.73966	AT5G37770.1	polcalcin Phl p 7 isoform X2
LOC8073783	2.70836	1.6866	AT5G36250.1	probable protein phosphatase 2C 12
LOC8065868	2.70399	3.24126	AT5G62360.1	21 kDa protein
LOC8084855	2.70319	3.17313	AT4G01250.1	probable WRKY transcription factor 27
LOC8066228	2.70159	2.07021	AT5G47550.1	cysteine proteinase inhibitor 8
LOC8069869	2.69328	2.17949	AT3G07390.1	auxin-induced in root cultures protein 12
LOC8068456	2.68984	1.30283	AT2G21970.1	stress enhanced protein 2, chloroplastic
LOC110434014	2.68323	4.45584	AT1G72360.1	ethylene-responsive transcription factor 1-like
LOC8067369	2.67438	1.73952	AT5G17860.1	cation/calcium exchanger 1
LOC8079493	2.66862	2.34586	AT2G46370.4	jasmonic acid-amido synthetase JAR2
LOC8061940	2.66549	2.38159	AT4G20860.1	berberine bridge enzyme-like 18
LOC8155361	2.66209	2.39316	AT3G19940.1	sugar transport protein MST3
LOC8061523	2.65427	1.03095	AT1G18270.3	uncharacterized protein LOC8061523 isoform X2
LOC8079011	2.65301	1.43907	AT2G02040.1	protein NRT1/ PTR FAMILY 8.3 isoform X2
LOC8058938	2.65284	2.89361	AT2G27810.1	nucleobase-ascorbate transporter 12
LOC8085094	2.64989	2.5341	AT5G19190.1	uncharacterized protein LOC8085094
LOC110434693	2.64721	2.22115	---NA---	uncharacterized protein LOC4331153
LOC8058179	2.64577	1.53703	AT1G59740.1	protein NRT1/ PTR FAMILY 4.3
LOC8077634	2.64118	2.55308	---NA---	uncharacterized protein LOC8077634
LOC8068380	2.62866	1.21628	AT1G60710.1	probable aldo-keto reductase 2
LOC8063772	2.62498	2.09406	AT4G09890.1	uncharacterized protein LOC8063772
LOC8068399	2.62463	2.04865	AT5G51560.1	probable LRR receptor-like serine/threonine-protein kinase At1g34110
LOC8071185	2.61632	2.85203	---NA---	uncharacterized protein LOC8071185
LOC8075336	2.61631	1.50503	AT4G02390.1	poly [ADP-ribose] polymerase 2
LOC8072734	2.61549	1.60091	AT3G14470.1	putative disease resistance RPP13-like protein 1
LOC8067974	2.61539	2.78469	AT5G02070.1	wall-associated receptor kinase-like 20
LOC110430744	2.61448	1.88557	---NA---	uncharacterized protein LOC110430744 isoform X2
LOC8071224	2.61428	1.59864	AT5G01790.1	class E basic helix-loop-helix protein 22
LOC8061669	2.61409	2.05914	AT4G21220.1	probable UDP-3-O-acylglucosamine N-acyltransferase 2, mitochondrial isoform X1
LOC110434907	2.59578	1.68902	AT3G59810.1	U6 snRNA-associated Sm-like protein LSm6
LOC8059523	2.58968	2.43061	AT4G11450.1	uncharacterized protein LOC8059523
LOC8069711	2.58257	2.58497	AT4G33950.1	serine/threonine-protein kinase SAPK9
LOC8069148	2.58173	2.24765	AT4G25310.1	S-norcoclaurine synthase 1-like
LOC8076588	2.57929	2.30443	AT1G12230.1	uncharacterized protein LOC8076588
LOC8057831	2.57065	3.67084	AT1G09890.1	probable rhamnogalacturonate lyase B isoform X1
LOC8070856	2.57	4.21849	AT3G26690.2	nudix hydrolase 13, mitochondrial
LOC8057796	2.56984	2.31178	AT5G27730.1	heparan-alpha-glucosaminide N-acetyltransferase-like
LOC8063175	2.56902	2.99572	AT1G10360.1	probable glutathione S-transferase GSTU6
LOC8082557	2.56274	2.15241	AT3G13790.1	beta-fructofuranosidase, insoluble isoenzyme 6
LOC8068184	2.55539	1.3546	AT4G01900.1	nitrogen regulatory protein P-II homolog isoform X1
LOC8077858	2.53341	1.56002	AT5G16000.1	probable LRR receptor-like serine/threonine-protein kinase At2g23950
LOC8078721	2.5323	4.43091	AT3G07350.1	uncharacterized protein LOC8078721
LOC8054527	2.53109	1.09905	AT5G63380.1	4-coumarate--CoA ligase-like 7
LOC8062699	2.52698	2.81615	AT2G37130.1	peroxidase 21
LOC8062298	2.52265	1.99553	AT3G10150.1	probable inactive purple acid phosphatase 16
LOC8057142	2.52246	1.88538	---NA---	chitinase 2
LOC8057655	2.52143	1.46714	AT4G33360.1	putative dihydroflavonol-4-reductase
LOC8071161	2.51822	1.71776	AT1G56130.1	probable LRR receptor-like serine/threonine-protein kinase At1g56130
LOC8085025	2.50441	2.36413	AT1G56010.1	NAC domain-containing protein 21/22
LOC8057977	2.5012	1.76425	AT3G23940.2	dihydroxy-acid dehydratase, chloroplastic
LOC8062855	2.49604	2.80563	AT2G23240.2	EC protein homolog
LOC8063805	2.49314	2.38076	---NA---	uncharacterized protein LOC8063805
LOC110430998	2.48994	2.03133	AT1G16930.1	FBD-associated F-box protein At2g26860-like
LOC110430921	2.47701	3.66763	---NA---	uncharacterized protein LOC110430921 isoform X2
LOC8081156	2.47086	2.17973	AT5G06570.2	probable carboxylesterase 15
LOC8059170	2.47034	2.29532	AT5G56890.1	receptor-like serine/threonine-protein kinase ALE2 isoform X2
LOC8064861	2.46805	2.17001	AT1G20925.1	protein PIN-LIKES 3 isoform X1
LOC8083550	2.46486	2.05285	AT4G27250.1	putative anthocyanidin reductase
LOC8085518	2.4606	2.61035	AT5G46050.1	protein NRT1/ PTR FAMILY 5.2
LOC8083383	2.44238	1.03587	AT3G47420.1	putative glycerol-3-phosphate transporter 1
LOC8056513	2.44044	1.74826	AT1G79960.1	transcription repressor OFP14
LOC8070110	2.43336	2.049	AT5G24800.1	light-inducible protein CPRF2 isoform X2
LOC8063814	2.4331	2.59229	AT4G25810.1	probable xyloglucan endotransglucosylase/hydrolase protein 23
LOC8054253	2.43157	1.95586	---NA---	uncharacterized protein LOC8054253
LOC8066483	2.42923	1.65395	AT5G24680.1	zinc finger with UFM1-specific peptidase domain protein
LOC110436483	2.42723	2.21147	---NA---	vegetative cell wall protein gp1-like
LOC8076162	2.42694	1.49258	AT1G48360.2	fanconi-associated nuclease 1 homolog
LOC8071234	2.42652	1.13026	AT3G28410.1	F-box/FBD/LRR-repeat protein At4g00160 isoform X2
LOC8056473	2.42574	1.44499	AT5G31412.1	uncharacterized protein LOC112872327
LOC8067622	2.42498	2.00384	AT5G01930.1	mannan endo-1,4-beta-mannosidase 8
LOC8054981	2.42186	2.90645	AT5G66090.1	uncharacterized protein LOC8054981
LOC8082559	2.41958	2.09428	AT1G55120.2	beta-fructofuranosidase, insoluble isoenzyme 7
LOC8058341	2.41561	2.68313	AT3G47430.1	peroxisomal membrane protein 11-4
LOC8057189	2.40958	3.52465	AT2G32030.1	uncharacterized protein LOC8057189
LOC8078208	2.40854	2.01381	AT1G17620.1	NDR1/HIN1-like protein 13
LOC8063209	2.40406	1.53404	AT4G02860.1	uncharacterized protein LOC8063209
LOC8064663	2.40234	1.13352	AT5G48300.1	glucose-1-phosphate adenylyltransferase small subunit, chloroplastic/amyloplastic
LOC8061071	2.40032	1.50811	AT5G56450.1	probable ADP,ATP carrier protein At5g56450
LOC8083016	2.38542	1.99025	AT2G30520.3	root phototropism protein 2
LOC8057144	2.38324	2.31682	AT4G24220.1	3-oxo-Delta(4,5)-steroid 5-beta-reductase-like
LOC8082390	2.38266	1.37614	AT3G15290.1	3-hydroxybutyryl-CoA dehydrogenase
LOC8076911	2.37881	1.57876	AT2G44130.1	F-box/kelch-repeat protein At2g44130
LOC8078011	2.37809	1.28045	AT4G01860.2	WD repeat-containing protein 6 isoform X2
LOC8080223	2.37004	1.83789	AT5G05900.1	DIMBOA UDP-glucosyltransferase BX8-like
LOC8082606	2.36983	1.98297	AT5G40010.1	AAA-ATPase At3g28580
LOC8058870	2.36578	1.85354	AT2G39630.2	dolichyl-phosphate beta-glucosyltransferase
LOC110433950	2.36169	2.11711	---NA---	rRNA biogenesis protein RRP5
LOC8084834	2.35529	2.53675	AT1G60690.1	probable aldo-keto reductase 1
LOC110437145	2.35193	2.22384	---NA---	uncharacterized protein LOC110437145
LOC8062212	2.3444	1.84824	---NA---	uncharacterized protein LOC8062212
LOC8060209	2.34364	1.42694	AT5G25050.1	probable folate-biopterin transporter 2
LOC8061393	2.34209	1.71402	AT4G28450.1	DDB1- and CUL4-associated factor 13
LOC8073595	2.33887	1.40647	AT1G55740.1	probable galactinol--sucrose galactosyltransferase 2
LOC8069954	2.33762	1.15437	AT4G16130.1	L-arabinokinase
LOC8077194	2.33708	1.52108	AT2G29570.1	proliferating cell nuclear antigen
LOC8059092	2.33228	1.66895	AT5G57850.1	D-amino-acid transaminase, chloroplastic isoform X1
LOC110431692	2.32934	1.93934	AT5G65780.1	branched-chain-amino-acid aminotransferase 2, chloroplastic isoform X1
LOC8066240	2.32537	2.06778	AT1G59590.1	uncharacterized protein LOC8066240
LOC8079017	2.32506	-1.46815	AT4G23160.1	uncharacterized protein LOC18046468 isoform X1
LOC8054718	2.32022	2.29315	AT4G03240.1	frataxin isoform X1
LOC110436275	2.31376	2.34328	AT5G10860.1	CBS domain-containing protein CBSX3, mitochondrial
LOC8077418	2.30345	1.06514	AT2G40030.1	DNA-directed RNA polymerase V subunit 1
LOC8081152	2.30324	1.29253	AT5G06570.2	probable carboxylesterase 15
LOC8069339	2.30118	1.91288	---NA---	protein POLAR LOCALIZATION DURING ASYMMETRIC DIVISION AND REDISTRIBUTION
LOC8080208	2.2944	1.59693	AT1G09460.1	mucin-5AC
LOC8070932	2.28746	1.92879	AT3G11590.1	uncharacterized protein LOC8070932
LOC110433518	2.28214	1.42463	AT2G33830.1	dormancy-associated protein 1
LOC8054216	2.28092	1.29717	AT2G03350.1	cp protein
LOC8068862	2.28014	1.62464	AT3G53580.1	diaminopimelate epimerase chloroplastic isoform X1
LOC8069620	2.27431	1.09224	AT2G19130.1	G-type lectin S-receptor-like serine/threonine-protein kinase At2g19130
LOC8059181	2.27037	1.48732	AT3G01280.1	mitochondrial outer membrane protein porin 4
LOC8066857	2.26911	2.24784	AT5G54080.2	homogentisate 1,2-dioxygenase isoform X1
LOC8086438	2.26714	1.2577	AT5G06570.2	probable carboxylesterase 15
LOC8084216	2.26708	2.44873	AT3G62760.1	probable glutathione S-transferase GSTF1
LOC110432906	2.26682	2.01425	AT3G13450.1	2-oxoisovalerate dehydrogenase subunit beta 1, mitochondrial
LOC110436938	2.26363	1.97323	AT3G42170.1	zinc finger BED domain-containing protein RICESLEEPER 1-like isoform X1
LOC110434013	2.26227	1.87511	AT2G34070.1	protein trichome birefringence-like 38 isoform X1
LOC8065538	2.25662	2.15346	AT5G62865.1	heterogeneous nuclear ribonucleoprotein A1, A2/B1 homolog
LOC8063569	2.25648	2.58763	AT1G73320.1	protein N-lysine methyltransferase METTL21A
LOC8075721	2.25104	1.86507	AT3G12760.1	DCN1-like protein 2
LOC8070136	2.25052	2.06991	AT4G23160.1	retrovirus-related Pol polyprotein from transposon TNT 1-94
LOC8082436	2.24948	2.92114	AT5G10770.1	aspartyl protease family protein At5g10770
LOC8077440	2.24191	2.27649	AT3G60660.1	spindle and kinetochore-associated protein 1 homolog isoform X1
LOC8063423	2.23823	1.77932	AT4G23160.1	uncharacterized protein LOC109940263
LOC8054881	2.23721	1.15547	AT1G63180.1	UDP-glucose 4-epimerase 3
LOC8062215	2.23655	2.58859	AT4G21120.1	cationic amino acid transporter 1
LOC110432018	2.23626	1.47322	AT2G03500.1	transcription factor HHO5-like
LOC8074071	2.23445	2.03718	AT3G53150.1	UDP-glycosyltransferase 73D1
LOC8082605	2.22786	1.67556	---NA---	probable mediator of RNA polymerase II transcription subunit 26b isoform X1
LOC8079973	2.22549	2.01561	AT4G04570.2	uncharacterized protein LOC107279689
LOC8068692	2.22389	1.52453	AT3G46130.4	transcription factor MYB48
LOC8067700	2.21631	3.63161	AT1G13080.2	premnaspirodiene oxygenase
LOC8059610	2.21622	1.21406	AT1G24577.1	COPII coat assembly protein SEC16
LOC8081754	2.21583	1.91821	AT5G54300.1	uncharacterized protein LOC8081754
LOC110436755	2.21458	1.81555	AT1G56220.4	dormancy-associated protein homolog 3-like
LOC8067316	2.2118	1.51298	AT5G02160.1	uncharacterized protein LOC8067316
LOC8085745	2.21119	2.9985	AT1G20225.1	uncharacterized protein LOC8085745
LOC8054480	2.20973	1.6323	AT3G52090.1	DNA-directed RNA polymerases II, IV and V subunit 11
LOC8062778	2.20059	2.10467	AT2G05940.1	serine/threonine-protein kinase RIPK isoform X2
LOC8059782	2.19987	1.64148	AT3G52940.2	delta(14)-sterol reductase isoform X2
LOC8062228	2.19951	1.08306	AT1G09530.2	transcription factor PIF1 isoform X1
LOC8074630	2.19539	1.32192	AT1G51560.1	uncharacterized protein LOC8074630
LOC8083012	2.194	1.7165	AT3G10870.1	methylesterase 17
LOC8054224	2.18994	2.2811	AT5G67385.1	BTB/POZ domain-containing protein At5g67385 isoform X1
LOC8055639	2.18963	2.56713	AT5G51190.1	ethylene-responsive transcription factor ERF104
LOC8060808	2.18391	1.57346	AT2G45660.1	serum response factor homolog A isoform X3
LOC8063962	2.17622	2.22181	AT2G35020.1	UDP-N-acetylglucosamine diphosphorylase 1
LOC8059991	2.17293	1.42863	AT1G09570.1	phytochrome a
LOC8065537	2.17241	1.59577	AT5G45380.1	urea-proton symporter DUR3
LOC8079681	2.17152	2.91318	AT3G06580.1	galactokinase
LOC8077281	2.16887	3.58712	AT4G38470.1	serine/threonine-protein kinase STY17
LOC8083925	2.1653	1.53497	AT1G01020.2	protein arv1 homolog isoform X2
LOC8078076	2.15912	1.81312	AT2G20570.2	probable transcription factor GLK2 isoform X1
LOC8071525	2.15755	1.60633	AT3G17450.1	uncharacterized protein LOC8071525
LOC8067448	2.1507	1.45173	AT3G53450.1	cytokinin riboside 5'-monophosphate phosphoribohydrolase LOG1 isoform X1
LOC8059857	2.14582	2.2775	AT3G22530.1	uncharacterized protein LOC8059857
LOC8076388	2.14306	2.01082	AT5G08180.2	H/ACA ribonucleoprotein complex subunit 2-like protein
LOC8079405	2.13978	1.42148	---NA---	la-related protein 6A isoform X2
LOC8074514	2.13906	1.38825	AT3G51990.1	serine/threonine-protein kinase-like protein At5g23170
LOC8059894	2.13631	2.94443	---NA---	uncharacterized protein LOC8059894
LOC8084158	2.13456	1.27489	AT1G16350.1	inosine-5'-monophosphate dehydrogenase
LOC8076707	2.13294	2.16995	AT5G28060.1	40S ribosomal protein S24-1
LOC8073566	2.13205	1.91526	---NA---	uncharacterized protein LOC8073566
LOC8066379	2.12882	2.24826	AT3G10530.1	probable U3 small nucleolar RNA-associated protein 7 isoform X2
LOC8065265	2.11483	1.40676	AT5G35370.1	G-type lectin S-receptor-like serine/threonine-protein kinase At5g35370
LOC8059245	2.11431	1.99199	AT5G51670.1	uncharacterized protein LOC8059245
LOC8077236	2.11365	3.91468	AT1G20823.1	RING-H2 finger protein ATL80-like
LOC110430878	2.11306	2.27877	---NA---	uncharacterized protein LOC110430878 isoform X1
LOC8086189	2.10981	1.85986	AT2G15890.1	CCG-binding protein 1
LOC8077966	2.10924	1.76597	AT3G55340.1	nucleolin 2
LOC8061087	2.1086	2.30032	AT1G80170.1	probable polygalacturonase At1g80170
LOC8081117	2.10453	1.82833	AT2G38310.1	abscisic acid receptor PYL4
LOC110431753	2.10162	1.70223	AT1G77550.1	tubulin--tyrosine ligase-like protein 12
LOC8083152	2.09887	1.99043	AT3G26720.1	alpha-mannosidase At3g26720
LOC8073430	2.09393	1.72778	AT3G10350.1	ATPase ASNA1 homolog
LOC8072895	2.09225	1.20562	AT3G45780.2	blue-light receptor phototropin 1
LOC8074659	2.08208	1.0885	AT1G71260.1	single-stranded DNA-binding protein WHY2, mitochondrial
LOC8062779	2.08003	3.01891	AT2G05920.1	subtilisin-like protease SBT1.8
LOC8070264	2.07797	1.26435	AT1G01760.1	tRNA-specific adenosine deaminase 1
LOC8058651	2.07402	1.37934	---NA---	ATPase inhibitor
LOC8056542	2.07114	1.85837	AT2G26700.1	protein kinase PINOID 2
LOC8072697	2.07002	1.6203	AT2G27770.1	uncharacterized protein LOC8072697
LOC8056115	2.06262	1.84992	AT3G59300.1	uncharacterized protein At3g49140
LOC8058655	2.05621	1.84459	AT2G36090.1	probable F-box protein At2g36090
LOC110432557	2.04816	2.01428	AT3G09630.1	60S ribosomal protein L4-1-like
LOC110433843	2.04709	2.73045	AT4G26570.2	calcineurin B-like protein 10 isoform X1
LOC110433508	2.04426	1.77856	---NA---	uncharacterized protein LOC110433508
LOC8058618	2.04405	1.61265	AT3G28410.1	F-box/FBD/LRR-repeat protein At5g22700
LOC110430093	2.04365	1.59139	AT5G53840.1	F-box protein At5g03100-like
LOC8071064	2.0434	1.77662	AT4G39460.2	S-adenosylmethionine carrier 1, chloroplastic/mitochondrial
LOC8084108	2.04307	2.86542	---NA---	uncharacterized protein LOC8084108
LOC8082882	2.04091	1.47437	AT2G37710.1	L-type lectin-domain containing receptor kinase IV.1
LOC8055650	2.04082	1.5464	AT4G17350.1	VAN3-binding protein
LOC8077442	2.03973	1.1544	AT5G64370.1	beta alanine synthase 1
LOC8078902	2.03837	1.48905	AT2G22490.2	cyclin-D3-1-like isoform X1
LOC8066543	2.03505	1.60723	AT4G27620.2	uncharacterized protein LOC8066543
LOC8080358	2.03471	1.26605	AT5G49740.1	ferric reduction oxidase 7, chloroplastic
LOC8071419	2.0332	1.67995	AT2G14960.1	probable indole-3-acetic acid-amido synthetase GH3.8
LOC8075050	2.02575	1.91287	AT2G14170.2	methylmalonate-semialdehyde dehydrogenase [acylating], mitochondrial
LOC8054347	2.02352	1.66075	AT4G27670.1	26.7 kDa heat shock protein, chloroplastic
LOC8065962	2.01665	1.25438	AT4G34430.3	SWI/SNF complex subunit SWI3D
LOC8070798	2.00856	1.90451	AT2G43710.2	stearoyl-[acyl-carrier-protein] 9-desaturase 5, chloroplastic
LOC8066597	2.00389	2.01832	AT1G09630.1	ras-related protein Rab11C
LOC110430313	2.00319	3.25392	AT5G01670.2	aldose reductase
LOC8054288	2.00052	1.99448	AT3G09085.1	uncharacterized protein LOC8054288
LOC8065905	1.99903	2.77505	AT2G19810.1	zinc finger CCCH domain-containing protein 35
LOC8074695	1.99594	1.47593	AT1G56150.1	auxin-responsive protein SAUR71
LOC8084890	1.98779	1.73117	AT4G10090.1	elongator complex protein 6 isoform X1
LOC8078835	1.98755	1.08318	AT3G06250.1	uncharacterized protein LOC8078835
LOC8071849	1.98627	1.30422	AT3G26510.4	uncharacterized protein LOC8071849
LOC8068945	1.98588	2.43793	AT3G16360.1	pseudo histidine-containing phosphotransfer protein 5
LOC8062668	1.98518	3.69831	AT2G07050.1	achilleol B synthase isoform X1
LOC8074072	1.97638	3.1293	AT4G20380.8	protein LOL4 isoform X3
LOC8083346	1.97394	1.46944	AT2G44830.1	serine/threonine-protein kinase D6PKL1
LOC8079245	1.9728	1.10966	---NA---	uncharacterized protein LOC8079245
LOC8074305	1.96962	1.08114	AT1G21640.1	probable NAD kinase 2, chloroplastic
LOC8054236	1.96818	1.95782	---NA---	uncharacterized protein LOC8054236
LOC8064445	1.96036	1.3685	AT2G26810.2	protein N-lysine methyltransferase METTL21A isoform X1
LOC8058049	1.95896	1.13452	AT3G60190.1	dynamin-related protein 1E
LOC8083998	1.95856	1.85633	AT3G16910.1	acetate/butyrate--CoA ligase AAE7, peroxisomal
LOC8061422	1.95816	1.09928	AT1G51510.1	RNA-binding protein 8A
LOC8072628	1.95673	1.34049	---NA---	uncharacterized protein LOC8072628 isoform X1
LOC8074332	1.95629	1.26765	AT3G63290.1	uncharacterized protein LOC8074332
LOC8074360	1.95591	1.61925	AT1G16930.1	F-box protein At5g03100-like
LOC8068110	1.9556	2.35186	AT1G74120.1	transcription termination factor MTERF15, mitochondrial-like
LOC8060726	1.95426	1.16693	AT3G63240.1	type I inositol polyphosphate 5-phosphatase 4
LOC8065144	1.95029	1.35197	AT1G78560.1	probable sodium/metabolite cotransporter BASS1, chloroplastic
LOC8080986	1.94751	1.44314	AT1G56220.4	dormancy-associated protein homolog 3 isoform X1
LOC8081721	1.94669	1.14296	---NA---	---NA---
LOC8085050	1.9462	2.47381	AT1G20050.1	probable 3-beta-hydroxysteroid-Delta(8),Delta(7)-isomerase
LOC8080081	1.94024	1.77919	AT3G23620.1	ribosome production factor 2 homolog
LOC8067360	1.93633	2.35444	AT3G55090.1	ABC transporter G family member 16
LOC8060127	1.9363	1.30754	AT4G01200.1	C2 domain containing protein
LOC8056858	1.93267	1.52114	AT3G49810.1	U-box domain-containing protein 75
LOC8060887	1.93068	2.70704	---NA---	uncharacterized protein LOC8060887
LOC8080654	1.92898	1.26981	AT2G41940.1	zinc finger protein 8-like
LOC8085386	1.92735	2.18367	AT3G47510.1	uncharacterized protein LOC8085386
LOC8056265	1.92723	1.79088	AT2G17265.1	homoserine kinase
LOC8068989	1.92584	2.06123	AT1G72990.1	beta-galactosidase 8 isoform X2
LOC8069166	1.92379	1.47137	AT2G43940.1	probable thiol methyltransferase 2 isoform X1
LOC8060205	1.9233	1.53183	AT4G32720.2	la protein 1
LOC8077540	1.922	1.8115	AT2G43670.1	glucan endo-1,3-beta-D-glucosidase
LOC8075278	1.92053	1.72649	AT3G23600.1	endo-1,3;1,4-beta-D-glucanase
LOC8070125	1.91943	2.09488	AT3G63250.2	homocysteine S-methyltransferase 2 isoform X1
LOC8080657	1.91914	1.11862	AT2G45570.1	cytochrome P450 76M5-like
LOC8061807	1.91712	2.01619	AT5G24090.1	acidic endochitinase
LOC110437391	1.91679	1.61615	AT2G43465.1	uncharacterized protein LOC110437391 isoform X3
LOC8081456	1.91232	1.0637	AT3G13080.2	ABC transporter C family member 3
LOC8064738	1.90985	2.54886	AT2G30933.2	PLASMODESMATA CALLOSE-BINDING PROTEIN 2
LOC110431612	1.90866	1.50138	AT1G02170.1	putative metacaspase family protein
LOC8062514	1.90658	1.49535	---NA---	uncharacterized protein LOC8062514 isoform X6
LOC8072708	1.90488	2.33156	AT1G80160.2	lactoylglutathione lyase
LOC8086354	1.89975	2.00024	AT4G15630.1	CASP-like protein 1E1
LOC8062762	1.89355	1.05312	AT2G45570.1	cytochrome P450 76M5-like
LOC8054984	1.89207	1.85748	AT1G21740.1	nitrate regulatory gene2 protein
LOC8055897	1.88873	1.81307	AT2G24550.1	uncharacterized protein LOC8055897
LOC8072310	1.88806	1.3268	AT3G10700.1	galacturonokinase
LOC8067709	1.88231	1.71619	AT5G20280.1	probable sucrose-phosphate synthase 3 isoform X2
LOC8084936	1.88118	1.84454	AT2G28840.2	E3 ubiquitin-protein ligase XB3
LOC8081722	1.88073	1.22696	AT5G36170.2	F-box protein At5g03100 isoform X1
LOC8079483	1.87429	1.4033	---NA---	uncharacterized protein LOC8079483
LOC8068344	1.87298	1.60943	---NA---	uncharacterized protein LOC8068344
LOC8054387	1.87203	1.61138	AT1G60690.1	probable aldo-keto reductase 1 isoform X1
LOC8060405	1.87179	1.48631	AT3G61060.1	F-box protein PP2-A13
LOC8084755	1.86713	1.46457	AT5G10530.1	L-type lectin-domain containing receptor kinase IX.1
LOC8057063	1.86697	1.81079	AT5G58490.1	cinnamoyl-CoA reductase 1
LOC8075879	1.86083	1.68889	AT3G14900.1	uncharacterized protein LOC8075879
LOC8078510	1.85722	2.60754	AT5G45760.2	WD repeat-containing protein 53 isoform X1
LOC8077714	1.85631	1.66586	AT1G55850.1	cellulose synthase-like protein E6
LOC8066838	1.84643	1.50128	AT2G20490.2	H/ACA ribonucleoprotein complex subunit 3-like protein
LOC8078795	1.84171	2.89072	AT2G36800.1	UDP-glycosyltransferase 73C5
LOC110433175	1.84136	2.20306	AT3G18830.1	polyol transporter 5
LOC8073279	1.83882	1.15175	AT4G28070.2	lactation elevated protein 1
LOC8064179	1.83821	1.28828	ATMG00860.1	protein binding protein isoform X1
LOC8079191	1.83636	1.94371	AT1G72370.2	40S ribosomal protein SA
LOC8060833	1.83558	1.22788	AT5G38260.1	LEAF RUST 10 DISEASE-RESISTANCE LOCUS RECEPTOR-LIKE PROTEIN KINASE-like 2.4
LOC8060714	1.83492	2.04559	AT4G09800.1	40S ribosomal protein S18
LOC8076628	1.83446	1.76902	AT3G18930.2	RING-H2 finger protein ATL65
LOC8084453	1.83399	1.82862	AT5G23280.1	transcription factor TCP7-like
LOC8072430	1.83369	2.66766	---NA---	chaperone protein dnaJ 8, chloroplastic
LOC8084678	1.83276	1.65349	AT3G04530.1	phosphoenolpyruvate carboxylase kinase 2
LOC8071411	1.83258	2.17916	AT2G41410.1	probable calcium-binding protein CML36
LOC8082612	1.82851	1.33561	AT5G04520.1	uncharacterized protein LOC8082612
LOC8083926	1.82831	3.18803	AT3G54950.1	patatin-like protein 3
LOC8059694	1.82821	1.4139	AT2G31240.1	protein KINESIN LIGHT CHAIN-RELATED 2
LOC8065806	1.82809	2.02406	AT3G51000.1	bifunctional epoxide hydrolase 2-like isoform X1
LOC8063586	1.82521	1.35745	AT1G76660.1	hydroxyproline-rich glycoprotein family protein isoform X2
LOC110432817	1.8243	1.58335	AT2G47520.1	ethylene-responsive transcription factor 1-like
LOC8058632	1.82418	1.93637	AT3G48860.1	coiled-coil domain-containing protein SCD2 isoform X2
LOC8068937	1.82191	1.03451	AT1G34580.1	sugar transport protein 6-like isoform X1
LOC8062327	1.82139	2.3645	AT2G38800.1	calmodulin binding protein PICBP isoform X1
LOC8057451	1.81949	1.7113	AT1G34580.1	sugar transport protein 5
LOC8073554	1.81644	2.09192	AT4G11130.1	probable RNA-dependent RNA polymerase 2
LOC8068244	1.81618	1.9492	AT1G51080.1	uncharacterized protein LOC8068244
LOC8059678	1.81395	1.83439	AT5G23740.1	40S ribosomal protein S11
LOC8084146	1.81331	1.02947	AT1G17210.1	uncharacterized LOC103644136
LOC8084619	1.81274	1.54921	AT5G20960.2	putative aldehyde oxidase-like protein isoform X2
LOC8086045	1.81092	1.9298	AT1G10095.1	protein prenyltransferase alpha subunit repeat-containing protein 1-B
LOC8060523	1.80792	1.96977	---NA---	uncharacterized LOC103643967
LOC8065052	1.80335	3.71698	AT4G15550.1	cyanidin 3-O-rutinoside 5-O-glucosyltransferase
LOC8083278	1.80295	1.41141	AT3G02250.1	prolyl oligopeptidase family protein isoform X1
LOC8065058	1.80283	1.20533	AT5G11330.2	uncharacterized protein LOC4341436
LOC8055612	1.80232	1.46035	AT2G41670.1	DAR GTPase 2, mitochondrial
LOC8071382	1.80164	1.23222	AT1G02260.1	putative transporter arsB
LOC8079499	1.79817	1.52548	AT1G28590.1	GDSL esterase/lipase At5g45910
LOC8059589	1.79638	1.77726	AT3G10530.1	probable U3 small nucleolar RNA-associated protein 7 isoform X2
LOC8075888	1.79586	2.14577	---NA---	ribosomal L1 domain-containing protein 1
LOC8057421	1.79419	1.37791	AT3G45970.1	expansin-like A2
LOC8081422	1.79409	1.16437	AT2G34960.1	cationic amino acid transporter 5
LOC8079630	1.78938	1.05344	AT3G06850.2	lipoamide acyltransferase component of branched-chain alpha-keto acid dehydrogenase complex, mitochondrial
LOC8073917	1.78931	1.08816	AT2G17220.1	probable serine/threonine-protein kinase PIX13
LOC8054402	1.78547	1.62939	AT2G18400.1	mitochondrial 60S ribosomal protein L6
LOC8063886	1.7847	1.84705	AT3G59490.1	uncharacterized protein LOC8063886 isoform X1
LOC8074535	1.78426	1.64065	AT1G31860.1	histidine biosynthesis bifunctional protein hisIE, chloroplastic
LOC8079384	1.78402	1.95494	AT3G57150.1	H/ACA ribonucleoprotein complex subunit 4
LOC8085875	1.78142	1.11737	AT2G39445.1	phosphatidylinositol N-acetylglucosaminyltransferase subunit P
LOC8074691	1.78018	1.58577	AT2G25710.2	biotin--protein ligase 2
LOC110435705	1.77822	3.23383	---NA---	uncharacterized protein LOC110435705
LOC110431645	1.77743	1.29668	AT5G63470.2	nuclear transcription factor Y subunit C-2-like
LOC8082313	1.77524	1.39567	AT1G28330.1	dormancy-associated protein homolog 3
LOC8059160	1.7748	1.3974	AT2G19730.3	60S ribosomal protein L28-1
LOC8075463	1.77093	2.69012	AT5G64700.1	WAT1-related protein At5g64700
LOC8078571	1.77061	1.57388	AT3G51950.2	zinc finger CCCH domain-containing protein 53 isoform X1
LOC8063969	1.76992	1.78005	AT2G35155.1	uncharacterized protein LOC101781956 isoform X1
LOC8077726	1.76843	1.91087	AT5G10770.1	aspartyl protease family protein At5g10770
LOC8057975	1.766	2.08025	---NA---	formin-like protein 14 isoform X1
LOC8061598	1.76431	2.19104	---NA---	auxin-responsive protein SAUR71-like
LOC8066689	1.75982	1.23245	AT3G47640.3	transcription factor bHLH11 isoform X2
LOC8058459	1.75437	1.82055	AT3G60880.1	4-hydroxy-tetrahydrodipicolinate synthase, chloroplastic
LOC8063511	1.75035	2.21692	AT5G39850.1	40S ribosomal protein S9-2
LOC8067500	1.74888	1.05768	AT1G26470.1	uncharacterized protein LOC100273660
LOC8059871	1.74539	1.61226	AT3G49030.2	putative F-box/FBD/LRR-repeat protein At4g03220
LOC8075877	1.74518	2.49284	AT3G59710.1	(+)-neomenthol dehydrogenase
LOC8080849	1.74093	1.15671	AT5G45420.1	dnaJ homolog subfamily C member 2
LOC8066122	1.73986	1.47596	AT5G63190.2	uncharacterized protein LOC8066122
LOC8068767	1.73193	1.78078	AT3G06190.1	BTB/POZ and MATH domain-containing protein 2
LOC8074357	1.72997	1.8642	AT1G74520.1	HVA22-like protein a isoform X1
LOC8059366	1.72814	1.56226	AT3G01860.1	uncharacterized protein At3g27210
LOC8086084	1.72635	1.44286	AT1G51550.1	F-box/kelch-repeat protein At1g51550 isoform X1
LOC8079416	1.72561	1.46966	AT1G15690.2	pyrophosphate-energized vacuolar membrane proton pump
LOC8078545	1.72319	1.87774	AT5G27850.1	60S ribosomal protein L18-3
LOC8070645	1.72205	1.56844	AT2G36090.1	probable F-box protein At2g36090
LOC8084070	1.71827	1.31481	AT3G01160.1	pre-rRNA-processing protein ESF1
LOC8065206	1.71313	1.35866	AT2G20710.1	pentatricopeptide repeat-containing protein At2g20710, mitochondrial
LOC8060688	1.71256	3.07867	AT4G33160.1	F-box only protein 13
LOC8060206	1.7098	1.18507	AT2G24790.1	zinc finger protein CONSTANS-LIKE 3
LOC8064464	1.7086	1.23867	AT4G13330.1	uncharacterized protein LOC8064464
LOC8058190	1.70756	1.29804	AT5G48545.1	adenylylsulfatase HINT3
LOC8063739	1.70347	1.55253	AT4G08940.1	protein WHAT'S THIS FACTOR 1
LOC8072533	1.70242	2.06013	---NA---	uncharacterized protein LOC8072533
LOC8056264	1.70186	1.292	AT4G29460.1	probable phospholipase A2 homolog 1
LOC110430960	1.69775	2.30232	ATCG01040.1	ribosomal protein S19 (chloroplast)
LOC8056608	1.69731	1.20395	AT5G43810.2	protein argonaute 1B isoform X1
LOC8084556	1.69728	1.38403	AT1G79620.1	probable leucine-rich repeat receptor-like protein kinase At5g49770
LOC110433111	1.69556	1.04463	---NA---	uncharacterized protein LOC110433111 isoform X1
LOC8074110	1.69522	4.53667	AT1G71695.1	cationic peroxidase SPC4-like
LOC8081081	1.69336	1.91317	AT3G16990.1	bifunctional TENA2 protein
LOC110433989	1.68781	1.83791	AT1G08360.1	60S ribosomal protein L10a-like
LOC8071688	1.68288	1.69199	ATMG00860.1	uncharacterized protein LOC103699371, partial
LOC8060702	1.68077	1.70028	AT1G60640.4	ribosome quality control complex subunit 2
LOC8057300	1.68049	1.93149	---NA---	putative lipid-transfer protein DIR1
LOC8079815	1.67951	1.81011	AT3G05060.1	probable nucleolar protein 5-2
LOC8065686	1.67856	1.95636	AT3G05210.1	DNA excision repair protein ERCC-1
LOC8066981	1.67845	1.5776	AT3G05810.1	uncharacterized protein LOC100274728
LOC8064537	1.67576	1.21271	AT3G07050.1	guanine nucleotide-binding protein-like NSN1 isoform X1
LOC8055973	1.67444	1.4449	AT4G00150.1	scarecrow-like protein 6
LOC8072598	1.67072	1.34833	AT1G17410.1	nucleoside diphosphate kinase isoform X1
LOC8056145	1.66806	1.07866	AT3G07530.1	integrator complex subunit 9 homolog
LOC8068596	1.65881	1.67928	AT3G16010.1	pentatricopeptide repeat-containing protein At3g16010
LOC8072574	1.658	1.29551	AT5G55130.2	uncharacterized protein LOC109940263
LOC8057923	1.65659	1.59333	AT4G36130.1	60S ribosomal protein L8
LOC8063613	1.65512	1.05189	AT3G49180.1	protein ROOT INITIATION DEFECTIVE 3 isoform X1
LOC8056205	1.65486	2.40935	AT1G13080.1	cytochrome P450 71A1-like
LOC8062701	1.65248	1.42578	AT4G37440.2	uncharacterized protein LOC8062701
LOC110437665	1.64849	1.27808	AT3G09470.2	UNC93-like protein 3 isoform X1
LOC110432946	1.64815	1.57918	---NA---	uncharacterized protein LOC110432946
LOC8060639	1.64788	1.49438	AT4G34670.1	40S ribosomal protein S3a
LOC8068376	1.64541	1.54443	AT1G60770.1	pentatricopeptide repeat-containing protein At1g60770
LOC8068033	1.6393	1.70496	AT3G18130.1	guanine nucleotide-binding protein subunit beta-like protein A
LOC8078327	1.6356	1.44129	AT5G42200.1	RING-H2 finger protein ATL43
LOC8077651	1.63476	1.33754	AT4G38040.1	probable glycosyltransferase At5g03795
LOC8059503	1.63407	1.32955	AT5G35100.1	putative peptidyl-prolyl cis-trans isomerase family protein isoform X1
LOC8062077	1.63005	1.04071	AT3G26230.1	cytochrome P450 71A1
LOC8083558	1.628	2.9065	AT2G26560.1	patatin-like protein 2
LOC8085393	1.62358	1.31136	AT2G38610.2	KH domain-containing protein SPIN1
LOC8057356	1.62054	1.82862	AT4G23160.1	protein CHROMATIN REMODELING 24
LOC8076169	1.61992	1.45405	---NA---	uncharacterized protein LOC8076169 isoform X1
LOC8080603	1.61749	1.06945	AT3G25430.1	poly(A)-specific ribonuclease PARN-like
LOC8063330	1.61454	1.59421	AT1G76010.1	H/ACA ribonucleoprotein complex subunit 1 isoform X1
LOC8057862	1.61449	1.04212	AT5G51970.2	sorbitol dehydrogenase
LOC110432559	1.61286	1.14048	AT4G12030.2	probable sodium/metabolite cotransporter BASS5, chloroplastic isoform X2
LOC8086203	1.61166	1.17074	AT4G19540.1	nucleotide-binding protein-like
LOC8080672	1.61038	1.38155	AT4G34910.1	DEAD-box ATP-dependent RNA helicase 16
LOC110437148	1.60818	1.79206	AT5G59850.1	40S ribosomal protein S15a-1
LOC8081259	1.60803	1.4785	AT3G09630.2	60S ribosomal protein L4-1
LOC8058405	1.60719	1.10286	AT4G04940.1	U3 small nucleolar RNA-associated protein 21 homolog
LOC8071417	1.60624	1.87425	AT5G59200.1	pentatricopeptide repeat-containing protein At2g22410, mitochondrial isoform X1
LOC8073702	1.60424	1.69494	AT5G14220.2	protoporphyrinogen oxidase, mitochondrial isoform X1
LOC8064885	1.60109	1.05152	AT1G60750.1	perakine reductase
LOC8065285	1.59938	1.97789	AT1G47710.1	serpin-ZXA isoform X1
LOC110437072	1.59894	2.03258	AT5G09930.1	uncharacterized protein LOC110431985
LOC8058962	1.59881	1.48178	AT4G18100.1	60S ribosomal protein L32-1
LOC8078077	1.59689	1.95817	AT2G20585.3	protein NUCLEAR FUSION DEFECTIVE 6, chloroplastic/mitochondrial
LOC8081176	1.59506	1.79154	AT4G16720.1	60S ribosomal protein L15
LOC8085918	1.5932	1.33639	AT3G02100.1	UDP-glycosyltransferase 83A1
LOC8057352	1.59165	1.5611	AT1G74850.1	pentatricopeptide repeat-containing protein At1g74850, chloroplastic
LOC8078786	1.58945	1.81145	AT5G25510.1	serine/threonine protein phosphatase 2A 57 kDa regulatory subunit B' kappa isoform
LOC8056338	1.58586	1.01898	AT4G30400.1	uncharacterized protein LOC101757635 isoform X1
LOC8084129	1.58315	1.32913	AT3G54720.1	probable glutamate carboxypeptidase VP8
LOC110432554	1.58247	1.61309	AT1G15080.1	lipid phosphate phosphatase 3 isoform X1
LOC8064246	1.58113	1.32007	AT5G64730.1	WD repeat domain-containing protein 83
LOC8078211	1.58065	1.31814	AT3G47590.1	uncharacterized protein LOC8078211
LOC110433533	1.57921	1.57158	AT4G34412.1	EKC/KEOPS complex subunit TPRKB
LOC8085572	1.57731	1.61959	AT4G23160.1	berberine bridge enzyme-like 13
LOC8068225	1.57622	1.67852	AT4G27760.1	retinol dehydrogenase 12
LOC110433286	1.57435	1.34325	AT4G11120.1	elongation factor Ts, mitochondrial
LOC110436932	1.57432	1.39505	AT3G26420.1	glycine-rich RNA-binding protein RZ1A
LOC8069115	1.57287	1.42928	AT1G52370.3	39S ribosomal protein L22, mitochondrial
LOC8071307	1.57231	1.87363	AT2G09990.1	40S ribosomal protein S16
LOC8073826	1.57216	1.70937	AT5G44400.1	berberine bridge enzyme-like 13
LOC8056892	1.56761	1.21675	AT1G13770.2	protein root UVB sensitive 3 isoform X2
LOC8073495	1.56688	1.14972	AT1G63810.1	nucleolar protein 6 isoform X2
LOC8054623	1.56461	1.39841	AT1G06590.1	anaphase-promoting complex subunit 5
LOC8062163	1.56337	1.42435	AT3G03170.1	uncharacterized LOC100275200
LOC8085102	1.56327	1.11365	AT2G36230.1	1-(5-phosphoribosyl)-5-[(5-phosphoribosylamino)methylideneamino] imidazole-4-carboxamide isomerase, chloroplastic isoform X1
LOC8059696	1.56325	1.44374	AT5G52470.2	mediator of RNA polymerase II transcription subunit 36a
LOC8066427	1.56097	1.2029	AT5G07900.1	transcription termination factor MTERF2, chloroplastic
LOC8069363	1.55833	1.68135	AT2G24540.1	F-box protein AFR-like
LOC110433003	1.55738	1.50437	AT5G20030.1	uncharacterized LOC100278243 isoform X1
LOC8081956	1.55123	1.79459	AT1G74270.1	60S ribosomal protein L35a-1
LOC8060638	1.5487	1.33146	AT4G34670.1	40S ribosomal protein S3a
LOC110436769	1.54644	1.03207	AT3G20330.1	aspartate carbamoyltransferase, chloroplastic
LOC8070783	1.54448	1.08708	---NA---	probable glucan 1,3-beta-glucosidase A
LOC8070869	1.54361	1.47834	AT4G28830.2	methyltransferase-like protein 5 isoform X1
LOC8080910	1.54201	1.52869	AT3G17180.1	serine carboxypeptidase-like 26 isoform X1
LOC8056439	1.54094	1.42563	AT5G62030.1	2-(3-amino-3-carboxypropyl)histidine synthase subunit 1
LOC8078710	1.54031	1.62334	AT3G44750.2	histone deacetylase HDT3
LOC8086280	1.53989	1.09156	AT2G02040.1	protein NRT1/ PTR FAMILY 8.3 isoform X2
LOC8061833	1.53883	1.6064	AT1G29965.1	60S ribosomal protein L18a
LOC110436308	1.53842	1.39931	AT5G02410.1	dol-P-Glc:Glc(2)Man(9)GlcNAc(2)-PP-Dol alpha-1,2-glucosyltransferase isoform X1
LOC8070913	1.53807	1.23908	AT5G66540.1	U3 small nucleolar ribonucleoprotein protein MPP10
LOC8061454	1.53806	1.47005	AT1G63980.2	PIN2/TERF1-interacting telomerase inhibitor 1 isoform X1
LOC8057645	1.53802	1.55203	AT5G62440.1	protein EMBRYO DEFECTIVE 514
LOC8077491	1.53183	1.21533	AT1G75460.1	peptidase S16, lon
LOC8070587	1.53047	2.59266	AT5G27830.3	uncharacterized protein LOC8070587
LOC110432702	1.5303	1.6626	AT4G13985.1	F-box/LRR-repeat protein At3g26922 isoform X2
LOC8079477	1.52842	1.58406	AT5G59850.1	40S ribosomal protein S15a-1
LOC8067247	1.52794	1.19606	AT5G18590.2	acyl-CoA-binding domain-containing protein 5-like isoform X1
LOC8060724	1.52742	1.12571	AT3G57280.1	protein FATTY ACID EXPORT 1, chloroplastic
LOC8054161	1.52541	1.17887	AT4G38020.1	spoU rRNA Methylase family protein
LOC8066387	1.5204	1.95459	AT1G20823.1	probable E3 ubiquitin-protein ligase ATL44
LOC8054273	1.52035	1.86525	AT4G27090.1	60S ribosomal protein L14-1
LOC8056046	1.52034	1.14196	AT2G37710.1	L-type lectin-domain containing receptor kinase IV.1
LOC8063338	1.51995	1.20405	AT2G30870.1	microtubule-associated protein futsch isoform X2
LOC8074448	1.51901	1.56878	AT3G56310.2	alpha-galactosidase 3 isoform X1
LOC8081972	1.51875	1.56251	AT2G24820.1	protein TIC 55, chloroplastic
LOC110436515	1.51649	1.73112	AT1G06010.1	uncharacterized LOC100276946
LOC8060895	1.51514	1.63778	AT1G27400.1	60S ribosomal protein L17-like
LOC8072777	1.5143	1.32921	AT3G52030.2	F-box/WD-40 repeat-containing protein At3g52030 isoform X2
LOC8080440	1.51405	1.46831	AT1G45231.2	uncharacterized protein LOC8080440
LOC8072420	1.5138	1.79117	AT3G57150.1	H/ACA ribonucleoprotein complex subunit 4
LOC110434000	1.51297	1.72005	---NA---	uncharacterized protein LOC110434000
LOC8064457	1.51136	1.44358	AT1G05055.1	general transcription factor IIH subunit 2
LOC8077066	1.51122	1.5507	---NA---	glutamic acid-rich protein
LOC8075266	1.511	1.73895	AT3G44590.1	60S acidic ribosomal protein P2A
LOC8085549	1.50844	2.04681	AT5G28060.1	40S ribosomal protein S24-1
LOC8061869	1.50619	1.98172	AT4G00390.1	splicing factor, arginine/serine-rich 19-like
LOC8084832	1.50572	1.9985	AT3G12670.1	CTP synthase isoform X2
LOC110435678	1.50494	1.56559	AT1G07530.1	scarecrow-like protein 34
LOC8068871	1.50464	1.58349	AT1G36380.1	uncharacterized protein LOC100277858
LOC8071347	1.50419	1.61834	AT4G23850.1	long chain acyl-CoA synthetase 4
LOC8082856	1.49907	1.12697	AT3G17180.1	serine carboxypeptidase-like 35
LOC8056904	1.49615	1.29682	AT3G25270.1	sodium channel modifier 1
LOC8060656	1.49224	1.21245	AT3G29575.4	ninja-family protein Os07g0602900-like
LOC8079175	1.49223	1.34409	AT2G31610.1	40S ribosomal protein S3-3
LOC110436942	1.49177	1.47602	AT2G44120.2	60S ribosomal protein L7-3-like
LOC8069043	1.49173	1.00469	AT3G56990.1	nucleolar protein 10
LOC8078166	1.48832	1.54463	AT5G26800.1	uncharacterized protein LOC8078166
LOC8068195	1.48594	1.39729	AT1G48260.1	CBL-interacting protein kinase 17
LOC110432880	1.48315	1.03245	AT5G39710.1	pentatricopeptide repeat-containing protein At1g63070, mitochondrial
LOC8061374	1.48226	1.12575	AT1G50510.1	uncharacterized protein LOC8061374
LOC8054326	1.48032	1.24891	AT4G00026.1	probable mitochondrial import inner membrane translocase subunit TIM21
LOC8064605	1.48024	1.38833	AT4G16710.2	UDP-N-acetylglucosamine transferase subunit ALG13 homolog
LOC8071278	1.47905	1.55982	AT1G09320.1	DUF724 domain-containing protein 3
LOC8054396	1.47799	1.47154	AT1G64350.1	protein SEH1
LOC8080368	1.47636	1.67643	AT1G09900.1	pentatricopeptide repeat-containing protein At1g09900
LOC8084048	1.47457	1.58056	---NA---	protein FATTY ACID EXPORT 5
LOC8072510	1.47455	1.6931	AT2G36490.1	uncharacterized protein LOC8072510 isoform X1
LOC8084154	1.47372	1.20674	AT3G10260.2	reticulon-like protein B8
LOC8069487	1.47299	1.51943	AT5G17930.1	nucleolar MIF4G domain-containing protein 1
LOC8081205	1.47283	1.811	AT3G57490.1	40S ribosomal protein S2-3
LOC8057351	1.47278	1.22434	AT3G13440.1	hemK methyltransferase family member 2
LOC8059108	1.46181	1.47567	AT1G29965.1	60S ribosomal protein L18a
LOC8054661	1.46172	1.48954	AT3G20000.1	mitochondrial import receptor subunit TOM40-1
LOC8082289	1.46013	1.69059	AT3G12860.1	nucleolar protein 56-like
LOC8084657	1.45596	1.18801	AT1G80620.1	formin-like protein 3 isoform X2
LOC8077426	1.45493	1.82185	AT5G22320.2	protein phosphatase 1 regulatory subunit SDS22
LOC8066811	1.45383	1.09822	AT1G72270.1	uncharacterized protein LOC8066811
LOC8058035	1.45233	1.14611	AT4G35000.1	probable L-ascorbate peroxidase 4, peroxisomal
LOC8060894	1.45231	1.76731	AT1G27400.1	60S ribosomal protein L17
LOC8061735	1.45154	2.45028	AT1G08320.2	transcription factor TGAL5 isoform X4
LOC8067024	1.45018	1.01285	AT1G49540.2	elongator complex protein 2 isoform X1
LOC110431985	1.44906	1.94093	---NA---	skin secretory protein xP2-like
LOC8074878	1.44856	1.22428	AT2G28600.1	probable ATP-dependent RNA helicase ddx5
LOC110435303	1.44781	1.22474	AT3G14390.1	Diaminopimelate decarboxylase 2 chloroplastic
LOC8064498	1.44743	1.77317	AT1G60400.1	putative F-box/FBD/LRR-repeat protein At4g03220
LOC8065475	1.44648	1.43269	AT4G26770.1	phosphatidate cytidylyltransferase 1-like
LOC8056106	1.44476	1.3257	AT5G39740.2	60S ribosomal protein L5-1
LOC8059752	1.44276	1.59198	AT5G42000.2	ORM1-like protein 3
LOC110432522	1.44242	1.36562	---NA---	SH3 domain-containing protein C23A1.17-like
LOC8083812	1.44178	1.12352	AT1G10490.1	RNA cytidine acetyltransferase 1
LOC8060463	1.44113	1.27895	AT1G03770.1	putative E3 ubiquitin-protein ligase RING1a
LOC8061644	1.44009	1.05756	AT5G22000.2	putative RING zinc finger domain superfamily protein isoform X1
LOC8054383	1.43999	1.66387	AT4G36680.1	pentatricopeptide repeat-containing protein At4g36680, mitochondrial
LOC8079542	1.43964	1.07135	AT5G54260.1	double-strand break repair protein MRE11-like isoform X1
LOC8076075	1.43886	1.74928	AT3G16780.1	60S ribosomal protein L19-1
LOC8070660	1.43195	1.09816	AT2G27230.2	transcription factor LHW
LOC8077974	1.43192	2.86476	AT2G18196.1	heavy metal-associated isoprenylated plant protein 30
LOC8079086	1.43172	1.00764	AT5G48230.2	acetyl-CoA acetyltransferase, cytosolic 1 isoform X1
LOC110434936	1.4306	1.01507	AT1G18340.1	RNA polymerase II transcription factor B subunit 4
LOC8071287	1.43006	1.86678	AT2G47020.1	uncharacterized LOC100274396 isoform X1
LOC8069020	1.42981	1.15159	AT2G16790.1	probable gluconokinase
LOC8080587	1.4289	1.98238	AT1G09690.1	60S ribosomal protein L21-2
LOC110432983	1.42801	1.52811	AT3G04770.2	40S ribosomal protein Sa-2
LOC8061734	1.42788	1.0095	AT2G36250.2	cell division protein FtsZ homolog 2-2, chloroplastic isoform X1
LOC8055945	1.42722	1.57045	AT2G44760.1	uncharacterized protein LOC112899723
LOC8086246	1.42674	1.35286	AT3G58470.1	EEF1A lysine methyltransferase 1
LOC8055156	1.4251	1.01974	AT4G35470.1	plant intracellular Ras-group-related LRR protein 5
LOC8078085	1.4238	1.39928	AT1G64500.1	glutaredoxin domain-containing cysteine-rich protein CG12206
LOC8062912	1.42103	1.11248	AT1G25440.1	zinc finger protein CONSTANS-LIKE 16
LOC8061404	1.41986	1.31049	AT5G47870.1	DNA repair RAD52-like protein 2, chloroplastic
LOC8067906	1.41792	1.28747	AT3G01610.1	cell division control protein 48 homolog C
LOC8073871	1.41758	1.09927	AT5G05010.2	coatomer subunit delta-3
LOC8076850	1.41737	1.10401	AT5G58003.1	RNA polymerase II C-terminal domain phosphatase-like 4
LOC8070145	1.4167	1.33102	---NA---	uncharacterized protein LOC8070145 isoform X1
LOC8071282	1.41329	1.65453	AT5G55125.2	uncharacterized protein LOC8071282
LOC8060284	1.4098	1.21504	AT4G28020.1	uncharacterized LOC100191276 isoform X2
LOC8065351	1.40818	1.077	AT2G30600.4	BTB/POZ domain-containing protein At2g30600
LOC8079965	1.40601	1.35902	AT5G58560.1	probable phytol kinase 2, chloroplastic
LOC8059962	1.40171	1.32494	AT4G34910.1	DEAD-box ATP-dependent RNA helicase 16
LOC8055867	1.39908	1.02151	AT5G13070.1	PRELI domain containing protein 3A
LOC8056388	1.39624	1.13503	AT5G27460.1	pentatricopeptide repeat-containing protein At5g27460
LOC8059225	1.39532	1.41375	AT2G18770.1	signal recognition particle receptor subunit beta
LOC8063933	1.39329	1.08498	---NA---	uncharacterized protein LOC8063933
LOC8079697	1.39317	1.35945	AT5G01470.1	protein N-terminal and lysine N-methyltransferase EFM7
LOC8072710	1.39207	1.14523	AT1G08220.2	ATP10 protein
LOC110434419	1.39149	1.75284	AT1G20580.1	small nuclear ribonucleoprotein SmD3b
LOC8054134	1.39028	1.93893	AT5G27820.1	50S ribosomal protein L18-like
LOC8084346	1.38936	1.67004	AT1G64280.1	BTB/POZ domain and ankyrin repeat-containing protein NPR1
LOC8080151	1.38742	1.32667	AT1G60560.2	uncharacterized protein LOC8080151
LOC8070760	1.38701	1.69461	AT1G71060.1	pentatricopeptide repeat-containing protein At1g71060, mitochondrial
LOC8079375	1.38647	1.38471	AT1G16280.1	DEAD-box ATP-dependent RNA helicase 36
LOC8074041	1.38548	1.85117	---NA---	uncharacterized protein LOC8074041
LOC8059546	1.38409	1.01491	AT2G36380.1	ABC transporter G family member 48 isoform X2
LOC8057611	1.38403	1.38335	AT2G45510.1	cytochrome P450 704C1
LOC8058392	1.38317	2.24085	AT3G26210.1	premnaspirodiene oxygenase
LOC8083394	1.37678	1.3605	AT5G22875.2	uncharacterized protein LOC8083394
LOC8074362	1.37632	1.54397	AT4G13985.1	F-box protein At5g03100-like
LOC8085517	1.37449	1.55639	AT3G04400.1	60S ribosomal protein L23 isoform X2
LOC8063604	1.37071	1.82741	AT1G29965.1	60S ribosomal protein L18a
LOC8072653	1.36982	1.13504	AT3G60966.1	RING-H2 finger protein ATL39
LOC8066186	1.36919	2.311	AT1G65730.1	probable metal-nicotianamine transporter YSL14
LOC8084317	1.36847	1.21264	AT4G14430.1	enoyl-CoA delta isomerase 2, peroxisomal-like
LOC110430020	1.36177	1.41567	AT2G19730.3	60S ribosomal protein L28-1-like
LOC8074804	1.36082	1.46984	AT5G58210.4	uncharacterized protein LOC8074804
LOC8054942	1.35999	1.32008	AT3G18580.1	single-stranded DNA-binding protein, mitochondrial
LOC110433983	1.35858	1.68089	AT3G22320.1	DNA-directed RNA polymerases II and IV subunit 5A-like
LOC110432936	1.35754	1.3225	AT5G57655.2	xylose isomerase
LOC8064372	1.35751	1.27097	AT3G59390.1	UPF0454 protein C12orf49 homolog
LOC8071472	1.35667	1.19095	AT5G16690.1	origin of replication complex subunit 3-like
LOC8070666	1.3503	1.40793	AT4G38470.1	serine/threonine-protein kinase STY46 isoform X2
LOC8073332	1.34986	1.57193	AT3G49910.1	60S ribosomal protein L26-1
LOC8060460	1.34968	1.30757	AT1G33710.1	ML domain protein isoform X1
LOC8084762	1.34962	1.49029	AT1G09800.1	pseudouridylate synthase
LOC8076088	1.34896	2.05162	AT3G26370.1	protein PECTIC ARABINOGALACTAN SYNTHESIS-RELATED
LOC8072063	1.34834	1.66464	AT1G55660.2	FBD-associated F-box protein At5g60610
LOC8083795	1.34569	1.37538	AT2G32060.2	40S ribosomal protein S12
LOC8058972	1.34477	2.40451	AT1G27290.2	uncharacterized protein LOC8058972
LOC8064079	1.3444	1.39899	AT5G10360.1	40S ribosomal protein S6
LOC110429783	1.34247	1.17108	---NA---	putative nuclease HARBI1
LOC8068490	1.33945	1.25926	AT5G67240.2	small RNA degrading nuclease 1
LOC110435040	1.33922	1.81007	AT5G45775.2	60S ribosomal protein L11
LOC8058076	1.33781	1.16696	AT5G61520.2	hexose carrier protein HEX6-like
LOC8085922	1.33779	1.66478	AT5G48760.2	60S ribosomal protein L13a-4
LOC8057471	1.33739	1.50341	AT3G52580.1	40S ribosomal protein S14
LOC8080416	1.33604	1.31308	AT2G23930.1	probable small nuclear ribonucleoprotein G
LOC8074711	1.33506	1.08123	AT3G22425.1	imidazoleglycerol-phosphate dehydratase
LOC8072629	1.33431	1.17808	AT5G63630.1	uncharacterized protein LOC8063854 isoform X1
LOC8065155	1.33297	1.50524	AT5G53560.1	cytochrome b5
LOC8060342	1.3314	1.43564	AT5G23720.2	dual specificity protein phosphatase PHS1
LOC8082950	1.3308	1.69433	AT1G74700.1	nuclear ribonuclease Z isoform X1
LOC8075922	1.33009	1.14875	AT3G16840.1	DEAD-box ATP-dependent RNA helicase 13
LOC8061981	1.32971	1.03739	AT1G24510.2	T-complex protein 1 subunit epsilon
LOC8056121	1.32911	1.21637	AT2G19490.1	putative recA DNA recombination family protein
LOC8054651	1.32837	2.53695	AT5G12430.1	uncharacterized protein LOC8054651
LOC110431706	1.32785	1.57676	AT1G69410.1	eukaryotic translation initiation factor 5A-like
LOC8057387	1.32718	1.14537	AT5G58370.2	uncharacterized protein LOC8057387
LOC8071965	1.32455	1.10199	AT5G18180.1	putative H/ACA ribonucleoprotein complex subunit 1-like protein 1
LOC8064472	1.32267	1.09518	AT5G44060.1	eukaryotic translation initiation factor 5B
LOC8084408	1.32187	2.22	AT1G69730.1	wall-associated receptor kinase 1-like
LOC8067456	1.32175	1.83718	AT3G24830.1	60S ribosomal protein L13a-4
LOC8084702	1.3202	1.66416	AT3G04400.1	60S ribosomal protein L23 isoform X2
LOC8085452	1.32014	1.6473	AT5G02450.1	60S ribosomal protein L36-3
LOC8061103	1.31844	2.00865	AT4G29840.1	threonine synthase, chloroplastic-like
LOC110429626	1.31674	1.57904	AT4G36130.1	60S ribosomal protein L8
LOC8080222	1.31643	1.21996	AT2G29530.2	mitochondrial import inner membrane translocase subunit TIM10-like
LOC8072897	1.31589	1.34974	AT3G54970.2	uncharacterized protein LOC8072897
LOC8067195	1.31434	1.57373	AT4G33865.1	40S ribosomal protein S29
LOC8061490	1.31431	1.10535	AT5G15750.1	U3 small nucleolar ribonucleoprotein protein IMP3
LOC8071627	1.31258	1.39137	AT5G07280.1	leucine-rich repeat receptor protein kinase MSP1
LOC110431988	1.31237	1.27275	AT3G04840.1	40S ribosomal protein S3a
LOC110436898	1.31169	1.68628	AT2G44120.2	60S ribosomal protein L7-3-like
LOC8083777	1.30863	1.19908	AT4G18593.1	dual specificity protein phosphatase 12-like
LOC110437325	1.30807	1.93531	---NA---	spidroin-1-like
LOC8084786	1.3075	1.33437	AT1G02816.1	uncharacterized protein LOC8084786
LOC8081110	1.30676	1.13475	AT4G02220.1	programmed cell death protein 2
LOC8061398	1.30633	1.30896	AT1G73940.1	uncharacterized protein LOC8061398
LOC110437414	1.30572	1.02943	---NA---	uncharacterized protein LOC110437414 isoform X1
LOC8080615	1.30159	1.16867	AT1G49400.1	uncharacterized protein LOC8080615
LOC8060728	1.29849	1.43292	AT2G30000.1	PHD finger-like domain-containing protein 5B
LOC8069488	1.29723	1.45836	---NA---	uncharacterized protein LOC8069488
LOC8075104	1.29711	1.22469	AT5G05450.1	ATP-dependent rRNA helicase spb4 isoform X2
LOC8062157	1.29661	1.11727	AT5G40280.1	protein farnesyltransferase subunit beta isoform X2
LOC8069997	1.29483	1.10609	AT4G15020.2	uncharacterized protein LOC110436679
LOC8080930	1.29416	1.40414	AT4G35530.1	uncharacterized protein LOC8080930 isoform X1
LOC8073199	1.29253	2.29471	AT1G32740.1	BOI-related E3 ubiquitin-protein ligase 1
LOC8063400	1.2909	1.07223	AT2G01490.1	phytanoyl-CoA dioxygenase 1
LOC110431633	1.29061	1.63324	AT5G61170.1	40S ribosomal protein S19
LOC8063580	1.29014	1.20063	AT3G61620.2	exosome complex component RRP41 homolog
LOC8059870	1.28929	1.93429	AT1G25550.1	myb-like DNA-binding domain, SHAQKYF class family protein
LOC8082658	1.2892	1.08774	AT1G18440.1	CRS2-like protein, chloroplastic
LOC8080149	1.28831	1.06337	AT4G21210.1	pyruvate, phosphate dikinase regulatory protein, chloroplastic isoform X2
LOC8082912	1.28771	1.49732	AT3G23960.1	F-box/kelch-repeat protein At2g43445-like
LOC8069289	1.28699	1.31017	AT3G57030.1	protein STRICTOSIDINE SYNTHASE-LIKE 10
LOC8068980	1.28671	1.2348	AT2G32320.2	tRNA(His) guanylyltransferase 1
LOC8068671	1.28557	1.5711	AT3G62840.1	small nuclear ribonucleoprotein Sm D2 isoform X1
LOC8061145	1.28129	1.58175	AT3G18600.1	DEAD-box ATP-dependent RNA helicase 27
LOC8081204	1.28043	1.61781	AT3G57490.1	40S ribosomal protein S2-3
LOC8067242	1.27998	1.73428	AT4G03180.1	rRNA-processing protein FYV7
LOC8070559	1.27751	1.10959	---NA---	protein FLX-like 2
LOC8060846	1.27748	1.66643	---NA---	recQ-mediated genome instability protein 1-like
LOC110431385	1.27601	1.24861	AT5G57270.3	uncharacterized protein LOC110431385
LOC8061394	1.27384	1.26065	AT2G44510.1	protein BCCIP homolog isoform X2
LOC8073809	1.2721	1.52039	AT1G53490.1	E3 ubiquitin-protein ligase CCNB1IP1 homolog isoform X1
LOC8080753	1.27157	1.27148	AT1G34150.1	tRNA pseudouridine(38/39) synthase
LOC8066778	1.27118	1.01749	AT2G41430.3	protein EARLY RESPONSIVE TO DEHYDRATION 15-like
LOC110431661	1.27061	1.13261	AT3G27090.1	B2 protein
LOC8072232	1.2705	1.09	AT3G50710.1	F-box/FBD/LRR-repeat protein At2g04230-like isoform X1
LOC8061179	1.26916	1.1792	AT4G09800.1	40S ribosomal protein S18
LOC8079602	1.26895	1.03198	AT2G44050.1	6,7-dimethyl-8-ribityllumazine synthase
LOC8067894	1.26782	1.36344	AT1G33140.1	60S ribosomal protein L9
LOC8059890	1.26755	1.26559	AT2G16070.1	plastid division protein PDV2
LOC8085015	1.26675	1.13627	AT1G48920.1	nucleolin 2
LOC8077400	1.26277	1.06871	AT3G52950.2	CBS domain-containing protein CBSCBSPB3 isoform X2
LOC8059373	1.26262	1.55112	AT1G23280.1	protein MAK16 homolog
LOC8082223	1.26147	1.35239	AT3G49601.1	pre-mRNA-splicing factor CWC21
LOC8086141	1.26104	1.29449	AT4G23160.1	uncharacterized protein LOC8066852
LOC110434467	1.26011	1.12683	---NA---	probable choline kinase 2 isoform X1
LOC8069565	1.25903	1.01173	AT1G52320.4	uncharacterized protein LOC8063854 isoform X1
LOC8064270	1.25879	1.51623	AT3G26410.1	tRNA (guanine(10)-N2)-methyltransferase homolog
LOC8054492	1.25601	1.67399	AT5G54900.1	polyadenylate-binding protein RBP45
LOC8082007	1.25467	1.72678	AT1G72360.2	ethylene-responsive transcription factor ERF073-like
LOC110431258	1.25456	1.18267	AT5G16110.1	uncharacterized protein LOC110431258
LOC8067594	1.25392	1.72211	AT2G30280.1	RNA-directed DNA methylation 4
LOC8078270	1.25351	1.71654	AT3G55605.1	uncharacterized protein At2g39795, mitochondrial
LOC8066381	1.25286	1.1152	AT4G38270.2	probable galacturonosyltransferase 3 isoform X2
LOC8066519	1.25231	1.0078	AT4G25720.1	glutaminyl-peptide cyclotransferase
LOC8085141	1.25184	1.34211	AT2G34260.1	WD repeat-containing protein 55
LOC8063068	1.25121	1.54256	AT5G49540.1	ER membrane protein complex subunit 6
LOC8082725	1.25012	1.04496	AT5G07270.1	probable E3 ubiquitin-protein ligase XBOS32
LOC8067038	1.25011	1.27724	---NA---	uncharacterized protein LOC8067038 isoform X2
LOC8076138	1.2499	1.35806	AT2G47420.1	ribosomal RNA small subunit methyltransferase
LOC8061379	1.2425	1.24848	AT5G24490.1	ribosome-binding factor PSRP1, chloroplastic
LOC8055313	1.24049	1.03842	AT1G08125.2	protein N-lysine methyltransferase METTL21A
LOC8067882	1.2378	1.13961	AT1G59760.1	DExH-box ATP-dependent RNA helicase DExH9
LOC8055354	1.23704	1.55995	AT5G53070.1	50S ribosomal protein L9
LOC8076045	1.23691	1.36578	AT4G07950.1	DNA-directed RNA polymerase III subunit RPC10
LOC8060634	1.23594	1.17286	AT5G39410.1	probable mitochondrial saccharopine dehydrogenase-like oxidoreductase At5g39410
LOC8054802	1.23591	1.08121	AT3G12300.1	cilia- and flagella-associated protein 20
LOC110431285	1.23449	1.21374	AT5G60230.2	probable tRNA-splicing endonuclease subunit Sen2
LOC110433864	1.2344	1.20741	AT1G65930.1	cytosolic isocitrate dehydrogenase [NADP]
LOC8062216	1.23399	1.24496	AT4G05410.1	U3 snoRNP-associated protein-like YAOH
LOC8069182	1.23289	1.20279	AT3G51130.1	UPF0183 protein At3g51130
LOC8075895	1.23244	1.24653	AT5G23740.1	40S ribosomal protein S11
LOC8072454	1.23238	1.45327	AT1G80860.1	phosphatidyl-N-methylethanolamine N-methyltransferase
LOC8080692	1.23184	1.49892	AT4G16720.1	60S ribosomal protein L15
LOC8054791	1.23179	1.5841	AT2G47610.1	60S ribosomal protein L7a-1
LOC8064975	1.23033	1.41464	AT1G77940.1	60S ribosomal protein L30
LOC8075623	1.22917	1.22997	AT5G62560.1	U-box domain-containing protein 39
LOC8079236	1.22911	1.56767	AT3G02220.1	uncharacterized protein LOC109712761 isoform X1
LOC8074077	1.22808	1.51711	AT3G11250.1	60S acidic ribosomal protein P0
LOC8073252	1.22806	1.07313	AT2G18850.2	ribulose-1,5 bisphosphate carboxylase/oxygenase large subunit N-methyltransferase, chloroplastic
LOC8066003	1.22712	1.11084	AT5G03510.1	zinc finger protein ZAT5-like
LOC8061642	1.22712	1.3021	AT2G02410.2	uncharacterized protein LOC101770399
LOC8057737	1.22123	1.12114	AT5G58490.1	cinnamoyl-CoA reductase 1
LOC8065812	1.22053	1.02135	AT2G18220.1	nucleolar complex protein 2 homolog
LOC8069811	1.22036	1.32087	AT5G28060.1	40S ribosomal protein S24-1
LOC8066808	1.21932	1.56048	AT4G15000.1	60S ribosomal protein L27-3
LOC8064156	1.21931	1.34313	AT3G53020.1	60S ribosomal protein L24
LOC110434821	1.21914	1.47383	---NA---	pentatricopeptide repeat-containing protein At2g37310-like isoform X2
LOC110434707	1.21841	1.10697	AT5G57110.2	calcium-transporting ATPase 8, plasma membrane-type-like isoform X3
LOC8069537	1.21811	1.40206	AT3G05590.1	60S ribosomal protein L18-3
LOC110432552	1.21677	1.69474	ATMG00210.1	uncharacterized protein LOC110432552 isoform X2
LOC8082845	1.21639	1.59615	AT3G53150.1	UDP-glycosyltransferase 73D1
LOC8079649	1.21319	1.44098	AT5G58420.1	40S ribosomal protein S4
LOC8079641	1.21267	1.19831	AT3G59630.1	uncharacterized protein LOC107279689
LOC8062716	1.21206	1.13764	AT5G07090.2	40S ribosomal protein S4
LOC8080370	1.21175	1.61801	AT5G25757.1	eukaryotic translation initiation factor 3 subunit L
LOC8076504	1.21023	1.11397	AT1G49180.2	serine/threonine-protein kinase ATG1t
LOC8057506	1.20984	1.39373	AT1G31760.1	protein TRI1-like
LOC8084662	1.20779	1.38249	AT5G56670.1	40S ribosomal protein S30
LOC8083505	1.20761	2.97714	AT4G19130.1	replication protein A 70 kDa DNA-binding subunit C-like isoform X1
LOC8076617	1.20701	1.39586	AT2G23520.1	uncharacterized protein LOC8076617
LOC8079423	1.20658	1.47476	---NA---	uncharacterized protein LOC8079423 isoform X1
LOC8077282	1.20637	1.13779	AT1G06790.2	DNA-directed RNA polymerase III subunit 22.9 kDa polypeptide isoform X1
LOC110433540	1.20345	1.47461	AT2G37270.2	40S ribosomal protein S5
LOC8071331	1.20323	1.4382	---NA---	uncharacterized protein LOC8071331
LOC8057851	1.20255	1.55558	AT5G61170.1	40S ribosomal protein S19
LOC8068271	1.20243	1.28989	AT3G48750.1	cyclin-dependent kinase A-2
LOC8058084	1.20156	1.27645	AT3G05570.1	uncharacterized protein LOC8058084
LOC8080409	1.2015	1.13503	AT5G39600.1	uncharacterized protein LOC8080409
LOC8086305	1.201	1.45649	AT2G47110.2	ubiquitin-40S ribosomal protein S27a-1
LOC8063282	1.1995	1.39588	AT5G39850.1	40S ribosomal protein S9-2
LOC8079484	1.1993	1.34308	AT1G64200.1	V-type proton ATPase subunit E
LOC8080168	1.19904	1.19443	AT3G49645.1	uncharacterized protein LOC8080168
LOC8054135	1.1975	1.18414	AT3G26360.1	uncharacterized LOC100191958
LOC8073619	1.19601	1.61548	AT1G43170.4	60S ribosomal protein L3
LOC8082540	1.1939	1.10119	AT1G03360.1	exosome complex component RRP4 homolog
LOC8065723	1.1932	1.28111	AT3G61520.1	pentatricopeptide repeat-containing protein At3g61520, mitochondrial isoform X1
LOC8060654	1.18848	1.80191	AT5G61030.1	glycine-rich RNA-binding protein 8
LOC8076875	1.18839	1.18629	AT5G59180.1	DNA-directed RNA polymerase II subunit RPB7
LOC8076216	1.1882	1.21169	AT4G00150.1	scarecrow-like protein 27
LOC8085975	1.18649	1.4813	AT4G09650.1	ATP synthase delta chain, chloroplastic
LOC8065731	1.18608	1.18028	AT3G59650.1	54S ribosomal protein L51, mitochondrial
LOC8077417	1.18582	1.18476	AT1G54500.1	uncharacterized protein LOC8077417
LOC8064642	1.18339	1.09643	AT1G10060.2	branched-chain-amino-acid aminotransferase 3, chloroplastic-like
LOC8085785	1.18181	1.4696	AT5G59240.1	40S ribosomal protein S8
LOC8054874	1.1801	1.31879	AT1G12650.4	ribosomal RNA processing protein 36 homolog
LOC8085171	1.17843	1.36164	AT5G62390.1	BAG family molecular chaperone regulator 7
LOC8078455	1.17827	1.46932	AT2G32060.2	40S ribosomal protein S12
LOC8079950	1.17717	1.23524	AT5G59980.1	uncharacterized protein LOC8079950 isoform X1
LOC8057000	1.17607	1.24496	AT3G12920.1	E3 ubiquitin-protein ligase BOI
LOC8079817	1.17587	1.415	AT3G49010.3	60S ribosomal protein L13-2
LOC8072535	1.17558	1.40697	AT2G39800.4	delta-1-pyrroline-5-carboxylate synthase-like isoform X1
LOC8056504	1.17432	1.15686	AT3G11950.2	TNF receptor-associated factor family protein DDB_G0272829 isoform X3
LOC8082583	1.17392	1.61465	AT3G44590.1	acidic ribosomal protein P2a-2 isoform X1
LOC8071735	1.17388	1.12045	AT4G13780.1	probable methionine--tRNA ligase
LOC8058961	1.17373	1.74971	AT4G18100.1	60S ribosomal protein L32-1
LOC8077841	1.1736	1.43923	AT2G27490.2	dephospho-CoA kinase
LOC8054677	1.17322	1.48958	AT3G43740.2	leucine-rich repeat protein 1
LOC8063559	1.17296	1.28022	AT1G71150.1	uncharacterized protein LOC8063559
LOC8073569	1.17185	1.50303	AT1G74050.1	60S ribosomal protein L6-3
LOC8074160	1.1716	1.45162	AT4G27090.1	60S ribosomal protein L14-1
LOC8067566	1.17157	1.17852	AT1G07210.1	uncharacterized protein LOC8067566
LOC8057378	1.17107	1.58942	AT5G02960.1	40S ribosomal protein S23
LOC8067476	1.17074	1.32395	AT1G03530.1	H/ACA ribonucleoprotein complex non-core subunit NAF1
LOC8059283	1.17059	1.61969	AT4G12700.1	uncharacterized protein LOC8059283
LOC110430398	1.16932	1.20896	AT3G10200.1	probable methyltransferase PMT7 isoform X1
LOC8060905	1.16811	1.36554	AT3G59540.1	60S ribosomal protein L38
LOC8073879	1.16792	1.49217	AT2G37190.1	60S ribosomal protein L12-1
LOC8066599	1.1666	1.77861	AT5G14600.1	tRNA (adenine(58)-N(1))-methyltransferase catalytic subunit TRMT61A
LOC8059073	1.1662	1.0985	AT4G14342.1	Splicing factor 3B subunit 5/RDS3 complex subunit 10
LOC8081279	1.16472	1.41556	AT4G08550.1	uncharacterized protein LOC8081279
LOC8068608	1.16348	1.29563	AT5G59240.1	40S ribosomal protein S8
LOC8071089	1.16344	1.17222	AT5G16750.1	transducin beta-like protein 3
LOC8070790	1.1632	1.03199	AT3G10950.1	60S ribosomal protein L37a-1 isoform X1
LOC8057717	1.16268	1.45785	AT4G39200.2	40S ribosomal protein S25 isoform X1
LOC8062948	1.16234	1.18302	AT5G14520.1	pescadillo homolog
LOC8084645	1.15785	1.53064	AT4G31985.1	60S ribosomal protein L39
LOC8067560	1.15759	1.28915	AT1G72820.1	solute carrier family 25 member 44
LOC8084691	1.15708	1.17993	AT2G34970.1	translation initiation factor eIF-2B subunit epsilon isoform X1
LOC8064858	1.15482	1.27709	AT2G17350.1	uncharacterized protein LOC109939260
LOC8078515	1.15477	1.32276	AT4G15640.1	adenyl cyclase isoform X1
LOC8083654	1.15268	1.68637	AT5G27850.1	60S ribosomal protein L18-3
LOC110434202	1.15235	1.0489	---NA---	recQ-mediated genome instability protein 1-like
LOC8078748	1.15232	1.04845	AT1G09820.1	pentatricopeptide repeat-containing protein At1g09820-like
LOC110435137	1.15224	1.22343	AT5G51140.2	RNA pseudouridine synthase 7 isoform X1
LOC8062138	1.15223	1.63899	AT1G16740.1	uncharacterized protein LOC100843048
LOC110430221	1.15064	1.24056	AT5G27400.1	putative uncharacterized protein DDB_G0277003
LOC110436666	1.15049	1.26745	AT4G08920.1	cryptochrome-1-like isoform X2
LOC8077280	1.14973	2.15456	AT3G22660.1	probable rRNA-processing protein EBP2 homolog
LOC110436857	1.14738	1.13859	AT4G33500.1	probable protein phosphatase 2C BIPP2C1
LOC8071297	1.14723	-1.16848	---NA---	uncharacterized protein LOC8071297 isoform X2
LOC110433996	1.14399	1.18167	AT1G80360.1	aromatic aminotransferase ISS1
LOC8083282	1.14345	1.05409	AT5G51080.2	uncharacterized protein LOC105162039
LOC8075464	1.13435	1.17884	AT5G63080.1	jmjC domain-containing protein 4 isoform X1
LOC8079590	1.13378	1.19811	AT2G31270.1	CDT1a protein isoform X1
LOC8054247	1.13378	1.4402	AT1G75100.1	J domain-containing protein required for chloroplast accumulation response 1
LOC8071107	1.13267	1.42727	AT2G37190.1	60S ribosomal protein L12-1
LOC8071740	1.13202	1.35066	AT5G08180.2	H/ACA ribonucleoprotein complex subunit 2-like protein
LOC8077835	1.13172	1.29286	AT3G28920.1	zinc-finger homeodomain protein 10
LOC8078158	1.13021	1.29944	---NA---	uncharacterized protein LOC8078158
LOC8079007	1.12925	1.35758	AT1G65032.1	uncharacterized protein LOC8079007
LOC8084990	1.12565	1.16198	AT2G38280.2	AMP deaminase isoform X1
LOC8058424	1.12058	1.08154	---NA---	uncharacterized protein LOC8058424
LOC8077159	1.1203	1.0099	AT1G44414.1	uncharacterized protein LOC8077159
LOC8060922	1.12029	1.23807	AT2G29760.1	pentatricopeptide repeat-containing protein At2g29760, chloroplastic isoform X1
LOC8077752	1.11967	1.07008	AT3G57000.1	ribosomal RNA small subunit methyltransferase nep-1
LOC8071761	1.11813	1.13319	AT3G13300.2	enhancer of mRNA-decapping protein 4
LOC8060861	1.11791	1.18552	AT5G65660.1	uncharacterized protein At5g65660 isoform X1
LOC110432242	1.11725	1.59019	AT5G07610.1	F-box/kelch-repeat protein At3g23880
LOC8081137	1.11685	1.14927	AT3G52060.2	uncharacterized protein LOC8081137
LOC8072558	1.11664	1.42008	AT5G02960.1	40S ribosomal protein S23
LOC110435098	1.11461	1.22729	AT2G30970.2	aspartate aminotransferase, mitochondrial
LOC8086219	1.11287	1.38424	AT3G02100.1	UDP-glycosyltransferase 83A1-like
LOC8063065	1.11287	1.20058	AT3G18130.1	guanine nucleotide-binding protein subunit beta-like protein A
LOC8069075	1.11275	1.63336	AT3G47370.3	40S ribosomal protein S20
LOC8084995	1.11172	1.3473	---NA---	uncharacterized protein LOC8084995
LOC8083800	1.11101	2.04952	AT3G27930.1	uncharacterized protein LOC8083800
LOC8070265	1.11048	1.16644	AT5G23810.2	probable amino acid permease 7
LOC8061408	1.10994	1.2939	AT4G02930.1	elongation factor Tu, mitochondrial
LOC110434501	1.10921	1.61224	AT2G36620.1	60S ribosomal protein L24
LOC8074204	1.10687	1.22211	AT1G15810.1	formin-like protein 7
LOC8064881	1.10669	1.06041	---NA---	uncharacterized protein LOC8064881 isoform X1
LOC8079301	1.10654	1.18949	AT1G57720.2	elongation factor 1-gamma 3
LOC8060327	1.10645	2.5361	---NA---	uncharacterized LOC100274968
LOC8072043	1.10566	1.4614	AT5G58530.1	uncharacterized protein At5g39865
LOC8075349	1.10499	1.27672	AT5G07090.2	40S ribosomal protein S4
LOC8066834	1.10289	1.0626	AT3G21820.1	histone-lysine N-methyltransferase ATXR2
LOC8074001	1.10152	1.37021	AT5G52650.1	40S ribosomal protein S10-1
LOC8055565	1.10132	1.11351	AT1G74270.1	60S ribosomal protein L35a-1
LOC8084319	1.10124	1.17346	AT5G45775.2	60S ribosomal protein L11
LOC8073679	1.10098	1.03385	---NA---	dentin sialophosphoprotein
LOC110432869	1.09985	1.52236	AT4G29070.2	uncharacterized protein LOC110432869
LOC110437563	1.09849	1.20505	AT3G02560.2	40S ribosomal protein S7
LOC8055016	1.0964	1.13194	AT3G26950.1	uncharacterized protein LOC8055016 isoform X2
LOC8062414	1.09563	1.37963	AT4G18100.1	60S ribosomal protein L32-1
LOC8063925	1.09409	1.46757	AT1G31410.1	uncharacterized protein LOC8063925
LOC8082639	1.09169	1.50713	AT5G13810.1	electron transporter
LOC8065978	1.09002	1.47924	AT1G01090.1	pyruvate dehydrogenase E1 component subunit alpha-3, chloroplastic
LOC8069193	1.08914	1.13593	AT2G17972.1	uncharacterized protein LOC8069193
LOC8063749	1.08757	1.34166	AT5G22100.1	probable RNA 3'-terminal phosphate cyclase-like protein
LOC8069325	1.08699	1.57365	AT3G52580.1	40S ribosomal protein S14-like
LOC8054386	1.08651	1.09506	AT2G29890.1	uncharacterized LOC103631680 isoform X1
LOC8078788	1.08604	1.39263	AT5G59180.1	DNA-directed RNA polymerase II subunit RPB7
LOC8057669	1.08593	1.13239	AT4G33250.1	eukaryotic translation initiation factor 3 subunit K
LOC110430935	1.08494	1.27663	AT1G50920.1	nucleolar GTP-binding protein 1-like
LOC8055433	1.08492	1.6078	AT1G74050.1	60S ribosomal protein L6-3
LOC8082553	1.08491	1.27985	AT3G07860.1	U11/U12 small nuclear ribonucleoprotein 25 kDa protein
LOC8076563	1.08439	1.18745	---NA---	uncharacterized protein At1g01500
LOC8078846	1.08419	1.28613	AT3G47370.3	40S ribosomal protein S20-2
LOC8061992	1.08394	1.60096	AT4G29735.1	transmembrane protein 258
LOC110437405	1.08335	1.66456	AT2G47990.1	protein SLOW WALKER 1
LOC8068982	1.08273	1.27953	AT3G44750.2	histone deacetylase HDT2
LOC8059118	1.08064	1.17913	AT3G09700.1	mitochondrial import inner membrane translocase subunit TIM14-1
LOC8061396	1.07965	1.01854	AT1G61010.3	cleavage and polyadenylation specificity factor subunit 3-I
LOC8072248	1.07824	1.13449	AT5G12320.1	ankyrin repeat-containing protein P16F5.05c
LOC8056335	1.07822	1.44878	AT4G27380.1	uncharacterized protein LOC8056335 isoform X2
LOC8064036	1.07767	1.36641	AT5G56710.1	60S ribosomal protein L31
LOC8054239	1.07761	1.0016	AT3G49870.1	ADP-ribosylation factor-like protein 8a
LOC110429537	1.07758	1.34722	AT1G25260.1	mRNA turnover protein 4 homolog
LOC8068789	1.07667	1.24721	AT1G48200.1	uncharacterized protein LOC8068789
LOC8073314	1.07636	1.28011	AT2G44920.1	thylakoid lumenal 15 kDa protein 1, chloroplastic isoform X1
LOC8059937	1.07314	1.11833	AT4G07410.2	U3 small nucleolar RNA-associated protein 4
LOC8082181	1.07226	1.01282	AT4G23620.2	uncharacterized protein LOC8082181
LOC8079700	1.07149	1.08444	AT5G51110.2	probable pterin-4-alpha-carbinolamine dehydratase, chloroplastic
LOC8084415	1.07111	1.15788	AT5G46160.1	50S ribosomal protein HLP, mitochondrial
LOC8085621	1.07037	1.01576	AT5G23535.1	50S ribosomal protein L24-like
LOC8083005	1.07002	1.13122	AT5G66540.1	U3 small nucleolar ribonucleoprotein protein MPP10
LOC110432042	1.06862	1.06527	AT5G14710.1	proteasome assembly chaperone 3 isoform X1
LOC8067134	1.0686	1.13627	AT3G49450.1	F-box/kelch-repeat protein At3g23880-like
LOC8059328	1.06781	1.20035	AT4G35905.1	UPF0434 protein BRADO0313
LOC8072269	1.06754	1.23572	AT5G12110.1	elongation factor 1-beta
LOC8065136	1.06668	1.06376	AT1G63780.1	U3 small nucleolar ribonucleoprotein protein IMP4
LOC8062964	1.06632	1.19485	AT5G27700.1	40S ribosomal protein S21
LOC8063575	1.06622	1.40022	AT3G10950.1	60S ribosomal protein L37a-1 isoform X1
LOC8068218	1.0662	1.25621	AT5G41190.1	RNA-binding protein NOB1
LOC8065705	1.06381	1.05898	AT1G62330.1	O-fucosyltransferase 15
LOC8077289	1.06364	1.25669	AT3G16780.1	60S ribosomal protein L19-1
LOC8064956	1.06317	1.52121	---NA---	uncharacterized protein LOC8064956
LOC8073863	1.0625	1.36867	AT4G19185.1	WAT1-related protein At5g45370
LOC8062943	1.06194	1.29632	AT5G11760.1	uncharacterized protein C6G9.01c
LOC8058950	1.06142	1.49982	AT5G09270.2	uncharacterized protein LOC8058950
LOC8085434	1.06119	1.49254	AT5G02960.1	40S ribosomal protein S23
LOC8054618	1.06018	1.31315	AT5G56900.1	zinc finger CCCH domain-containing protein 59
LOC8062430	1.05825	1.28481	AT4G19650.1	transcription termination factor MTEF18, mitochondrial-like
LOC8082666	1.05667	1.22313	AT5G27700.1	40S ribosomal protein S21-like isoform X1
LOC8062547	1.05623	1.00256	AT3G52590.1	ubiquitin-60S ribosomal protein L40-2 isoform X1
LOC8083294	1.05596	1.24177	AT3G52580.1	40S ribosomal protein S14
LOC8060244	1.0546	1.62298	AT1G26880.1	60S ribosomal protein L34
LOC110433583	1.05194	1.25253	AT5G66290.1	uncharacterized protein LOC110433583
LOC8068075	1.04999	2.43357	AT3G17450.1	uncharacterized protein LOC8068075 isoform X4
LOC8072320	1.04648	1.35642	AT1G79350.1	uncharacterized protein LOC8072320 isoform X1
LOC8060320	1.04611	1.36764	AT1G60770.1	pentatricopeptide repeat-containing protein At4g01990, mitochondrial
LOC8056493	1.04521	1.09805	AT1G05785.2	vesicle transport protein GOT1
LOC8055538	1.0451	1.06281	AT4G14320.1	60S ribosomal protein L44
LOC110436571	1.04255	1.03356	AT5G50310.1	kelch domain-containing protein 4
LOC8067822	1.04237	1.14282	AT4G17370.1	uncharacterized protein LOC109728509
LOC110430056	1.04182	1.03377	AT4G10730.1	serine/threonine-protein kinase OSR1-like isoform X1
LOC8077181	1.04065	1.15192	AT1G71440.1	tubulin-folding cofactor E
LOC8084916	1.03892	1.23033	ATMG00860.1	uncharacterized protein LOC110437311
LOC110433145	1.03882	1.21063	AT3G22104.1	BTB/POZ domain-containing protein At3g22104 isoform X1
LOC8084884	1.0367	1.1129	AT5G02820.1	DNA topoisomerase 6 subunit A3
LOC8080784	1.03566	1.06096	AT1G14980.1	10 kDa chaperonin, mitochondrial
LOC8079802	1.03434	1.46923	AT1G67410.1	probable arabinosyltransferase ARAD1
LOC8054818	1.03371	1.01587	AT1G24090.1	putative rnase H family protein
LOC8054213	1.03174	1.18051	AT5G26360.1	T-complex protein 1 subunit gamma
LOC8072221	1.0317	1.05544	AT3G09720.1	DEAD-box ATP-dependent RNA helicase 57
LOC8069167	1.03158	1.42053	AT2G42620.1	F-box/LRR-repeat MAX2 homolog
LOC8085350	1.03082	-1.19248	AT5G59610.1	chaperone protein dnaJ C76, chloroplastic isoform X2
LOC110431282	1.02916	1.01753	AT3G55280.3	60S ribosomal protein L23A-like
LOC8085945	1.02789	1.39113	AT3G61110.1	40S ribosomal protein S27
LOC8067238	1.02696	1.14903	AT4G25050.2	acyl carrier protein 1, chloroplastic
LOC8058011	1.02646	1.19088	AT1G76270.1	auxin-independent growth promoter
LOC8057435	1.02561	1.12388	AT5G14040.1	mitochondrial phosphate carrier protein 3, mitochondrial
LOC8072021	1.02548	1.54705	AT2G37190.1	60S ribosomal protein L12-1
LOC8080148	1.02435	1.27555	AT5G15170.1	tyrosyl-DNA phosphodiesterase 1 isoform X1
LOC8069473	1.02374	1.66482	---NA---	uncharacterized protein LOC8069473 isoform X1
LOC8077921	1.02149	1.15543	AT4G00170.1	vesicle-associated protein 2-2 isoform X2
LOC8084414	1.02037	1.38257	AT1G65030.1	p21-activated protein kinase-interacting protein 1-like
LOC8060674	1.01937	1.39953	AT1G70600.1	60S ribosomal protein L27a-3
LOC8069245	1.01836	1.16978	AT3G05070.1	coiled-coil domain-containing protein 12
LOC8069647	1.01582	1.20809	AT5G35530.1	40S ribosomal protein S3-3
LOC8065928	1.0153	1.03226	AT1G27400.1	60S ribosomal protein L17
LOC8083748	1.01512	1.1509	AT5G58575.1	SAGA-associated factor 11 homolog
LOC110432008	1.01492	1.16242	AT1G43260.1	uncharacterized protein LOC8072119
LOC8061747	1.01485	1.3685	AT2G39940.1	coronatine-insensitive protein homolog 1b
LOC8085730	1.01432	1.00435	AT2G02180.1	tobamovirus multiplication protein 3 isoform X1
LOC8079334	1.01252	1.45161	AT3G29590.1	anthocyanin 5-aromatic acyltransferase
LOC8085114	1.0118	1.25645	AT4G22745.1	methyl-CpG-binding domain-containing protein 1 isoform X2
LOC8077050	1.01072	1.77227	AT5G04000.1	uncharacterized protein LOC8077050
LOC8059259	1.00879	1.36835	AT3G04400.1	60S ribosomal protein L23 isoform X2
LOC8054145	1.00845	1.32746	AT1G27150.1	tetratricopeptide repeat protein 38 isoform X1
LOC8078541	1.00636	1.37163	AT3G05560.3	60S ribosomal protein L22-2
LOC8083646	1.00618	1.4057	AT5G27770.1	60S ribosomal protein L22-2
LOC8077986	1.00391	1.2374	AT3G18190.1	T-complex protein 1 subunit delta
LOC8081170	1.00375	1.14463	AT4G20440.4	small nuclear ribonucleoprotein-associated protein B
LOC8085904	-1.00023	-1.46373	AT4G33910.1	probable prolyl 4-hydroxylase 9
LOC8071385	-1.00388	-1.42267	AT3G47160.1	E3 ubiquitin-protein ligase AIRP2-like isoform X2
LOC8058157	-1.00413	-1.54261	AT2G43950.2	uncharacterized protein LOC105915054
LOC8057253	-1.00427	-1.18023	AT1G32540.1	protein LOL3
LOC8073905	-1.00522	-1.93743	AT4G10160.1	RING-H2 finger protein ATL72
LOC8073034	-1.01563	-1.48724	AT3G18170.1	uncharacterized protein LOC8073034
LOC8085863	-1.01675	-1.56485	AT1G50320.1	thioredoxin X, chloroplastic
LOC8084181	-1.01864	-1.49297	AT2G16250.1	probable LRR receptor-like serine/threonine-protein kinase At2g16250
LOC8056476	-1.01907	-1.06052	AT4G20360.1	elongation factor Tu, chloroplastic
LOC8072123	-1.01926	-1.55208	AT3G22270.1	protein PAT1 homolog 1-like
LOC8073972	-1.01965	-1.04159	AT1G02130.1	GTP-binding protein YPTM2
LOC8072534	-1.02097	-1.07782	AT5G54680.1	transcription factor ILR3
LOC8062739	-1.02502	-1.33989	AT2G45700.1	DNA cross-link repair 1A protein
LOC8077504	-1.02694	-1.10551	AT2G39300.2	WEB family protein At3g02930, chloroplastic
LOC8054130	-1.02745	-1.61374	AT1G54520.1	uncharacterized protein LOC8054130
LOC8079789	-1.02907	-1.41461	AT1G04920.1	probable sucrose-phosphate synthase 1
LOC8072271	-1.03067	-1.61521	AT2G40840.1	4-alpha-glucanotransferase DPE2
LOC8077285	-1.03913	-1.12261	AT4G30360.1	cyclic nucleotide-gated ion channel 17 isoform X1
LOC8054902	-1.03931	-1.20956	AT3G14930.2	uroporphyrinogen decarboxylase 1, chloroplastic
LOC8081096	-1.04076	-1.75613	AT1G47750.1	peroxisomal membrane protein 11-3
LOC8085935	-1.0421	-1.2784	AT3G46630.1	protein DCL homolog, chloroplastic
LOC8070887	-1.04323	-1.13385	AT1G52540.1	PTI1-like tyrosine-protein kinase At3g15890
LOC8068431	-1.04518	-1.66976	AT3G18170.1	protein O-linked-mannose beta-1,4-N-acetylglucosaminyltransferase 2
LOC8086026	-1.04548	-1.38073	AT2G06530.1	vacuolar protein sorting-associated protein 2 homolog 1
LOC8069700	-1.04813	-1.22852	AT3G01100.1	CSC1-like protein HYP1
LOC8066673	-1.04846	-1.01046	AT3G58510.3	DEAD-box ATP-dependent RNA helicase 52C
LOC8060482	-1.04882	-3.01402	AT1G03070.2	protein LIFEGUARD 2
LOC8079210	-1.04932	-1.646	AT4G28010.1	pentatricopeptide repeat-containing protein At4g28010
LOC8064250	-1.0501	-1.50862	---NA---	histone-lysine N-methyltransferase SETD1A
LOC8069644	-1.05497	-1.3828	AT5G17170.1	rubredoxin family protein
LOC8084447	-1.05509	-1.27874	AT2G02860.1	sucrose transport protein SUT4 isoform X3
LOC8080322	-1.05549	-2.01366	AT1G77122.1	uncharacterized protein LOC8080322
LOC8071173	-1.05647	-1.77232	AT2G35040.2	uncharacterized protein LOC8071173 isoform X1
LOC8076223	-1.05733	-1.13026	AT3G03490.1	peroxisomal biogenesis factor 19 isoform X1
LOC110430019	-1.05867	-1.20918	AT5G53050.3	catalytic/ hydrolase isoform X2
LOC8056049	-1.06361	-1.06949	AT2G36490.1	protein ROS1
LOC8055254	-1.06609	-1.3331	AT2G41460.2	DNA-(apurinic or apyrimidinic site) lyase, chloroplastic
LOC8066355	-1.06881	-1.38515	AT5G57580.1	calmodulin-binding protein 60 C
LOC8085665	-1.06913	-1.56389	AT5G66055.1	ankyrin repeat domain-containing protein, chloroplastic
LOC110434904	-1.06985	-1.19765	AT1G51200.4	zinc finger A20 and AN1 domain-containing stress-associated protein 4
LOC8063321	-1.07006	-1.06601	AT5G66120.2	3-dehydroquinate synthase, chloroplastic
LOC8075175	-1.07026	-1.19196	AT4G25570.1	ascorbate-specific transmembrane electron transporter 2
LOC8081574	-1.07448	-2.28415	AT2G39890.2	probable proline transporter 2 isoform X2
LOC8056105	-1.07583	-1.16883	AT3G59780.1	uncharacterized protein LOC8056105
LOC8067734	-1.07699	-1.14807	AT5G52970.1	thylakoid lumenal 15.0 kDa protein 2, chloroplastic
LOC8071470	-1.07891	-1.10082	AT3G63410.1	2-methyl-6-phytyl-1,4-hydroquinone methyltransferase 2, chloroplastic
LOC8086433	-1.07987	-1.65737	AT1G62780.1	uncharacterized protein LOC8086433
LOC8078343	-1.08026	-1.43398	AT5G53120.6	spermidine synthase 1 isoform X4
LOC8080833	-1.08088	-1.37889	AT5G44180.2	homeobox-DDT domain protein RLT2 isoform X3
LOC8058610	-1.0816	-1.64187	AT1G09320.1	DUF724 domain-containing protein 6 isoform X2
LOC8075330	-1.08313	-1.471	AT5G27840.1	serine/threonine-protein phosphatase PP1
LOC110436564	-1.08574	-1.29286	AT4G35260.1	isocitrate dehydrogenase [NAD] regulatory subunit 1, mitochondrial-like isoform X1
LOC8064603	-1.0859	-1.70867	AT3G12350.1	F-box protein At3g12350
LOC8077047	-1.0874	-1.87037	AT2G16770.1	putative bZIP transcription factor superfamily protein isoform X1
LOC8054924	-1.08867	-1.60842	AT1G75350.1	50S ribosomal protein L31
LOC8061851	-1.08966	-1.53399	AT1G27600.2	probable glucuronosyltransferase Os01g0675500
LOC8060246	-1.09054	-1.29177	AT1G74640.1	uncharacterized protein LOC8060246
LOC110430206	-1.09087	-1.08209	AT4G10110.1	splicing factor 3B subunit 4-like isoform X1
LOC110431022	-1.09109	-1.37685	AT5G17230.3	phytoene synthase, chloroplastic
LOC8059859	-1.09189	-1.68457	AT5G56460.1	probable serine/threonine-protein kinase PBL16
LOC8081030	-1.09254	-1.62436	AT4G38490.1	uncharacterized protein LOC8081030
LOC8080305	-1.09305	-1.68044	AT1G34320.1	uncharacterized protein LOC8080305
LOC8063469	-1.09431	-1.78845	AT2G42220.1	rhodanese-like domain-containing protein 9, chloroplastic
LOC8054936	-1.09435	-1.30236	AT5G14260.2	fructose-bisphosphate aldolase-lysine N-methyltransferase, chloroplastic
LOC8058524	-1.09566	-1.26994	AT5G09810.1	actin-1 isoform X1
LOC8061778	-1.09644	-1.61732	AT3G09560.3	phosphatidate phosphatase PAH1
LOC8074344	-1.09664	-1.4323	AT4G23230.1	cysteine-rich receptor-like protein kinase 10
LOC8071242	-1.09707	-3.11022	AT3G45850.2	kinesin-like protein KIN-5A
LOC8075198	-1.09822	-1.45652	AT1G45474.2	photosystem I chlorophyll a/b-binding protein 5, chloroplastic
LOC8063135	-1.09876	-1.07339	AT1G19025.1	protein artemis
LOC8067469	-1.10093	-1.53747	AT3G20680.1	uncharacterized protein LOC8067469
LOC110432759	-1.1011	-1.24214	---NA---	uncharacterized protein LOC110432759
LOC110431805	-1.10316	-1.61386	AT4G12080.1	AT-hook motif nuclear-localized protein 10-like
LOC110433320	-1.10474	-1.34756	AT1G13195.2	RING finger protein 141-like isoform X2
LOC8056063	-1.10568	-1.05091	AT2G35840.3	sucrose-phosphatase 1
LOC8084429	-1.10664	-2.07033	AT5G61580.1	ATP-dependent 6-phosphofructokinase 6 isoform X2
LOC8056315	-1.10678	-1.47404	AT2G19130.1	G-type lectin S-receptor-like serine/threonine-protein kinase At2g19130
LOC8054210	-1.10716	-2.04757	AT5G61240.2	probable leucine-rich repeat receptor-like protein kinase At1g35710
LOC8057502	-1.11085	-1.6055	AT5G48220.3	indole-3-glycerol phosphate synthase, chloroplastic
LOC8086193	-1.11146	-1.21394	AT5G66850.1	mitogen-activated protein kinase kinase kinase 5
LOC8077828	-1.11149	-1.92736	AT1G14270.4	uncharacterized protein LOC8077828 isoform X4
LOC8061169	-1.11286	-1.02811	AT5G28770.3	light-inducible protein CPRF2
LOC8066516	-1.11319	-1.12664	AT1G01610.1	glycerol-3-phosphate 2-O-acyltransferase 6
LOC8075372	-1.11461	-2.75917	AT2G32640.1	uncharacterized LOC100502482
LOC8068676	-1.11589	-1.07619	AT2G28900.1	outer envelope pore protein 16, chloroplastic
LOC8073739	-1.11713	-2.403	AT5G15730.1	calcium/calmodulin-regulated receptor-like kinase 2
LOC8072060	-1.11871	-1.27175	AT3G02070.1	OTU domain-containing protein DDB_G0284757-like isoform X1
LOC8059973	-1.12066	-1.94097	AT4G08170.2	inositol-tetrakisphosphate 1-kinase 3
LOC8072258	-1.12224	-1.77234	AT2G31750.1	cis-zeatin O-glucosyltransferase 1-like
LOC8074897	-1.12282	-1.58812	AT3G59400.1	tetrapyrrole-binding protein, chloroplastic
LOC110433366	-1.12382	-1.19201	---NA---	heavy metal-associated isoprenylated plant protein 35-like
LOC8062853	-1.12742	-1.05269	AT4G35230.1	probable serine/threonine-protein kinase At4g35230 isoform X2
LOC8077779	-1.12769	-1.06476	AT3G18170.1	uncharacterized protein LOC8077779 isoform X1
LOC8061372	-1.12863	-1.42873	AT5G04250.2	cysteine-type peptidase
LOC110429593	-1.13149	-1.5387	---NA---	uncharacterized protein LOC110429593 isoform X1
LOC8056118	-1.13286	-1.31942	AT1G05790.2	uncharacterized protein LOC8056118
LOC110432874	-1.13394	-1.06873	AT4G35100.2	probable aquaporin PIP2-7
LOC110433127	-1.13485	-4.47448	AT2G16060.1	plastid division protein PDV2
LOC8069328	-1.13592	-1.01331	AT2G41040.1	uncharacterized methyltransferase At2g41040, chloroplastic
LOC8064522	-1.13732	-1.44565	AT1G69200.1	fructokinase-like 2, chloroplastic
LOC8054301	-1.14204	-1.22379	AT4G08500.1	mitogen-activated protein kinase kinase kinase 1
LOC8078074	-1.14247	-1.81167	AT5G46110.3	triose phosphate/phosphate translocator, chloroplastic
LOC8069536	-1.14473	-1.18278	AT5G27840.1	serine/threonine-protein phosphatase PP1
LOC110433762	-1.14476	-1.21917	AT5G18170.1	glutamate dehydrogenase 1, mitochondrial isoform X1
LOC8062187	-1.14496	-1.08664	AT1G29690.1	MACPF domain-containing protein CAD1
LOC8054123	-1.14578	-1.02491	AT2G40090.1	putative ABC1 protein At2g40090
LOC8081095	-1.1458	-1.63734	AT3G05670.1	sarcoplasmic reticulum histidine-rich calcium-binding protein
LOC110433457	-1.14651	-1.55318	AT5G62790.2	1-deoxy-D-xylulose 5-phosphate reductoisomerase, chloroplastic
LOC8067683	-1.14659	-1.79684	AT1G50630.2	uncharacterized protein LOC8067683
LOC8071285	-1.14698	-1.50038	AT2G47060.4	pto-interacting protein 1 isoform X2
LOC8055717	-1.14799	-2.32795	AT5G11930.1	glutaredoxin-C7
LOC8081446	-1.1496	-1.54563	AT3G07630.2	arogenate dehydratase/prephenate dehydratase 2, chloroplastic-like
LOC8080618	-1.15037	-2.09719	AT5G13410.1	putative FKBP-like peptidyl-prolyl cis-trans isomerase family protein isoform X2
LOC8084846	-1.15253	-1.20815	AT4G01210.1	uncharacterized protein LOC103651477 isoform X1
LOC8080807	-1.15397	-1.53822	AT4G14290.1	uncharacterized protein LOC8080807 isoform X2
LOC8080633	-1.15447	-1.50244	AT3G14270.1	1-phosphatidylinositol-3-phosphate 5-kinase FAB1B
LOC8083647	-1.15503	-1.79237	AT2G47590.1	blue-light photoreceptor PHR2
LOC8058355	-1.15529	-1.19948	AT4G36810.1	geranylgeranyl pyrophosphate synthase, chloroplastic
LOC8061126	-1.15671	-1.00942	AT4G25650.1	protochlorophyllide-dependent translocon component 52, chloroplastic
LOC8082590	-1.15672	-2.09668	AT2G43020.1	probable polyamine oxidase 4 isoform X2
LOC8079297	-1.15695	-1.55116	AT1G64140.1	loricrin-like isoform X1
LOC8057077	-1.15791	-1.04594	AT1G10630.1	ADP-ribosylation factor isoform X2
LOC8062931	-1.15815	-1.20195	AT4G08180.3	oxysterol-binding protein-related protein 1C
LOC8086182	-1.15899	-1.47707	AT3G50830.1	cold-regulated 413 plasma membrane protein 2
LOC8062976	-1.15946	-1.27988	AT5G15650.1	probable UDP-arabinopyranose mutase 1
LOC8060510	-1.15957	-1.42751	AT3G28460.1	uncharacterized protein LOC8060510
LOC8073786	-1.15984	-1.64305	AT5G11790.1	pollen-specific protein SF21
LOC8075742	-1.16105	-1.82806	AT2G01830.1	probable histidine kinase 6 isoform X1
LOC8059579	-1.16333	-1.8219	AT5G43260.1	drought-induced protein 1 precursor
LOC110434038	-1.16639	-1.0086	AT5G13420.1	uncharacterized protein LOC110434038
LOC8056112	-1.17168	-1.4858	AT2G41830.1	uncharacterized protein LOC8056112 isoform X1
LOC8082685	-1.17228	-1.05261	AT3G14067.1	subtilisin-like protease SBT1.4
LOC8060513	-1.17234	-1.03823	AT5G19220.1	glucose-1-phosphate adenylyltransferase large subunit
LOC8084656	-1.17377	-1.49976	AT2G11810.1	probable monogalactosyldiacylglycerol synthase 3, chloroplastic
LOC8079594	-1.17567	-2.08431	AT1G59840.2	protein COFACTOR ASSEMBLY OF COMPLEX C SUBUNIT B CCB4, chloroplastic isoform X1
LOC8054104	-1.1762	-1.07285	AT1G34420.1	receptor-like protein kinase 2 isoform X1
LOC8081560	-1.17738	-1.49654	AT4G23160.1	putative Ser/Thr protein phosphatase family protein isoform X1
LOC8077395	-1.17985	-1.18098	AT5G61880.2	mitochondrial import inner membrane translocase subunit PAM16 like 2
LOC8065692	-1.18214	-1.21819	AT5G53580.1	pyridoxal reductase, chloroplastic isoform X1
LOC8057007	-1.18287	-1.61139	AT1G48520.2	glutamyl-tRNA(Gln) amidotransferase subunit B, chloroplastic/mitochondrial
LOC8059391	-1.18287	-1.22469	AT5G13290.2	inactive leucine-rich repeat receptor-like protein kinase CORYNE isoform X2
LOC8063488	-1.18342	-1.1542	AT1G70820.1	uncharacterized protein LOC8063488
LOC8066292	-1.18865	-1.3664	---NA---	protein SPIRAL1-like 1
LOC8056825	-1.18874	-1.03694	AT1G14710.2	uncharacterized protein LOC8056825
LOC8067047	-1.18996	-1.10221	AT3G11560.1	uncharacterized protein LOC8067047
LOC8067041	-1.19309	-2.15478	AT2G22400.1	tRNA (cytosine(34)-C(5))-methyltransferase isoform X3
LOC8055409	-1.19326	-1.26882	AT1G68890.1	protein PHYLLO, chloroplastic isoform X2
LOC110432938	-1.19588	-1.18514	AT4G21210.1	pyruvate, phosphate dikinase regulatory protein, chloroplastic-like
LOC8081147	-1.19838	-3.05819	AT5G21990.1	outer envelope protein 61
LOC8077262	-1.1992	-1.79756	AT1G78930.1	transcription termination factor MTERF2, chloroplastic
LOC8071480	-1.2	-1.45707	AT4G04850.2	K(+) efflux antiporter 3, chloroplastic
LOC8055774	-1.20032	-1.23937	AT5G23040.1	protein CHAPERONE-LIKE PROTEIN OF POR1, chloroplastic isoform X1
LOC8077990	-1.20072	-1.18151	AT3G61080.1	protein-ribulosamine 3-kinase, chloroplastic
LOC8083471	-1.20163	-1.6696	AT5G17420.1	cellulose synthase A catalytic subunit 5 [UDP-forming] isoform X1
LOC8078780	-1.20222	-1.00024	AT3G14590.2	C2 domain-containing protein At1g53590
LOC8057520	-1.20386	-1.41619	AT4G19600.1	cyclin-T1-1 isoform X1
LOC8082521	-1.20557	-1.23764	AT5G55740.1	pentatricopeptide repeat-containing protein At5g55740, chloroplastic-like
LOC8060407	-1.20673	-1.29488	AT4G10160.1	RING-H2 finger protein ATL39
LOC8071008	-1.20826	-1.49875	AT4G15417.1	ribonuclease 3-like protein 3
LOC8068659	-1.20839	-1.10689	AT2G32720.1	cytochrome b5
LOC8065940	-1.2099	-1.80412	AT1G79620.1	probable leucine-rich repeat receptor-like protein kinase At5g49770
LOC8061343	-1.2159	-1.50115	AT5G55830.1	L-type lectin-domain containing receptor kinase IX.1
LOC8055179	-1.2166	-3.71947	AT3G20810.1	lysine-specific demethylase JMJ30 isoform X1
LOC8057981	-1.21695	-1.37275	AT5G03880.1	uncharacterized protein LOC8057981
LOC8058463	-1.21892	-1.63296	AT5G38520.2	pheophytinase, chloroplastic isoform X2
LOC110431820	-1.21922	-1.46717	AT1G08830.2	superoxide dismutase [Cu-Zn] 4A
LOC8059175	-1.2209	-1.21536	AT4G29590.1	uncharacterized protein LOC8059175
LOC8060522	-1.22097	-1.29155	AT1G72280.1	endoplasmic reticulum oxidoreductin-1
LOC8075258	-1.22281	-2.15327	AT5G03650.1	1,4-alpha-glucan-branching enzyme 2, chloroplastic/amyloplastic isoform X1
LOC8058128	-1.22512	-1.21072	AT4G12910.1	serine carboxypeptidase 1
LOC8084132	-1.22723	-1.33259	AT2G38910.1	nuclear pore complex protein NUP1-like
LOC8071774	-1.22833	-1.70059	AT5G48460.1	fimbrin 1
LOC8083248	-1.23054	-2.33691	AT4G24620.2	glucose-6-phosphate isomerase 1, chloroplastic
LOC8059071	-1.23078	-1.2767	AT5G55830.1	L-type lectin-domain containing receptor kinase S.6-like isoform X1
LOC110435424	-1.23099	-1.297	AT1G11350.1	cysteine-rich receptor-like protein kinase 6 isoform X1
LOC8073821	-1.23165	-1.88028	AT4G18810.1	uncharacterized protein LOC8073821
LOC8070317	-1.23281	-2.51609	AT5G16370.1	probable acyl-activating enzyme 5, peroxisomal
LOC8060380	-1.23486	-1.16677	AT4G05170.1	transcription factor bHLH68
LOC8076610	-1.23623	-1.04032	AT5G35620.2	eukaryotic translation initiation factor
LOC8058371	-1.23653	-1.35173	AT2G04842.1	threonine--tRNA ligase, chloroplastic/mitochondrial 2
LOC110431237	-1.23858	-1.7398	AT2G32150.1	suppressor of disruption of TFIIS-like isoform X1
LOC8066076	-1.23861	-1.00994	AT3G63190.1	ribosome-recycling factor, chloroplastic
LOC8072432	-1.2402	-1.32469	AT5G60600.1	4-hydroxy-3-methylbut-2-en-1-yl diphosphate synthase (ferredoxin), chloroplastic
LOC8073457	-1.24152	-1.0404	AT2G36020.1	putative HVA22-like protein g
LOC8065418	-1.24771	-1.48287	AT5G07740.1	formin-like protein 6
LOC8070551	-1.24837	-1.98787	AT1G14150.2	photosynthetic NDH subunit of lumenal location 2, chloroplastic
LOC8060242	-1.2484	-2.27187	AT1G14270.4	uncharacterized protein LOC8060242
LOC8077844	-1.24967	-1.45844	AT4G30950.1	omega-6 fatty acid desaturase, chloroplastic
LOC110432893	-1.25113	-1.13533	AT3G60190.1	dynamin-related protein 1C
LOC8065742	-1.25274	-1.84144	AT1G23240.1	probable peroxygenase 4
LOC8063005	-1.25283	-2.07565	AT3G62010.2	uncharacterized protein LOC8063005
LOC8060249	-1.25645	-1.32171	AT4G02050.1	sugar transport protein 7
LOC8079656	-1.25825	-1.25407	AT1G72175.1	E3 ubiquitin-protein ligase RNF170
LOC110431745	-1.25958	-2.07595	AT4G11880.1	MADS-box transcription factor 56-like isoform X1
LOC8066485	-1.25963	-1.93322	AT1G20960.2	DExH-box ATP-dependent RNA helicase DExH12
LOC8059157	-1.26066	-1.57257	AT5G24314.2	protein PLASTID TRANSCRIPTIONALLY ACTIVE 7
LOC8078949	-1.26661	-1.34498	AT2G32970.1	uncharacterized protein LOC8078949 isoform X2
LOC110430892	-1.26842	-1.4592	AT2G30950.1	ATP-dependent zinc metalloprotease FTSH 2, chloroplastic
LOC8081439	-1.2702	-1.08404	AT5G03080.1	lipid phosphate phosphatase gamma, chloroplastic
LOC110430724	-1.27143	-1.30982	AT4G35090.1	catalase isozyme 2
LOC8060585	-1.27245	-1.58808	AT3G21630.1	chitin elicitor receptor kinase 1
LOC8079568	-1.273	-1.91518	AT1G52510.2	uncharacterized protein LOC8079568
LOC8081297	-1.27313	-2.34456	AT5G13960.1	histone-lysine N-methyltransferase, H3 lysine-9 specific SUVH4 isoform X2
LOC8074339	-1.27374	-1.71808	AT3G23400.1	plastid-lipid-associated protein 6, chloroplastic
LOC8068133	-1.27409	-1.0297	AT5G15470.1	probable galacturonosyltransferase 13
LOC8085448	-1.27422	-1.32012	AT3G46460.1	ubiquitin-conjugating enzyme E2 7 isoform X1
LOC110429614	-1.27778	-1.82766	AT1G74960.3	3-oxoacyl-[acyl-carrier-protein] synthase II, chloroplastic
LOC8080262	-1.27943	-1.54591	AT5G22220.2	transcription factor E2FB
LOC8085901	-1.27998	-1.63866	AT1G28240.1	uncharacterized LOC103630624
LOC8071767	-1.28015	-1.80142	AT1G55620.1	chloride channel protein CLC-f
LOC8069985	-1.28039	-1.27904	---NA---	transcription factor Sp8
LOC8066773	-1.28039	-1.14662	AT1G43760.1	uncharacterized protein LOC100280033 isoform X1
LOC8079373	-1.281	-2.00147	AT3G13560.2	glucan endo-1,3-beta-glucosidase 4-like
LOC8060631	-1.28154	-1.25257	AT1G53050.1	probable serine/threonine-protein kinase At1g54610 isoform X1
LOC110434408	-1.2816	-1.07245	---NA---	uncharacterized protein LOC110434408
LOC8057015	-1.28283	-1.05601	AT5G38480.2	14-3-3-like protein GF14-D
LOC8084371	-1.28393	-2.16296	AT3G62160.1	acyl transferase 9
LOC8062920	-1.28439	-1.37525	AT1G65820.2	microsomal glutathione S-transferase 3
LOC8073167	-1.28459	-2.15633	AT1G64970.1	probable tocopherol O-methyltransferase, chloroplastic
LOC8084911	-1.28718	-1.42398	AT1G78570.1	trifunctional UDP-glucose 4,6-dehydratase/UDP-4-keto-6-deoxy-D-glucose 3,5-epimerase/UDP-4-keto-L-rhamnose-reductase RHM1
LOC110430175	-1.28793	-1.69245	AT3G48730.1	glutamate-1-semialdehyde 2,1-aminomutase, chloroplastic
LOC8056817	-1.28816	-1.38986	AT2G16600.1	peptidyl-prolyl cis-trans isomerase
LOC8061105	-1.28967	-2.04468	AT1G27440.1	probable glucuronosyltransferase Os01g0926600
LOC8057705	-1.28984	-1.36261	AT1G42540.1	glutamate receptor 3.3 isoform X1
LOC8084305	-1.29311	-1.20115	AT5G47620.3	heterogeneous nuclear ribonucleoprotein 1-like
LOC8061073	-1.29323	-1.08287	AT5G04500.1	glycosyltransferase family protein 64 protein C5
LOC110434843	-1.2947	-1.18761	AT3G24170.3	glutathione reductase, cytosolic
LOC8081332	-1.29476	-1.38833	AT3G09150.2	phytochromobilin:ferredoxin oxidoreductase, chloroplastic
LOC8084828	-1.297	-1.18034	AT4G29160.2	vacuolar protein sorting-associated protein 32 homolog 2
LOC8063470	-1.29806	-1.40004	AT3G52150.2	30S ribosomal protein 2, chloroplastic
LOC110431746	-1.30344	-1.49629	AT4G35630.1	phosphoserine aminotransferase 1, chloroplastic-like
LOC8080895	-1.30588	-1.27835	AT1G71830.1	LRR receptor kinase BAK1 isoform X2
LOC8078368	-1.30664	-1.01191	AT1G64050.2	uncharacterized protein LOC8078368 isoform X2
LOC110433535	-1.30711	-3.25794	AT1G78410.1	VQ motif-containing protein 10
LOC8072878	-1.30725	-1.66532	AT1G18900.2	pentatricopeptide repeat-containing protein At1g18900
LOC8070071	-1.3076	-1.39418	AT1G78140.1	uncharacterized methyltransferase At1g78140, chloroplastic isoform X2
LOC8076312	-1.31198	-1.27281	AT1G77380.1	amino acid permease 2 isoform X1
LOC8072121	-1.31302	-1.29684	AT1G31300.2	transmembrane protein 56 isoform X1
LOC8081944	-1.31767	-2.39071	AT5G20720.3	20 kDa chaperonin, chloroplastic
LOC110430341	-1.31786	-1.98694	AT2G26070.1	protein REVERSION-TO-ETHYLENE SENSITIVITY1-like
LOC8072076	-1.31894	-1.68211	AT1G06410.1	probable alpha,alpha-trehalose-phosphate synthase [UDP-forming] 7
LOC8155556	-1.31901	-1.74733	AT1G10410.1	acyl-coenzyme A thioesterase 8 isoform X1
LOC8062113	-1.32374	-1.90321	AT2G35635.1	ubiquitin-NEDD8-like protein RUB2 isoform X1
LOC8063311	-1.32622	-2.35016	AT3G55440.1	triosephosphate isomerase, chloroplastic-like
LOC8067235	-1.32722	-1.08622	AT3G06350.1	bifunctional 3-dehydroquinate dehydratase/shikimate dehydrogenase, chloroplastic isoform X3
LOC8061991	-1.32741	-1.13958	AT1G17500.1	probable phospholipid-transporting ATPase 4
LOC8076020	-1.32963	-1.30109	AT2G17290.1	calcium-dependent protein kinase 5
LOC8054862	-1.33054	-1.85282	AT4G22830.2	probable sodium/metabolite cotransporter BASS5, chloroplastic
LOC8084474	-1.33117	-1.38405	AT3G14470.1	putative disease resistance protein RGA4
LOC8059842	-1.3328	-1.13034	AT5G01110.1	pentatricopeptide repeat-containing protein At5g01110
LOC8085689	-1.33299	-1.14875	AT1G23150.1	senescence-associated protein
LOC8058985	-1.33322	-1.94852	---NA---	uncharacterized protein LOC8058985
LOC8075814	-1.3339	-1.69274	AT3G14470.1	putative disease resistance protein RGA1 isoform X2
LOC8072607	-1.33422	-1.34061	AT1G47380.1	probable protein phosphatase 2C 15
LOC8066282	-1.33556	-1.57156	AT5G07920.1	diacylglycerol kinase 1
LOC8085109	-1.33562	-1.15243	AT2G48070.2	uncharacterized protein LOC8085109
LOC8079522	-1.33632	-1.8795	AT2G34500.1	cytochrome P450 710A1
LOC8083545	-1.34023	-1.06346	AT2G34460.1	3-beta hydroxysteroid dehydrogenase/isomerase
LOC8060406	-1.34154	-2.30526	AT4G29140.1	protein DETOXIFICATION 49
LOC110436533	-1.34256	-1.56221	AT3G47860.1	chloroplastic lipocalin isoform X2
LOC110430987	-1.34367	-1.15933	AT4G05320.4	polyubiquitin-A isoform X3
LOC8062337	-1.34394	-1.36335	AT5G12310.1	uncharacterized protein LOC8062337
LOC110434874	-1.34472	-1.65881	AT4G13040.2	ethylene-responsive transcription factor-like protein At4g13040 isoform X4
LOC8063780	-1.34501	-1.09632	AT4G36890.1	probable glucuronosyltransferase Os06g0687900
LOC8081927	-1.34579	-1.45153	AT3G12020.2	kinesin-like protein KIN-7D, chloroplastic
LOC8068036	-1.34702	-1.06629	---NA---	dual specificity protein phosphatase 8
LOC8081708	-1.34806	-1.53489	AT4G23160.1	cysteine-rich receptor-like protein kinase 6
LOC110433926	-1.3492	-1.23199	AT5G48970.1	mitochondrial thiamine diphosphate carrier 2 isoform X2
LOC8155446	-1.34966	-1.89305	AT1G62330.1	uncharacterized protein At1g04910
LOC110435710	-1.34977	-2.67849	AT4G15090.1	protein FAR1-RELATED SEQUENCE 6-like
LOC8065079	-1.35261	-2.12875	AT1G80130.1	zinc finger protein AEBP2
LOC8057801	-1.35359	-1.49108	AT5G04410.1	NAC domain-containing protein 53
LOC8065276	-1.35439	-1.70786	AT5G07290.1	protein MEI2-like 3 isoform X1
LOC8074423	-1.35566	-1.54428	AT3G02050.1	potassium transporter 7
LOC8065846	-1.35634	-1.18579	AT4G34290.1	upstream activation factor subunit spp27
LOC8055729	-1.35794	-1.45001	AT4G32870.1	lachrymatory-factor synthase
LOC8076121	-1.35798	-1.35082	AT1G16300.1	glyceraldehyde-3-phosphate dehydrogenase GAPCP2, chloroplastic-like
LOC8073963	-1.36016	-1.39989	AT1G05940.1	cationic amino acid transporter 9, chloroplastic
LOC8084697	-1.36105	-2.10919	AT3G07090.1	desumoylating isopeptidase 1
LOC110433956	-1.36172	-1.15949	AT1G51760.1	IAA-amino acid hydrolase ILR1-like 1
LOC8063139	-1.36237	-1.48308	AT5G58260.1	NAD(P)H-quinone oxidoreductase subunit N, chloroplastic
LOC8076110	-1.36295	-1.43018	AT3G22260.1	OTU domain-containing protein DDB_G0284757
LOC8068479	-1.36303	-1.52023	AT4G32140.1	uncharacterized vacuolar membrane protein YML018C
LOC8072090	-1.36326	-1.35845	AT4G32460.2	uncharacterized protein LOC100788675
LOC8078382	-1.36638	-1.99826	AT1G44750.1	probable purine permease 11 isoform X1
LOC110436948	-1.36691	-1.41204	AT3G02520.1	14-3-3-like protein GF14-C
LOC8083814	-1.36985	-1.09586	AT1G29890.2	protein REDUCED WALL ACETYLATION 3
LOC8086249	-1.37022	-1.63108	AT5G32450.1	binding partner of ACD11 1
LOC8076937	-1.37071	-1.45776	AT4G15545.1	uncharacterized protein LOC100272657
LOC8069866	-1.37084	-1.15826	AT5G58140.4	phototropin-2
LOC8085909	-1.37164	-1.29634	AT4G34290.1	upstream activation factor subunit UAF30
LOC8081038	-1.37192	-1.21288	AT1G05170.1	beta-1,3-galactosyltransferase 7-like
LOC8062545	-1.37451	-1.85804	---NA---	uncharacterized protein LOC8062545
LOC8060487	-1.37568	-1.11452	AT5G64560.1	magnesium transporter MRS2-I
LOC8081260	-1.37909	-1.54801	AT3G22830.1	heat stress transcription factor A-2e
LOC8061964	-1.38038	-2.95615	AT5G49630.1	amino acid permease 1-like isoform X2
LOC8064126	-1.38101	-1.63942	AT2G03340.1	probable WRKY transcription factor 3
LOC8054878	-1.38431	-1.32916	AT5G07250.1	RHOMBOID-like protein 2
LOC8059159	-1.3847	-1.48651	AT2G19710.1	uncharacterized protein LOC8059159
LOC8065613	-1.38596	-1.12647	AT2G45670.1	Lysophospholipid acyltransferase LPEAT2
LOC8068286	-1.38642	-2.09241	AT1G32260.1	uncharacterized protein LOC8068286
LOC8070283	-1.3883	1.57299	AT5G06800.1	transfactor isoform X1
LOC8084478	-1.38836	-1.05959	AT1G50430.2	7-dehydrocholesterol reductase
LOC8073023	-1.39138	-1.83237	AT5G09820.1	probable plastid-lipid-associated protein 7, chloroplastic
LOC8070964	-1.39184	-1.08233	AT1G67310.1	calmodulin-binding transcription activator 4
LOC8065677	-1.39267	-1.5552	AT2G33800.1	30S ribosomal protein S5, chloroplastic
LOC8064043	-1.40656	-1.32427	AT3G19080.1	skin secretory protein xP2
LOC8155292	-1.40819	-1.23623	AT4G23160.1	uncharacterized protein LOC111590845
LOC8082816	-1.41058	-2.38815	AT1G53050.1	probable serine/threonine-protein kinase At1g09600 isoform X1
LOC8066805	-1.41066	-1.30266	AT1G11860.3	aminomethyltransferase, mitochondrial
LOC8056081	-1.41068	-1.71502	AT1G27385.2	uncharacterized protein LOC8056081
LOC8069395	-1.41311	-1.39775	AT4G20070.1	probable allantoate deiminase
LOC8067990	-1.41382	-1.51084	AT4G23160.1	seryl-tRNA synthetase isoform X1
LOC8079354	-1.41627	-1.28955	AT2G22010.2	E3 ubiquitin-protein ligase RKP
LOC8054706	-1.41683	-1.88427	AT2G41790.1	insulin-degrading enzyme-like 1, peroxisomal isoform X1
LOC8059117	-1.41803	-1.06274	AT2G37110.1	cell number regulator 8
LOC110436541	-1.42049	-1.03485	AT4G22890.5	PGR5-like protein 1A, chloroplastic isoform X1
LOC110431218	-1.42174	-2.13377	AT5G16710.1	glutathione S-transferase DHAR3, chloroplastic-like isoform X1
LOC8061048	-1.42386	-2.10558	AT2G38290.1	ammonium transporter 3 member 3
LOC8070465	-1.42451	-1.39569	AT5G40290.1	deoxynucleoside triphosphate triphosphohydrolase SAMHD1 homolog
LOC8085383	-1.42514	-1.36536	AT2G43750.2	probable S-sulfocysteine synthase, chloroplastic
LOC8079876	-1.42604	-1.1346	AT1G19910.1	V-type proton ATPase 16 kDa proteolipid subunit-like
LOC8060082	-1.42664	-1.62708	AT3G09320.1	probable protein S-acyltransferase 16
LOC8071741	-1.42825	-2.16653	AT1G73990.1	serine protease SPPA, chloroplastic
LOC8069126	-1.42992	-1.69255	AT5G53290.1	ethylene-responsive transcription factor CRF2-like
LOC8060945	-1.43027	-2.24827	AT3G01990.1	ACR4 isoform X1
LOC8058890	-1.43136	-3.08086	AT2G37650.1	scarecrow-like protein 9
LOC110430896	-1.43151	-2.81352	AT2G13770.1	putative nuclease HARBI1 isoform X1
LOC110437003	-1.43481	-1.39854	AT3G24180.2	non-lysosomal glucosylceramidase-like
LOC110429673	-1.43507	-1.32307	AT3G03780.3	5-methyltetrahydropteroyltriglutamate--homocysteine methyltransferase 1
LOC8065077	-1.43888	-1.73119	AT3G15730.1	phospholipase D alpha 2
LOC8068166	-1.43902	-1.40335	AT5G01380.1	trihelix transcription factor GT-3b
LOC8060823	-1.44012	-1.3558	AT5G05740.3	probable zinc metalloprotease EGY2, chloroplastic isoform X2
LOC8061620	-1.44022	-1.25455	AT2G32390.2	glutamate receptor 3.4 isoform X2
LOC8069918	-1.44196	-1.56704	AT5G17670.1	uncharacterized LOC100382661
LOC8077955	-1.44243	-1.69042	AT4G33030.1	UDP-sulfoquinovose synthase, chloroplastic
LOC8078527	-1.4426	-2.86491	AT5G24860.1	flowering-promoting factor 1-like protein 5
LOC8068220	-1.443	-1.71948	AT1G12800.1	uncharacterized protein LOC8068220
LOC8060229	-1.44341	-1.77992	AT1G70740.2	putative receptor-like protein kinase At4g00960
LOC110434604	-1.44351	-2.1771	AT2G31955.3	GTP 3',8-cyclase, mitochondrial
LOC8081886	-1.4444	-1.19703	AT3G47560.1	uncharacterized protein LOC100283210 isoform 1
LOC8054665	-1.44504	-1.83182	AT5G56350.1	pyruvate kinase, cytosolic isozyme
LOC8062008	-1.44725	-1.48488	AT4G23160.1	uncharacterized protein LOC8077820
LOC8064528	-1.44835	-1.50123	AT1G69040.2	ACT domain-containing protein ACR4
LOC8066798	-1.45424	-1.39277	AT2G34660.2	ABC transporter C family member 2
LOC110436814	-1.45506	-2.94126	AT1G77120.1	alcohol dehydrogenase 1 isoform X1
LOC8055240	-1.45526	-3.30477	AT5G44280.1	putative E3 ubiquitin-protein ligase RING1a isoform X1
LOC8061815	-1.45826	-1.04657	AT5G17870.1	50S ribosomal protein 6, chloroplastic
LOC110434702	-1.45935	-2.85897	AT1G14330.1	F-box/kelch-repeat protein At1g74510-like
LOC8062159	-1.45947	-1.55662	AT1G10570.2	uncharacterized protein LOC100280033 isoform X1
LOC8076872	-1.45961	-1.63663	AT3G23600.1	endo-1,3;1,4-beta-D-glucanase isoform X1
LOC110436805	-1.46439	-1.07401	AT4G37850.1	transcription factor bHLH18
LOC110430617	-1.46473	-1.40721	AT4G39150.2	chaperone protein dnaJ 10-like
LOC8067895	-1.46474	-1.76423	AT1G20020.3	ferredoxin--NADP reductase, leaf isozyme, chloroplastic
LOC8077298	-1.46499	-4.09431	AT1G72680.1	probable cinnamyl alcohol dehydrogenase 1
LOC110433963	-1.46603	-1.45237	AT1G21450.1	scarecrow-like protein 1
LOC8057100	-1.46712	-2.44861	AT3G57520.1	probable galactinol--sucrose galactosyltransferase 2
LOC110431615	-1.46929	-2.13006	AT3G63080.1	probable glutathione peroxidase 4
LOC8069885	-1.46951	-1.00775	AT1G15060.1	uncharacterized LOC100382599
LOC8069443	-1.47111	-1.27903	AT1G17200.1	CASP-like protein 2A1
LOC8077042	-1.47131	-1.54845	AT2G40890.1	cytochrome P450 98A1
LOC8077270	-1.47396	-2.24459	AT5G51720.1	CDGSH iron-sulfur domain-containing protein NEET
LOC8084800	-1.47402	-2.83262	AT1G71460.1	pentatricopeptide repeat-containing protein At1g71460, chloroplastic
LOC8080604	-1.4758	-1.14968	AT2G24270.3	NADP-dependent glyceraldehyde-3-phosphate dehydrogenase
LOC8060231	-1.4779	-1.90973	AT2G47910.2	protein CHLORORESPIRATORY REDUCTION 6, chloroplastic
LOC8054399	-1.47937	-1.4876	AT2G46380.1	uncharacterized protein LOC8054399
LOC8066034	-1.48034	-1.46084	AT1G22050.1	membrane-anchored ubiquitin-fold protein 1 isoform X1
LOC8057297	-1.48048	-1.44886	AT4G23160.1	uncharacterized protein LOC8060379 isoform X1
LOC8063649	-1.48055	-1.13469	AT3G23760.1	uncharacterized protein At4g14100
LOC8070733	-1.48061	-1.46093	AT5G27560.1	uncharacterized protein LOC8070733
LOC8060566	-1.48503	-1.79372	AT2G43560.1	peptidyl-prolyl cis-trans isomerase FKBP16-3, chloroplastic
LOC8071154	-1.48521	-1.03911	---NA---	photosystem II 10 kDa polypeptide, chloroplastic
LOC8064651	-1.48659	-1.3154	AT3G14110.2	protein FLUORESCENT IN BLUE LIGHT, chloroplastic isoform X2
LOC110429682	-1.48678	-1.14018	---NA---	GDP-L-galactose phosphorylase 1-like
LOC8075668	-1.48693	-3.01444	AT1G69580.2	myb family transcription factor APL
LOC8083522	-1.48701	-2.78521	AT1G77760.1	nitrate reductase [NADH]
LOC8085013	-1.48938	-3.93624	AT1G11720.1	starch synthase 3, chloroplastic/amyloplastic
LOC8066977	-1.49011	-1.00716	AT2G31450.2	endonuclease III homolog 1, chloroplastic isoform X2
LOC8067542	-1.49123	-1.30546	AT4G09670.1	uncharacterized oxidoreductase At4g09670
LOC8069388	-1.49221	-1.818	AT5G64380.1	fructose-1,6-bisphosphatase, chloroplastic
LOC8073539	-1.4933	-1.45046	AT3G13340.2	uncharacterized WD repeat-containing protein C2A9.03
LOC8084664	-1.49364	-2.19469	AT3G15900.1	uncharacterized protein LOC8084664
LOC8061863	-1.49437	-1.22604	AT4G03560.1	two pore calcium channel protein 1 isoform X1
LOC8082633	-1.49455	-1.09993	AT5G12340.1	uncharacterized protein LOC8082633
LOC8056224	-1.49592	-2.89393	AT2G32990.1	endoglucanase 22
LOC8066987	-1.49688	-1.75266	AT2G26080.1	glycine dehydrogenase (decarboxylating), mitochondrial
LOC8069103	-1.50197	-1.3249	---NA---	KHG/KDPG aldolase
LOC8054660	-1.50269	-1.71426	---NA---	uncharacterized protein LOC8054660 isoform X2
LOC8062069	-1.50301	-1.50977	AT4G24090.1	uncharacterized protein LOC8062069
LOC8078934	-1.5032	-1.1485	AT5G09650.1	soluble inorganic pyrophosphatase 6, chloroplastic
LOC8066132	-1.5049	-1.29207	AT5G40780.2	lysine histidine transporter 1
LOC8072719	-1.50647	-1.43602	AT2G22670.4	auxin-responsive protein IAA1
LOC8079047	-1.50907	-1.34685	AT1G15140.3	fruit protein pKIWI502
LOC8077272	-1.50908	-1.4555	AT1G51110.1	probable plastid-lipid-associated protein 12, chloroplastic isoform X3
LOC8063634	-1.50998	-1.0377	AT2G39210.1	protein NUCLEAR FUSION DEFECTIVE 4
LOC8061451	-1.51048	-1.97815	AT5G44600.1	uncharacterized protein LOC8061451
LOC8057863	-1.51087	2.73999	---NA---	uncharacterized protein LOC8061322
LOC8067222	-1.51196	-1.63285	AT1G36180.1	acetyl-CoA carboxylase 1
LOC8069792	-1.5149	-3.03062	AT1G69830.1	alpha-amylase 3, chloroplastic
LOC8072313	-1.51578	-1.86119	AT3G13060.2	uncharacterized protein LOC8072313 isoform X1
LOC8069902	-1.51891	-1.33385	AT5G25100.1	transmembrane 9 superfamily member 9
LOC8056857	-1.52046	-1.05979	---NA---	CMV 1a interacting protein 1
LOC8081163	-1.52085	-1.46434	AT3G03790.2	uncharacterized protein LOC103631979 isoform X3
LOC8063860	-1.52216	-1.90975	AT4G23160.1	uncharacterized protein LOC8077820
LOC110436405	-1.52242	-1.32426	AT4G20460.1	UDP-arabinose 4-epimerase 1-like
LOC8074772	-1.52307	-1.16326	AT4G21445.1	uncharacterized protein LOC8074772
LOC8074461	-1.52311	-2.1094	AT5G18280.2	probable apyrase 2
LOC110437660	-1.52513	-1.93087	AT5G45130.1	ras-related protein RABF2b
LOC8061411	-1.52554	-1.61342	AT3G01980.4	carbonyl reductase [NADPH] 2
LOC8079281	-1.52764	-1.52341	AT3G07040.1	disease resistance protein RPM1-like
LOC8084436	-1.52782	-1.56365	AT3G16520.3	anthocyanidin 5,3-O-glucosyltransferase-like
LOC8063373	-1.52808	-2.42167	AT1G66150.1	receptor protein kinase TMK1
LOC8056405	-1.52938	-1.52388	AT3G44890.1	50S ribosomal protein L9, chloroplastic
LOC8072261	-1.52984	-1.63709	AT2G41430.3	protein EARLY RESPONSIVE TO DEHYDRATION 15
LOC8069953	-1.53187	-1.45307	AT2G43760.3	molybdopterin synthase catalytic subunit
LOC8073685	-1.53215	-1.0011	AT3G26000.1	F-box protein SKIP14
LOC8084727	-1.53252	-1.73224	AT5G27930.2	probable protein phosphatase 2C 48
LOC8073789	-1.53263	-1.93711	ATMG00860.1	uncharacterized protein LOC9266472
LOC8063600	-1.53356	-1.72759	AT4G34040.1	probable E3 ubiquitin-protein ligase ZFP1
LOC8065851	-1.53359	-2.11317	AT1G64940.1	cytochrome P450 89A2
LOC110430979	-1.53451	-1.73926	AT5G15640.1	solute carrier family 25 member 44
LOC8082224	-1.53503	-1.14573	AT2G01410.1	uncharacterized LOC100277766 precursor
LOC8078004	-1.54286	-1.54458	AT1G72750.1	mitochondrial import inner membrane translocase subunit TIM23-2
LOC8086315	-1.54437	-1.85109	AT3G47680.1	glutathione S-transferase T3 isoform X1
LOC8055153	-1.54464	-2.2605	AT4G27600.1	uncharacterized sugar kinase slr0537
LOC8070476	-1.54656	-2.21144	AT2G34710.1	homeobox-leucine zipper protein HOX9 isoform X1
LOC8072281	-1.54972	-1.29917	AT5G17520.1	maltose excess protein 1-like, chloroplastic
LOC8077269	-1.55023	-1.8164	AT4G22850.1	uncharacterized protein LOC8077269
LOC8078326	-1.55036	-2.0698	AT1G53520.1	fatty-acid-binding protein 3, chloroplastic
LOC8062437	-1.55058	-1.17636	AT3G20240.1	probable mitochondrial adenine nucleotide transporter BTL1
LOC8056368	-1.55109	-2.48248	AT1G05360.1	vacuole membrane protein KMS1
LOC8068689	-1.55123	-1.32048	AT5G59890.1	actin-depolymerizing factor 7
LOC8063396	-1.55279	-1.55763	AT4G39670.1	ACD11 homolog protein
LOC8082294	-1.55286	-1.47119	AT5G18660.1	divinyl chlorophyllide a 8-vinyl-reductase, chloroplastic
LOC8078052	-1.55322	-1.34283	AT3G48250.1	pentatricopeptide repeat-containing protein At3g48250, chloroplastic
LOC8068260	-1.55355	-1.11963	AT2G21130.1	peptidyl-prolyl cis-trans isomerase
LOC8059374	-1.5544	-1.29013	AT5G40950.1	50S ribosomal protein L27, chloroplastic
LOC8066782	-1.55464	-1.67892	AT1G76100.1	plastocyanin, chloroplastic
LOC8063601	-1.55582	-1.23019	AT5G60860.1	ras-related protein RABA1f
LOC8064740	-1.55626	-3.13465	AT2G32800.1	receptor like protein kinase S.2
LOC8082754	-1.56155	-2.76936	AT3G19720.2	dynamin-like protein ARC5 isoform X2
LOC8067215	-1.56172	-2.30413	AT5G12860.2	dicarboxylate transporter 1, chloroplastic
LOC8077721	-1.56209	-2.04022	AT5G56170.1	GPI-anchored protein LLG1
LOC8077058	-1.56576	-1.3767	AT1G72640.1	uncharacterized protein LOC8077058 isoform X3
LOC8059715	-1.56807	-4.91891	AT1G67580.2	putative cyclin-dependent kinase F-2
LOC8062325	-1.57067	-2.95893	AT2G29480.1	probable glutathione S-transferase
LOC8058776	-1.57295	-1.99473	AT3G53130.1	carotene epsilon-monooxygenase, chloroplastic
LOC8064367	-1.57541	-1.14688	AT3G54360.1	E3 ubiquitin-protein ligase CHFR isoform X2
LOC8080084	-1.57592	-2.4294	AT1G09850.1	jacalin-related lectin 3
LOC8079251	-1.57633	-2.68816	---NA---	uncharacterized protein LOC8079251 isoform X1
LOC8081799	-1.57675	-1.47198	AT3G05940.1	transmembrane protein 184A
LOC8062916	-1.57681	-1.91066	AT1G13340.1	uncharacterized protein LOC8062916
LOC110430962	-1.57777	-1.55362	AT1G78600.1	B-box zinc finger protein 22
LOC8054752	-1.57913	-1.70692	AT1G05850.1	chitinase-like protein 1
LOC110437483	-1.57919	-1.422	AT2G41880.1	guanylate kinase 1
LOC8056613	-1.58025	-1.03513	AT4G24060.1	dof zinc finger protein DOF4.6 isoform X2
LOC8075708	-1.5812	-1.70424	AT1G74520.1	HVA22-like protein a
LOC8069886	-1.58174	-1.32332	AT5G38660.1	uncharacterized protein LOC8069886 isoform X1
LOC8086427	-1.5818	-2.11939	AT5G22030.1	ubiquitin carboxyl-terminal hydrolase 8
LOC8082915	-1.5839	-1.50735	AT5G47730.1	phosphatidylinositol/phosphatidylcholine transfer protein SFH2 isoform X1
LOC8083429	-1.58392	1.15627	AT2G39130.1	amino acid transporter AVT1C isoform X2
LOC8055428	-1.58414	-2.16712	AT1G66980.1	glycerophosphodiester phosphodiesterase GDPDL3
LOC8065640	-1.58455	-1.65154	AT3G48180.1	uncharacterized protein LOC8065640
LOC8068691	-1.58464	-2.43808	AT3G53620.1	soluble inorganic pyrophosphatase 4
LOC8082966	-1.58498	-1.72345	AT1G53320.1	tubby-like F-box protein 9
LOC8061761	-1.58526	-2.97121	AT2G37770.2	aldo-keto reductase family 4 member C10-like isoform X1
LOC8068388	-1.5878	-1.4977	AT2G16500.1	arginine decarboxylase 1
LOC8083807	-1.58843	-1.72347	AT4G36520.1	titin homolog
LOC8076375	-1.5886	-1.79945	AT1G07530.1	scarecrow-like protein 34
LOC8076104	-1.58955	-1.26631	AT1G05170.1	probable beta-1,3-galactosyltransferase 2
LOC8054359	-1.59297	-2.10558	AT5G64813.1	small GTPase LIP1
LOC8063823	-1.59664	-2.18681	AT5G57170.2	macrophage migration inhibitory factor homolog
LOC8085818	-1.59691	-1.32763	AT4G39120.1	bifunctional phosphatase IMPL2, chloroplastic
LOC8077610	-1.59715	-2.05194	AT2G23420.1	nicotinate phosphoribosyltransferase 2
LOC8082519	-1.59743	-2.43004	---NA---	dnaJ homolog subfamily B member 3-like
LOC8067928	-1.59832	-1.62449	AT5G57710.1	protein SMAX1-like
LOC8060554	-1.60073	-3.66121	AT4G25470.1	dehydration-responsive element-binding protein 1J
LOC8084345	-1.60132	-2.79215	AT5G11930.1	monothiol glutaredoxin-S2
LOC8083467	-1.60197	-2.22573	AT4G38200.1	brefeldin A-inhibited guanine nucleotide-exchange protein 1
LOC8086288	-1.60297	-1.67055	AT2G35500.1	probable inactive shikimate kinase like 2, chloroplastic
LOC110436510	-1.60334	-1.97833	---NA---	uncharacterized protein LOC110436510
LOC8054770	-1.60398	-1.43327	AT3G07320.1	probable glucan endo-1,3-beta-glucosidase A6
LOC8075962	-1.60426	-2.58654	AT2G47940.1	protease Do-like 2, chloroplastic
LOC8064849	-1.60528	-2.04601	AT1G73730.1	ETHYLENE INSENSITIVE 3-like 3 protein
LOC8083947	-1.60591	-1.63654	AT5G42710.1	uncharacterized protein LOC8083947
LOC8063180	-1.60691	-1.22257	AT2G27820.1	arogenate dehydratase 3, chloroplastic
LOC8067205	-1.60937	-2.53144	AT3G18830.1	polyol transporter 5
LOC8066607	-1.6107	-2.03217	AT5G56750.1	protein NDL1 isoform X1
LOC8055208	-1.61153	-1.24722	AT1G02290.1	uncharacterized protein LOC8055208
LOC8078213	-1.61295	-1.88734	AT5G57030.1	lycopene epsilon cyclase, chloroplastic
LOC8054342	-1.61318	-2.6911	AT1G12420.1	ACT domain-containing protein ACR8
LOC8070884	-1.61569	-2.31632	AT4G34050.1	caffeoyl-CoA O-methyltransferase 1 isoform X1
LOC8083917	-1.61721	-2.07149	AT1G17180.1	probable glutathione S-transferase GSTU1
LOC110431204	-1.61753	-2.03735	AT2G39470.1	photosynthetic NDH subunit of lumenal location 1, chloroplastic
LOC8057559	-1.61754	-1.29973	---NA---	centromere protein F
LOC8069949	-1.61793	-2.45025	AT5G58110.1	uncharacterized protein LOC8069949
LOC8066986	-1.61866	-1.94155	AT5G22400.1	rho GTPase-activating protein 5-like
LOC8059268	-1.61955	-1.52859	AT4G23160.1	putative Ser/Thr protein phosphatase family protein isoform X1
LOC8057765	-1.61983	-1.75522	AT3G12360.1	ankyrin repeat-containing protein NPR4
LOC8071625	-1.62239	-1.06983	AT2G44350.2	citrate synthase, mitochondrial
LOC8076863	-1.62476	-2.34324	AT1G03310.1	isoamylase 2, chloroplastic
LOC8059104	-1.62477	-1.89058	---NA---	uncharacterized protein LOC101759227
LOC8055801	-1.62625	-1.43334	---NA---	protein TIFY 6b-like
LOC8080261	-1.62634	-1.91799	AT1G19920.1	ATP sulfurylase 2
LOC8058739	-1.63151	-1.34291	AT5G12890.1	UDP-glycosyltransferase 92A1
LOC8079056	-1.63379	-1.89414	AT3G18180.1	protein O-linked-mannose beta-1,4-N-acetylglucosaminyltransferase 2-like
LOC8069246	-1.63534	-2.20178	AT1G11170.1	uncharacterized protein LOC8069246 isoform X2
LOC8061007	-1.63785	-2.02385	AT1G71360.1	SUN domain-containing protein 4
LOC8075293	-1.63859	-1.63207	AT1G08380.1	photosystem I subunit O
LOC8069100	-1.63912	-1.29084	AT1G52320.4	nitrate regulatory gene2 protein
LOC8058810	-1.63919	-1.12701	AT5G59970.1	histone H4-like
LOC110429720	-1.63945	-2.04742	AT5G13750.3	uncharacterized protein LOC103641910
LOC8073410	-1.64024	-2.27362	AT4G39860.1	uncharacterized protein LOC8073410
LOC8059834	-1.64452	-3.63233	AT5G06610.1	uncharacterized protein LOC8059834
LOC110433990	-1.64592	-2.08507	AT4G12830.1	uncharacterized LOC100193707 isoform X2
LOC8069225	-1.64766	-1.20804	AT5G03650.1	1,4-alpha-glucan-branching enzyme, chloroplastic/amyloplastic
LOC8067541	-1.64797	-1.87167	AT1G14330.1	F-box/kelch-repeat protein SKIP11-like
LOC8077278	-1.64863	-2.37066	AT3G45970.1	expansin-like A3
LOC8073376	-1.64974	-1.09023	AT3G45040.1	dolichol kinase EVAN
LOC8055257	-1.6506	-1.71491	AT2G16770.1	basic leucine zipper 23
LOC8074565	-1.65305	-2.5185	AT1G15110.1	CDP-diacylglycerol--serine O-phosphatidyltransferase 1-like isoform X1
LOC8065645	-1.65505	-1.41906	AT3G21690.1	protein DETOXIFICATION 40-like
LOC8056846	-1.65548	-2.04783	AT3G50660.1	cytochrome P450 90B2
LOC110436277	-1.65606	-2.02254	AT1G79850.1	30S ribosomal protein S17, chloroplastic
LOC8084517	-1.6568	-1.39541	AT1G14780.1	MACPF domain-containing protein At1g14780
LOC8078957	-1.65796	-1.77834	AT3G18830.1	putative polyol transporter 1
LOC8072423	-1.66168	-1.41013	AT5G52200.1	protein phosphatase inhibitor 2
LOC8074330	-1.6626	-1.41901	AT3G52430.1	lipase-like PAD4 isoform X1
LOC8080801	-1.66378	-3.34018	---NA---	skin secretory protein xP2
LOC8074658	-1.66407	-1.66705	AT3G54690.1	probable arabinose 5-phosphate isomerase
LOC8073233	-1.66432	-1.57465	AT5G10650.2	E3 ubiquitin-protein ligase MBR2-like
LOC8071647	-1.66647	-1.14542	AT3G15800.1	glucan endo-1,3-beta-glucosidase 14
LOC8074192	-1.66672	-1.92854	AT1G05830.2	uncharacterized protein LOC8074192 isoform X3
LOC8084704	-1.66747	-1.81118	AT1G60000.1	28 kDa ribonucleoprotein, chloroplastic
LOC8063060	-1.66816	-1.99146	AT5G63650.1	serine/threonine-protein kinase SAPK7
LOC110431603	-1.67082	-1.47521	AT2G29690.1	anthranilate synthase alpha subunit 2, chloroplastic
LOC8057441	-1.67109	-2.65423	AT4G24380.2	esterase AGAP003155
LOC8066844	-1.67142	-1.18282	AT1G61720.1	anthocyanidin reductase ((2S)-flavan-3-ol-forming)
LOC8082853	-1.6776	-1.04197	AT3G19800.2	large ribosomal RNA subunit accumulation protein YCED homolog 2, chloroplastic
LOC8082268	-1.6781	-1.39764	AT2G26600.1	glucan endo-1,3-beta-glucosidase 14 isoform X1
LOC8055275	-1.67876	-1.10993	AT3G61980.1	uncharacterized protein LOC112894467
LOC8065743	-1.6789	-1.08415	AT1G70670.1	probable peroxygenase 5
LOC8065733	-1.68189	-3.16731	AT1G10170.1	NF-X1-type zinc finger protein NFXL1
LOC8058735	-1.68195	-1.17826	AT5G61640.1	peptide methionine sulfoxide reductase A2-1
LOC8060538	-1.68349	-1.30241	AT4G07990.2	uncharacterized protein LOC8060538 isoform X1
LOC8080191	-1.68372	-1.60992	AT5G53730.1	harpin-induced protein
LOC8064932	-1.68434	-1.92939	AT5G62430.1	cyclic dof factor 1
LOC8056585	-1.68602	-1.83021	AT4G11600.1	probable phospholipid hydroperoxide glutathione peroxidase 6, mitochondrial
LOC8068443	-1.69391	-1.69237	---NA---	heterogeneous nuclear ribonucleoprotein U-like protein 1
LOC8079870	-1.69451	-2.42511	AT5G45930.1	oil yellow 1 isoform X1
LOC8072478	-1.69488	-1.67329	AT5G40370.1	glutaredoxin-C4, chloroplastic
LOC8071269	-1.6952	-2.44009	AT4G23100.2	glutamate--cysteine ligase, chloroplastic
LOC8078904	-1.69639	-2.07296	AT5G65440.1	uncharacterized protein LOC101764782
LOC8075580	-1.69754	-1.52001	AT3G24550.1	proline-rich receptor-like protein kinase PERK2
LOC8084355	-1.6997	-1.64099	AT5G47390.1	transcription factor MYBS3
LOC8062737	-1.70198	-1.65408	AT2G26830.1	probable ethanolamine kinase isoform X1
LOC8055297	-1.70216	-1.54654	AT5G01990.1	protein PIN-LIKES 6
LOC8066877	-1.70477	-2.85976	AT5G24000.1	uncharacterized protein LOC8066877
LOC8086027	-1.70555	-2.95185	---NA---	uncharacterized protein LOC8086027
LOC110429859	-1.70789	-1.15705	AT3G22750.1	serine/threonine-protein kinase STY13
LOC8071482	-1.71377	-1.17854	AT1G08410.1	GTPase LSG1-2
LOC8066312	-1.71393	-2.1398	AT4G15800.1	rapid alkalinization factor
LOC8054108	-1.71395	-1.57375	---NA---	probable WRKY transcription factor 70
LOC8064876	-1.71483	-1.67468	AT2G33450.1	50S ribosomal protein L28, chloroplastic
LOC8056341	-1.71689	-1.19955	AT1G11170.1	uncharacterized protein LOC101761432 isoform X1
LOC8059628	-1.718	-1.20985	AT3G52740.1	protein BIC1
LOC8056543	-1.71875	-1.97769	AT4G32410.1	probable cellulose synthase A catalytic subunit 1 [UDP-forming]
LOC8082873	-1.71944	-2.07852	AT2G20780.1	probable polyol transporter 4 isoform X2
LOC8086346	-1.72071	-1.37814	AT3G62700.1	uncharacterized protein LOC109733718
LOC110433833	-1.72482	-1.32366	AT3G54140.1	protein NRT1/ PTR FAMILY 8.1-like
LOC8065181	-1.72525	-1.37714	AT3G49550.1	uncharacterized protein LOC109732825 isoform X1
LOC110429807	-1.72904	-1.32429	AT2G16430.1	purple acid phosphatase 2-like
LOC8066859	-1.72975	-1.59314	AT3G48110.1	glycine--tRNA ligase, chloroplastic/mitochondrial 2 isoform X3
LOC8081515	-1.73422	-1.52963	---NA---	uncharacterized protein LOC111589920
LOC8071686	-1.73565	-2.3362	AT1G35340.1	uncharacterized protein LOC8071686
LOC8055291	-1.73839	-1.24706	AT1G47890.1	receptor-like protein 12
LOC8059958	-1.73888	-2.05629	AT5G65840.1	thioredoxin-like protein AAED1, chloroplastic
LOC110432484	-1.73888	-1.93798	AT5G58540.1	probable inactive receptor-like protein kinase At3g56050 isoform X1
LOC8077530	-1.73963	-1.87864	AT1G07890.8	L-ascorbate peroxidase 2, cytosolic
LOC8061338	-1.74169	-1.66825	AT3G51820.1	chlorophyll synthase, chloroplastic
LOC8061717	-1.74206	-1.95679	AT2G36710.1	probable pectinesterase 15
LOC8065504	-1.74288	-1.98134	AT1G78020.1	proline-rich receptor-like protein kinase PERK13
LOC8084025	-1.74398	-1.73483	AT1G07030.1	uncharacterized mitochondrial carrier C8C9.12c
LOC8070638	-1.74627	-1.30438	AT3G52710.1	uncharacterized protein LOC8070638
LOC8057777	-1.74717	-1.02357	AT2G37570.1	SLT1 protein
LOC8065506	-1.74898	-1.36237	AT2G22125.1	protein CELLULOSE SYNTHASE INTERACTIVE 1 isoform X1
LOC8080763	-1.75061	-1.86059	AT2G37220.1	RNA-binding protein CP29B, chloroplastic
LOC8073807	-1.75156	-1.94387	AT3G58800.1	uncharacterized protein LOC8073807
LOC8062537	-1.75315	-1.56786	AT4G33790.1	fatty acyl-CoA reductase 1
LOC8063522	-1.7542	-3.27762	AT3G58480.1	IQ domain-containing protein IQM2
LOC110436901	-1.75438	-2.69559	---NA---	uncharacterized protein LOC110436901 isoform X2
LOC8059189	-1.75622	-2.78116	AT5G19600.1	probable sulfate transporter 3.5
LOC8061754	-1.75747	-2.32184	AT3G53990.1	universal stress protein PHOS32
LOC8067866	-1.7581	-3.24371	AT1G74950.1	protein TIFY 11e
LOC8069198	-1.75836	-2.58052	AT2G17840.1	senescence/dehydration-associated protein At3g51250
LOC8085707	-1.75932	-2.04075	AT1G01140.2	putative CBL-interacting protein kinase family protein
LOC8058783	-1.75934	-1.52958	AT3G51790.1	cytochrome c-type biogenesis protein CcmE homolog, mitochondrial isoform X3
LOC8057005	-1.75992	-1.3357	AT5G47900.6	heparan-alpha-glucosaminide N-acetyltransferase isoform X1
LOC8061415	-1.76042	-1.44137	AT2G02061.1	uncharacterized protein At4g15970
LOC110433589	-1.76128	-1.45831	AT5G07070.1	CBL-interacting protein kinase 11
LOC8059143	-1.76717	-1.08847	---NA---	fibrous sheath CABYR-binding protein-like
LOC110434026	-1.76795	-1.30174	AT2G25950.1	PITH domain-containing protein 1
LOC8062666	-1.76938	-1.04197	AT1G03070.2	BI1-like protein
LOC8056743	-1.76949	-2.07006	AT5G63370.3	putative cyclin-dependent kinase F-2
LOC8074076	-1.77041	-1.68798	AT1G30520.1	2-succinylbenzoate--CoA ligase, chloroplastic/peroxisomal
LOC8069284	-1.77375	-1.2579	AT3G10300.1	uncharacterized mitochondrial protein AtMg00810-like
LOC8078960	-1.77381	-1.31298	AT2G05160.1	putative zinc finger CCCH domain-containing protein 51
LOC8082243	-1.77524	-2.23191	AT5G20140.2	uncharacterized protein LOC8082243
LOC110435665	-1.77705	-2.06294	AT2G40300.1	ferritin-1, chloroplastic-like
LOC8064336	-1.77808	-2.42131	AT1G60950.1	adrenodoxin, mitochondrial
LOC8075739	-1.77879	-3.00893	AT1G70070.1	DExH-box ATP-dependent RNA helicase DExH15 chloroplastic
LOC8059285	-1.7792	-3.43574	AT4G13180.1	NADPH-dependent aldehyde reductase-like protein, chloroplastic
LOC8066345	-1.78019	-1.22887	---NA---	uncharacterized protein LOC8066345
LOC8079396	-1.78126	-1.80632	AT4G15975.1	RING-H2 finger protein ATL56
LOC110430024	-1.78296	-1.51988	AT2G38880.7	nuclear transcription factor Y subunit B-3
LOC8057271	-1.78435	-1.39192	AT1G65470.1	chromatin assembly factor 1 subunit FSM
LOC8086436	-1.7853	-1.00318	AT5G06570.2	probable carboxylesterase 15
LOC110437049	-1.78578	-1.22625	AT2G36310.1	uridine nucleosidase 1 isoform X3
LOC8077700	-1.78742	-1.75431	AT5G16000.1	protein NSP-INTERACTING KINASE 1
LOC110436601	-1.78776	-2.81473	AT1G05710.5	transcription factor bHLH153-like
LOC8056503	-1.78779	-2.00755	AT3G54420.1	chitinase 6
LOC110436520	-1.78931	-1.0636	---NA---	protein PYRICULARIA ORYZAE RESISTANCE 21-like
LOC8061539	-1.79055	-3.06859	AT1G19250.1	probable flavin-containing monooxygenase 1
LOC8059617	-1.79078	-3.01234	AT5G03720.1	heat stress transcription factor A-3
LOC8065827	-1.79376	-2.83271	AT2G15220.1	putative receptor-like protein kinase At4g00960
LOC8061473	-1.79424	-1.47182	AT2G23140.2	U-box domain-containing protein 4
LOC8073859	-1.79612	-1.78172	AT2G18280.2	tubby-like F-box protein 5
LOC8065239	-1.79827	-1.59287	AT1G09970.1	receptor-like protein kinase HAIKU2
LOC8079041	-1.80291	-1.75898	AT1G71070.1	beta-glucuronosyltransferase GlcAT14A
LOC8072075	-1.805	-1.75724	AT4G18880.1	heat stress transcription factor A-4b
LOC8064010	-1.80638	-2.51359	AT4G38160.1	transcription termination factor MTERF6, chloroplastic/mitochondrial
LOC8063832	-1.80647	-2.57209	AT5G40690.1	uncharacterized protein LOC8063832
LOC8080746	-1.80953	-1.67187	AT5G64080.2	non-specific lipid transfer protein-like 1
LOC8062409	-1.81039	-2.03026	AT3G25070.1	RPM1-interacting protein 4
LOC8082844	-1.81685	-1.24811	AT1G60670.1	uncharacterized protein LOC8082844
LOC8058814	-1.81734	-2.49407	AT5G24530.1	protein DOWNY MILDEW RESISTANCE 6
LOC8073694	-1.81851	-2.47246	AT3G25250.1	serine/threonine-protein kinase OXI1
LOC8076974	-1.81883	-1.90414	AT1G22840.2	cytochrome c
LOC8075804	-1.82446	-1.38226	AT1G12020.1	uncharacterized protein LOC8075804
LOC8079595	-1.82607	-1.44445	AT3G16150.1	probable isoaspartyl peptidase/L-asparaginase 2
LOC8056220	-1.83058	-2.16756	AT1G72630.1	EARLY flowering 4 protein
LOC8076869	-1.8307	-1.67412	AT5G27550.1	kinesin-like protein KIN-14J
LOC8054264	-1.83096	-1.34508	AT5G48150.2	scarecrow-like protein 21
LOC8081003	-1.83127	-1.396	AT3G14050.1	probable GTP diphosphokinase RSH3, chloroplastic
LOC8072485	-1.83308	-1.92397	AT1G64780.1	ammonium transporter 1 member 2
LOC8063182	-1.83324	-1.61183	AT2G45720.2	U-box domain-containing protein 15 isoform X2
LOC8054934	-1.83346	-3.86849	AT2G15490.3	scopoletin glucosyltransferase
LOC8083327	-1.8335	-1.08107	AT1G62750.1	elongation factor G-2, chloroplastic
LOC8064931	-1.83362	-2.89263	AT1G18810.1	protein PHYTOCHROME KINASE SUBSTRATE 1
LOC8061146	-1.83424	-3.09529	AT5G40010.1	AAA-ATPase At3g28580
LOC8067865	-1.83525	-2.42032	AT1G74950.1	protein TIFY 11e-like
LOC110436684	-1.83562	-1.81223	AT2G39270.1	probable adenylate kinase 6, chloroplastic
LOC110434224	-1.83925	-2.14419	AT3G46540.1	clathrin interactor EPSIN 3-like
LOC8056333	-1.84054	-2.49878	---NA---	F-box domain containing protein
LOC110433021	-1.84174	-1.75481	AT5G09680.2	cytochrome b5 domain-containing protein RLF-like
LOC8060379	-1.84198	-1.76994	AT4G23160.1	uncharacterized protein LOC8060379 isoform X1
LOC110433558	-1.84289	-1.66076	AT5G42070.1	uncharacterized LOC103649536
LOC8059185	-1.84569	-1.00077	AT4G09760.3	probable choline kinase 2
LOC8080720	-1.84685	-1.16944	AT1G07250.1	anthocyanidin 3-O-glucosyltransferase 2
LOC8054502	-1.84813	-3.59308	AT4G11800.1	uncharacterized protein LOC8054502
LOC110436757	-1.84815	-1.76872	AT4G23160.1	uncharacterized protein LOC100193058 isoform X1
LOC8064204	-1.85034	-1.3004	AT1G71750.2	bifunctional protein tilS/hprT
LOC8075949	-1.85042	-1.25084	AT3G05170.1	phosphoglycerate mutase-like protein AT74H
LOC8059017	-1.85102	-1.91435	AT1G01180.1	uncharacterized protein LOC8059017
LOC8062977	-1.85211	-1.83899	AT5G38900.1	thioredoxin superfamily protein isoform X1
LOC8086479	-1.85385	-1.60582	AT4G13010.1	chloroplast envelope quinone oxidoreductase homolog
LOC8069136	-1.85568	-1.53581	AT5G05950.1	uncharacterized protein LOC8069136
LOC8073485	-1.85752	-1.91779	---NA---	fibrous sheath CABYR-binding protein
LOC8078663	-1.86136	-1.54158	AT5G67480.1	TAZ transcription factor isoform X1
LOC8063017	-1.8616	-1.53327	AT1G71691.1	GDSL esterase/lipase At5g55050
LOC8055953	-1.86175	-2.28115	AT1G23180.1	uncharacterized protein LOC8055953
LOC8063582	-1.8628	-1.18052	AT3G11250.1	60S acidic ribosomal protein P0
LOC8058551	-1.86572	-1.61653	AT1G54740.1	protein FANTASTIC FOUR 3 isoform X1
LOC8060701	-1.86914	-2.31562	AT3G03710.1	probable polyribonucleotide nucleotidyltransferase 1, chloroplastic
LOC8061577	-1.87031	-1.4728	AT1G16840.1	uncharacterized protein LOC8061577
LOC8061435	-1.8726	-1.17481	AT2G29390.3	C-4 methylsterol oxidase isoform X5
LOC8070448	-1.87418	-1.72211	---NA---	proline-rich extensin-like protein EPR1
LOC8080077	-1.87457	-2.24351	AT5G04590.1	sulfite reductase [ferredoxin], chloroplastic
LOC8073688	-1.87806	-1.47943	AT3G21610.2	acid phosphatase/vanadium-dependent haloperoxidase related
LOC8081466	-1.88043	-2.0634	AT1G67060.1	uncharacterized protein LOC8081466
LOC8061972	-1.88064	-3.11013	AT5G25930.1	receptor-like protein kinase 5
LOC8085722	-1.88165	-2.02369	AT1G32990.1	50S ribosomal protein L11, chloroplastic
LOC8061605	-1.8845	-1.85814	AT1G04390.1	BTB/POZ domain-containing protein At1g04390
LOC8066963	-1.8854	-3.50653	AT2G27690.1	cytochrome P450 94C1
LOC110434982	-1.88647	-2.6011	---NA---	MADS-box transcription factor 31
LOC110433298	-1.88905	-2.55114	AT5G26930.1	GATA transcription factor 23-like
LOC8086276	-1.88993	-2.49161	AT4G19120.2	probable methyltransferase PMT21 isoform X1
LOC8057216	-1.8904	-1.22638	---NA---	---NA---
LOC8077457	-1.89221	-1.39929	AT2G29720.1	2-heptyl-3-hydroxy-4(1H)-quinolone synthase isoform X2
LOC8062054	-1.89252	-3.70115	AT1G55610.2	brassinosteroid LRR receptor kinase BRL1
LOC8081957	-1.8934	-1.16442	AT4G25770.2	serine esterase family protein
LOC8072584	-1.89515	-2.96535	AT1G53820.1	E3 ubiquitin-protein ligase EL5
LOC8084033	-1.89551	-2.88048	AT3G11170.1	omega-3 fatty acid desaturase, chloroplastic
LOC8080488	-1.89748	-1.5288	AT2G02370.2	transmembrane protein 64
LOC8078946	-1.89797	-3.25958	AT4G03960.1	probable tyrosine-protein phosphatase DSP2
LOC8060652	-1.89809	-2.14445	AT1G13820.1	uncharacterized protein LOC8060652
LOC8082674	-1.89904	-1.89802	AT5G14910.1	uncharacterized protein LOC8082674
LOC8075242	-1.89951	-1.39338	---NA---	probable BOI-related E3 ubiquitin-protein ligase 2 isoform X1
LOC8081451	-1.90022	-1.53622	AT3G45740.1	PREDICTED: uncharacterized protein YKR070W
LOC8080817	-1.90052	-1.45255	AT1G05190.1	50S ribosomal protein L6, chloroplastic
LOC8062408	-1.90155	-1.17161	---NA---	ankyrin repeat and SAM domain-containing protein 6 isoform X2
LOC8082721	-1.90244	-2.7469	AT5G57710.1	protein SMAX1-like
LOC8078769	-1.90288	-1.76086	AT3G16000.1	MAR-binding filament-like protein 1 isoform X2
LOC110434492	-1.90331	-2.11552	---NA---	uncharacterized protein LOC110434492
LOC8064497	-1.90358	-3.28208	AT1G04420.1	uncharacterized protein LOC109940263
LOC8086181	-1.90362	-2.19252	AT3G50810.1	CASP-like protein 5C1 isoform X2
LOC8078830	-1.90392	-1.60618	AT5G16080.1	probable carboxylesterase 17
LOC8055020	-1.90409	-1.92325	AT3G48770.1	uncharacterized protein LOC8055020
LOC8061012	-1.90795	-1.68822	AT5G49040.1	dirigent protein 8
LOC8083928	-1.90806	-2.07554	AT1G56000.1	uncharacterized protein LOC8065032
LOC8055395	-1.90881	-4.15909	AT5G64550.1	hornerin
LOC8077370	-1.90884	-1.24959	AT3G27890.1	probable NADPH:quinone oxidoreductase 2
LOC8078061	-1.90926	-2.2716	AT2G28840.2	E3 ubiquitin-protein ligase XB3
LOC8084919	-1.91256	-1.46059	AT1G78570.1	trifunctional UDP-glucose 4,6-dehydratase/UDP-4-keto-6-deoxy-D-glucose 3,5-epimerase/UDP-4-keto-L-rhamnose-reductase RHM1
LOC110436487	-1.91393	-1.68296	AT4G12240.1	uncharacterized protein LOC110436487
LOC8054843	-1.91421	-2.23775	AT4G00350.1	protein DETOXIFICATION 35-like
LOC8057329	-1.9152	-1.84103	AT4G23160.1	uncharacterized protein LOC8063854 isoform X1
LOC8062139	-1.91578	-1.39268	AT1G64060.1	respiratory burst oxidase homolog protein A
LOC8076175	-1.91631	-2.47756	AT2G35140.3	uncharacterized protein LOC8076175
LOC8061844	-1.91658	-1.92212	AT4G28300.2	mediator of RNA polymerase II transcription subunit 15-like
LOC110433553	-1.9168	-1.28988	AT3G62760.1	glutathione S-transferase 3
LOC8059484	-1.91845	-2.40071	AT4G39840.1	uncharacterized protein LOC8059484
LOC8062151	-1.91917	-1.72612	AT2G46160.1	RING-H2 finger protein ATL67
LOC8054590	-1.92023	-1.78638	AT2G46210.1	delta(8)-fatty-acid desaturase 2
LOC8080178	-1.92117	-1.04243	AT4G09620.1	mitochondrial transcription termination factor family protein isoform X1
LOC8058980	-1.92152	-2.42896	AT5G41110.1	uncharacterized protein LOC8058980
LOC8078473	-1.92229	-1.66464	AT5G11260.1	transcription factor HY5
LOC8064653	-1.923	-1.5858	AT1G76570.1	uncharacterized protein LOC112194585
LOC8074255	-1.92309	-2.02182	AT1G13750.1	probable inactive purple acid phosphatase 1
LOC8155346	-1.92352	-1.46042	AT4G23160.1	uncharacterized mitochondrial protein AtMg00810-like
LOC8086281	-1.92558	-1.67144	AT2G02040.1	protein NRT1/ PTR FAMILY 8.3
LOC8055281	-1.92592	-2.63879	AT4G11650.1	pathogenesis-related protein
LOC8066562	-1.92669	-2.31384	AT5G39890.1	plant cysteine oxidase 2
LOC8076945	-1.92743	-1.76295	AT1G10740.4	uncharacterized protein LOC8076945
LOC8073705	-1.92775	-1.15956	AT3G59360.2	CMP-sialic acid transporter 4
LOC8070039	-1.92831	-1.20335	AT4G29820.1	pre-mRNA cleavage factor Im 25 kDa subunit 1-like
LOC8085859	-1.92982	-1.97412	AT5G23110.1	sacsin isoform X1
LOC8072137	-1.93036	-1.25401	AT4G17650.1	protein COQ10 A
LOC8065250	-1.93113	-1.35428	AT1G69550.1	putative disease resistance protein RGA1 isoform X1
LOC110435646	-1.9355	-2.10674	AT1G53570.3	mitogen-activated protein kinase kinase kinase 3-like
LOC8069641	-1.93704	-5.09391	AT5G57150.2	transcription factor bHLH35
LOC8061904	-1.93794	-1.50366	AT3G05700.1	protein DEHYDRATION-INDUCED 19 homolog 2 isoform X2
LOC8082413	-1.93827	-2.28812	AT2G41170.1	F-box protein At2g26850 isoform X1
LOC8081067	-1.93937	-2.90388	AT4G23160.1	uncharacterized protein LOC8081066
LOC8073301	-1.93986	-1.6325	---NA---	metallothionein-like protein 2A
LOC110436378	-1.94034	-1.15911	AT3G12110.1	actin-1
LOC110432237	-1.94091	-2.57705	AT5G14040.1	mitochondrial phosphate carrier protein 3, mitochondrial-like isoform X1
LOC8056430	-1.94158	-1.07461	AT2G02230.1	F-box protein PP2-B10
LOC8057768	-1.94293	-1.13443	AT3G53520.3	UDP-glucuronic acid decarboxylase 1
LOC110433451	-1.94376	-1.59583	AT5G61410.2	ribulose-phosphate 3-epimerase, chloroplastic-like isoform X1
LOC8081384	-1.94466	-1.72668	AT5G41761.1	uncharacterized protein LOC8081384
LOC8054149	-1.94532	-1.99896	AT4G23160.1	uncharacterized protein LOC8063854 isoform X1
LOC8065835	-1.94812	-2.84869	AT1G72520.1	putative lipoxygenase 5
LOC8056845	-1.9487	-2.42929	AT5G42720.1	glucan endo-1,3-beta-glucosidase 7
LOC8078467	-1.95159	-1.61164	AT3G11900.1	amino acid transporter ANT1
LOC8054209	-1.95166	-2.65508	AT5G15490.1	UDP-glucose 6-dehydrogenase 4
LOC8073548	-1.95295	-2.48516	---NA---	uncharacterized protein LOC8073548
LOC8084888	-1.95378	-2.21989	AT5G13510.1	50S ribosomal protein L10, chloroplastic
LOC8065842	-1.95443	-1.99203	AT1G59960.1	probable NAD(P)H-dependent oxidoreductase 1 isoform X2
LOC8075321	-1.95536	-1.94582	AT3G05625.1	uncharacterized protein LOC8075321 isoform X1
LOC8078804	-1.95565	-1.97364	AT1G07320.2	50S ribosomal protein L4, chloroplastic
LOC8057404	-1.95809	-2.30225	AT2G05710.1	putative aconitate hydratase, cytoplasmic
LOC8072556	-1.96176	-1.70751	AT4G16265.1	DNA-directed RNA polymerases II, IV and V subunit 9A
LOC8085586	-1.96263	-2.19071	AT4G32500.1	potassium channel KAT1
LOC8060309	-1.96385	-3.18731	AT1G02460.1	polygalacturonase At1g48100
LOC8076027	-1.96463	-1.06256	AT5G24520.2	protein TRANSPARENT TESTA GLABRA 1
LOC8056746	-1.96676	-2.80513	AT5G45110.1	BTB/POZ domain and ankyrin repeat-containing protein NPR3
LOC8068985	-1.96886	-1.82238	AT1G71720.1	uncharacterized protein LOC8068985 isoform X1
LOC8078637	-1.96893	-2.45016	AT1G52080.1	submergence induced protein SI397
LOC8085845	-1.96916	-1.4478	AT3G14470.1	putative disease resistance protein RGA4
LOC8069333	-1.96993	-2.00409	AT2G24090.1	50S ribosomal protein L35, chloroplastic
LOC8061923	-1.97049	-1.73749	AT2G47650.1	UDP-glucuronic acid decarboxylase 2
LOC8057802	-1.97288	-1.3656	AT5G58330.2	malate dehydrogenase [NADP] 1, chloroplastic
LOC8057751	-1.97356	-2.25525	AT2G40120.1	ATP binding protein isoform X1
LOC8059672	-1.97667	-2.67217	AT5G48930.1	hydroxycinnamoyltransferase 2
LOC8074777	-1.97689	-2.10995	AT4G30080.1	auxin response factor 8
LOC8083262	-1.97719	-1.97433	---NA---	---NA---
LOC8072084	-1.97761	-1.9111	AT3G58150.1	optic atrophy 3 protein homolog
LOC8057048	-1.98038	-2.17714	AT3G55120.1	chalcone--flavonone isomerase
LOC8081462	-1.98089	-1.60412	AT2G37370.1	uncharacterized protein LOC8081462 isoform X1
LOC8057222	-1.98326	-2.65089	AT2G38920.2	probable E3 ubiquitin-protein ligase BAH1-like 1 isoform X1
LOC8060039	-1.98499	-1.48338	AT4G00960.1	putative receptor-like protein kinase At4g00960
LOC8065884	-1.98801	-1.88468	AT5G25880.1	NADP-dependent malic enzyme, chloroplastic
LOC8077304	-1.99033	-1.40474	---NA---	uncharacterized protein LOC8077304
LOC8066886	-1.99097	-1.75238	AT2G38740.1	haloacid dehalogenase-like hydrolase domain-containing protein Sgpp
LOC8076047	-1.99224	-1.0322	---NA---	uncharacterized protein LOC8076047
LOC110437030	-1.99296	-1.8781	AT2G38670.1	ethanolamine-phosphate cytidylyltransferase
LOC8057567	-1.99481	-2.76238	AT4G04720.1	calcium-dependent protein kinase 12
LOC8085849	-1.9954	-1.78848	AT4G31080.2	uncharacterized protein At2g24330-like
LOC8057152	-1.99722	-1.42565	AT4G10340.1	chlorophyll a-b binding protein CP26, chloroplastic
LOC8057234	-1.99755	-1.57775	AT3G22190.2	protein IQ-DOMAIN 1 isoform X1
LOC8064478	-1.99763	-2.27988	AT1G61810.3	beta-glucosidase 16 isoform X1
LOC8058532	-2.00158	-1.45736	AT2G27510.1	ferredoxin-6, chloroplastic
LOC8086399	-2.00216	-1.65528	AT1G09530.2	transcription factor PHYTOCHROME INTERACTING FACTOR-LIKE 13-like isoform X2
LOC8070372	-2.00269	-2.05862	AT3G24090.1	glutamine--fructose-6-phosphate aminotransferase [isomerizing] 2
LOC8072280	-2.00311	-2.66477	AT5G01380.1	trihelix transcription factor GT-3b
LOC8074649	-2.0032	-2.17155	AT1G72300.1	tyrosine-sulfated glycopeptide receptor 1-like
LOC8056416	-2.00359	-3.6748	AT1G21240.1	wall-associated receptor kinase 2
LOC8083352	-2.00392	-2.77016	AT5G47240.1	nudix hydrolase 8
LOC8073163	-2.00512	-1.90792	AT4G19230.1	abscisic acid 8'-hydroxylase 1
LOC8077377	-2.01131	-1.96727	AT5G19380.1	protein CLT1, chloroplastic
LOC8061129	-2.01313	1.24036	AT4G38810.2	uncharacterized protein LOC8061129
LOC8057641	-2.01482	-1.75295	AT2G22475.2	GEM-like protein 1
LOC8066268	-2.01545	-1.64132	AT1G18660.1	LON peptidase N-terminal domain and RING finger protein 1
LOC8085721	-2.01625	-1.86311	AT3G55330.1	psbP-like protein 1, chloroplastic
LOC8077415	-2.01763	-1.66232	AT5G60900.1	G-type lectin S-receptor-like serine/threonine-protein kinase LECRK1
LOC8058204	-2.0184	-2.01999	AT4G36520.1	auxilin-like protein 1 isoform X1
LOC8062772	-2.01862	-2.09861	AT1G06870.1	thylakoidal processing peptidase 1, chloroplastic-like
LOC8083044	-2.01892	-2.69166	AT3G14470.1	disease resistance protein RGA2
LOC8055442	-2.0205	-3.16537	AT3G05550.1	hypoxia induced protein conserved region containing protein
LOC8079827	-2.02105	-1.9486	AT5G50860.1	probable serine/threonine-protein kinase At1g54610
LOC8055149	-2.02331	-1.44449	AT2G03820.1	60S ribosomal export protein NMD3
LOC110429672	-2.024	-1.57208	AT1G25280.3	tubby-like F-box protein 14
LOC8060301	-2.02614	-4.86752	AT3G17510.2	CBL-interacting protein kinase 1 isoform X1
LOC8056329	-2.02634	-1.29512	AT3G19930.1	sugar carrier protein C
LOC8082588	-2.02728	-2.19037	AT1G65840.1	probable polyamine oxidase 2
LOC8078629	-2.02745	-1.66846	AT5G51560.1	probable LRR receptor-like serine/threonine-protein kinase At1g12460
LOC8085208	-2.02898	-2.29539	AT1G42540.1	glutamate receptor 3.1-like isoform X1
LOC8073357	-2.02997	-1.85959	AT1G68560.1	alpha-xylosidase 1
LOC8077824	-2.03185	-4.15658	AT5G03760.1	probable mannan synthase 11 isoform X3
LOC8060395	-2.03258	-1.56505	AT4G19210.1	ABC transporter E family member 2 isoform X1
LOC8057726	-2.03362	-1.2221	AT2G30300.1	protein NUCLEAR FUSION DEFECTIVE 4
LOC8064313	-2.03386	-2.50864	AT3G15380.1	choline transporter protein 1
LOC8071229	-2.0364	-1.7107	AT3G08710.2	thioredoxin H4-2
LOC8064093	-2.03696	-1.45765	AT5G21430.1	NAD(P)H-quinone oxidoreductase subunit U, chloroplastic
LOC8068868	-2.03732	-1.45983	AT3G26900.3	probable inactive shikimate kinase like 1, chloroplastic
LOC8083970	-2.03759	-1.69265	AT2G26500.1	plastoquinol-plastocyanin reductase
LOC8062849	-2.04021	-2.14412	AT2G16990.2	hippocampus abundant transcript 1 protein
LOC8074648	-2.04492	-1.99923	AT1G60550.1	1,4-dihydroxy-2-naphthoyl-CoA synthase, peroxisomal
LOC8079517	-2.04517	-3.08715	AT2G18650.1	RING-H2 finger protein ATL39
LOC110431696	-2.04712	-1.97619	AT4G30580.1	1-acyl-sn-glycerol-3-phosphate acyltransferase 1, chloroplastic
LOC8079133	-2.04843	-1.2202	AT4G34190.1	stress enhanced protein 1, chloroplastic
LOC110436372	-2.05031	-1.62858	AT4G17640.1	casein kinase II subunit beta-1-like isoform X1
LOC110431000	-2.05032	-1.43481	AT2G17570.1	dehydrodolichyl diphosphate synthase 6
LOC8072127	-2.0504	-3.92076	AT3G49190.1	O-acyltransferase WSD1
LOC8060561	-2.05163	-1.05656	AT2G31820.1	ankyrin repeat-containing protein At5g02620
LOC8075987	-2.05192	-1.74955	AT3G05500.1	REF/SRPP-like protein OsI_017815
LOC8074130	-2.05446	-1.35592	AT1G08200.1	UDP-D-apiose/UDP-D-xylose synthase
LOC8075828	-2.0565	-1.46671	AT1G77290.2	glutathione S-transferase TCHQD
LOC8065405	-2.0623	-1.30762	AT3G46920.1	serine/threonine-protein kinase ste20 isoform X2
LOC8058773	-2.06325	-2.51475	AT1G22060.1	paramyosin isoform X1
LOC8084463	-2.06348	-1.86756	AT3G52060.2	uncharacterized protein LOC8084463
LOC8075904	-2.06352	-2.32086	AT4G28760.2	uncharacterized LOC103646241 isoform X3
LOC8055620	-2.06388	-1.70867	AT2G38740.1	haloacid dehalogenase-like hydrolase domain-containing protein Sgpp isoform X1
LOC8082897	-2.06728	-2.81912	AT1G63440.1	copper-transporting ATPase HMA4
LOC8068423	-2.06768	-2.28718	AT5G51260.1	acid phosphatase 1 precursor
LOC8059261	-2.06962	-2.51644	AT2G20310.1	uncharacterized protein LOC8059261
LOC8084465	-2.07029	-4.11127	AT3G47570.1	probable LRR receptor-like serine/threonine-protein kinase At3g47570
LOC8082376	-2.07089	-1.41324	AT1G05260.1	peroxidase 1
LOC8078434	-2.0714	-1.04301	AT3G63140.1	chloroplast stem-loop binding protein of 41 kDa a, chloroplastic
LOC8055833	-2.07276	-2.49811	AT1G55790.1	uncharacterized protein LOC8055833
LOC8086277	-2.07364	-1.93485	AT4G25030.2	uncharacterized protein LOC8086277
LOC110436872	-2.07711	-1.19037	AT1G15980.1	photosynthetic NDH subunit of subcomplex B 1, chloroplastic
LOC8072259	-2.07947	-1.99747	AT4G29060.1	uncharacterized protein LOC8072259
LOC8069970	-2.08174	-1.48753	AT4G31540.1	exocyst complex component EXO70A1
LOC8061002	-2.0824	-2.15729	AT3G14270.1	1-phosphatidylinositol-3-phosphate 5-kinase FAB1B-like isoform X1
LOC8077187	-2.08365	-1.49829	---NA---	VQ motif-containing protein 22
LOC8070380	-2.08381	-1.32317	AT2G05760.1	nucleobase-ascorbate transporter 1-like isoform X2
LOC8078574	-2.08621	-2.46131	AT2G39050.1	ricin B-like lectin R40G2
LOC8057211	-2.09185	-1.34148	AT1G64760.2	glucan endo-1,3-beta-glucosidase 8
LOC110429543	-2.09389	-2.12034	AT2G03590.1	ureide permease 1-like isoform X1
LOC8076719	-2.09459	-1.60383	AT5G11800.1	uncharacterized LOC100279299 isoform X2
LOC110436944	-2.09479	-1.85961	AT3G47520.1	malate dehydrogenase, chloroplastic
LOC8075213	-2.09508	-4.22681	AT5G55180.2	glucan endo-1,3-beta-glucosidase 12
LOC8080620	-2.0964	-1.85661	AT4G30400.1	RING-H2 finger protein ATL13
LOC8077529	-2.10015	-2.87171	AT1G11790.2	arogenate dehydratase/prephenate dehydratase 2, chloroplastic
LOC8063791	-2.10214	-1.7781	AT1G72300.1	tyrosine-sulfated glycopeptide receptor 1 isoform X1
LOC8080857	-2.10394	-2.03082	AT5G25530.1	dnaJ homolog subfamily B member 4
LOC8055784	-2.10402	-2.49135	AT3G28210.1	zinc finger AN1 domain-containing stress-associated protein 17
LOC8077297	-2.10502	-3.31052	AT1G72680.1	probable cinnamyl alcohol dehydrogenase 1
[truncated: 1,162 more rows]
